# Supplementary material for: Sex differences on laser-induced choroidal neovascularization and short-chain fatty acid treatment in a mouse model
Source: J Neuroinflammation. 2025 Jul 19;22:188. doi: 10.1186/s12974-025-03508-1 (PMC12276663; doi:10.1186/s12974-025-03508-1)
Supplement: Supplementary file 4 — Supplementary Material 4 [file 12974_2025_3508_MOESM4_ESM.xlsx]

## Sheet: male 7d CTR vs SCFA
geneID	GeneName	baseMean	log2FoldChange	lfcSE	stat	pvalue	padj		geneID	M7CTR1	M7CTR2	M7CTR3	M7SCFA2	M7SCFA4	M7SCFA5	readcount			Sample name	group
ENSMUSG00000023034	Nr4a1	840.588	-1.4596	0.134289	-10.8691	1.61862e-27	2.31496e-23		ENSMUSG00000023034	1418.24	1159.52	1120.71	426.813	457.558	460.691				M7CTR1	Ctrl_1_male
ENSMUSG00000076281	Gm24270	299.838	-2.0802	0.207315	-10.034	1.0803e-23	7.7252e-20		ENSMUSG00000076281	501.265	442.462	512.156	153.543	78.6752	110.926				M7CTR2	Ctrl_1_male
ENSMUSG00000044285	Gm1821	629.809	-1.20113	0.125421	-9.57678	1.00116e-21	4.77287e-18		ENSMUSG00000044285	839.468	896.322	897.733	389.341	389.235	366.754				M7CTR3	Ctrl_1_male
ENSMUSG00000064340	mt-Tl1	378.531	-1.65955	0.173874	-9.54451	1.36749e-21	4.88946e-18		ENSMUSG00000064340	611.986	594.785	518.972	219.347	182.195	143.903				M7SCFA2	SCFA_1_male
ENSMUSG00000021250	Fos	808.125	-1.13155	0.132406	-8.54608	1.27338e-17	3.64237e-14		ENSMUSG00000021250	1179.68	1048.65	1100.26	469.769	579.712	470.684				M7SCFA4	SCFA_1_male
ENSMUSG00000025359	Pmel	247.138	-2.26677	0.26738	-8.47771	2.29669e-17	5.47455e-14		ENSMUSG00000025359	348.269	597.894	281.394	79.5134	111.802	63.9571				M7SCFA5	SCFA_1_male
ENSMUSG00000052837	Junb	591.085	-1.09156	0.13248	-8.23945	1.73009e-16	3.53482e-13		ENSMUSG00000052837	813.298	734.674	865.602	366.493	373.707	392.737
ENSMUSG00000024806	Mlana	77.3753	-2.75196	0.353175	-7.79208	6.5915e-15	1.10219e-11		ENSMUSG00000024806	142.931	159.576	102.236	31.9881	15.528	11.992
ENSMUSG00000106106	CT010467.1	31969.2	-1.25913	0.161724	-7.78564	6.93588e-15	1.10219e-11		ENSMUSG00000106106	47523.6	45789.1	41979.3	22197	12922.4	21403.6
ENSMUSG00000069919	Hba-a1	533.545	-1.18164	0.154958	-7.62556	2.42981e-14	3.47511e-11		ENSMUSG00000069919	805.245	669.392	747.787	387.513	309.525	281.811
ENSMUSG00000097971	Gm26917	154.045	-1.67876	0.230855	-7.27194	3.54372e-13	4.60748e-10		ENSMUSG00000097971	193.259	287.03	223.946	65.8042	67.288	86.9417
ENSMUSG00000022129	Dct	706.87	-1.46172	0.203135	-7.19583	6.20823e-13	7.39917e-10		ENSMUSG00000022129	1085.07	1351.22	675.734	428.641	375.777	324.782
ENSMUSG00000071341	Egr4	71.7502	-2.17936	0.315746	-6.90226	5.11806e-12	4.5749e-09		ENSMUSG00000071341	136.892	119.164	96.3944	19.1929	25.88	32.9779
ENSMUSG00000009731	Kcnd1	282.825	-1.27103	0.19008	-6.6868	2.28107e-11	1.81244e-08		ENSMUSG00000009731	414.701	389.615	396.288	211.122	127.33	157.894
ENSMUSG00000048047	Zbtb33	328.283	1.01172	0.159192	6.35535	2.0795e-10	1.48705e-07		ENSMUSG00000048047	245.6	197.916	209.341	424.071	472.051	420.718
ENSMUSG00000067203	H2-K2	406.108	-1.02263	0.161973	-6.31356	2.72691e-10	1.77274e-07		ENSMUSG00000067203	624.065	494.273	515.077	308.914	249.483	244.836
ENSMUSG00000099373	Gm19667	150.249	1.70391	0.284775	5.98337	2.18565e-09	1.15775e-06		ENSMUSG00000099373	91.5966	69.4261	50.6314	160.855	327.123	201.865
ENSMUSG00000026610	Esrrg	978.912	1.10019	0.190403	5.7782	7.55055e-09	3.37462e-06		ENSMUSG00000026610	805.245	538.83	523.84	987.976	1632.51	1385.07
ENSMUSG00000025068	Gsto1	568.762	-1.14055	0.198398	-5.7488	8.98794e-09	3.78075e-06		ENSMUSG00000025068	1015.62	813.426	518.972	374.718	326.088	363.756
ENSMUSG00000066090	Insl5	159.12	-1.46695	0.255512	-5.74119	9.40122e-09	3.84161e-06		ENSMUSG00000066090	274.79	234.184	192.789	120.641	69.3584	62.9578
ENSMUSG00000037336	Mfsd2b	269.901	-1.0468	0.182569	-5.73374	9.82396e-09	3.90284e-06		ENSMUSG00000037336	384.505	363.71	343.709	217.519	149.069	160.892
ENSMUSG00000024330	Col11a2	213.974	-1.04385	0.183368	-5.69264	1.25088e-08	4.47252e-06		ENSMUSG00000024330	314.046	246.618	303.788	141.662	141.822	135.909
ENSMUSG00000054146	Krt15	33.1348	-3.03196	0.537423	-5.64166	1.68414e-08	5.7349e-06		ENSMUSG00000054146	86.5639	64.2451	26.2894	6.39763	9.31679	5.99598
ENSMUSG00000039652	Cpeb3	622.847	1.02204	0.185985	5.49531	3.90034e-08	9.6177e-06		ENSMUSG00000039652	499.252	410.34	323.262	634.279	986.545	883.408
ENSMUSG00000038418	Egr1	1392.44	-2.4095	0.438902	-5.48983	4.02315e-08	9.73065e-06		ENSMUSG00000038418	2938.14	1911.81	2181.04	339.074	699.795	284.809
ENSMUSG00000025789	St8sia2	228.711	1.00929	0.184169	5.48021	4.24813e-08	9.96013e-06		ENSMUSG00000025789	172.121	141.961	141.184	264.131	326.088	326.781
ENSMUSG00000029816	Gpnmb	398.912	-1.24376	0.228	-5.45511	4.89431e-08	1.12901e-05		ENSMUSG00000029816	434.832	672.501	576.419	340.902	174.949	193.87
ENSMUSG00000034390	Cmip	259.835	1.40761	0.262666	5.35893	8.37177e-08	1.73526e-05		ENSMUSG00000034390	155.01	142.997	128.526	197.413	481.368	453.696
ENSMUSG00000045591	Olig3	30.0213	-2.48148	0.464284	-5.34475	9.05425e-08	1.84991e-05		ENSMUSG00000045591	60.3934	47.6657	44.7893	10.9674	9.31679	6.99531
ENSMUSG00000097416	Gm26670	122.787	-1.40467	0.264384	-5.31301	1.07832e-07	2.02922e-05		ENSMUSG00000097416	226.475	162.685	146.052	86.8249	50.7248	63.9571
ENSMUSG00000086164	Gm13029	203.51	-1.12266	0.21272	-5.27765	1.3085e-07	2.22788e-05		ENSMUSG00000086164	350.282	224.858	261.92	145.318	110.766	127.914
ENSMUSG00000103983	Gm20045	87.38	1.36349	0.261259	5.21892	1.7997e-07	2.82849e-05		ENSMUSG00000103983	53.3475	45.5933	47.7103	118.813	143.893	114.923
ENSMUSG00000064346	mt-Tw	92.1071	-1.61023	0.315653	-5.10129	3.37348e-07	4.50911e-05		ENSMUSG00000064346	129.846	173.047	113.921	68.546	38.3024	28.9806
ENSMUSG00000025787	Tgm4	221.633	-1.00351	0.197305	-5.0861	3.6551e-07	4.70948e-05		ENSMUSG00000025787	319.078	259.053	309.63	180.048	120.083	141.905
ENSMUSG00000020673	Tpo	148.233	-1.24114	0.247064	-5.02358	5.0718e-07	5.92291e-05		ENSMUSG00000020673	243.587	162.685	219.078	114.243	83.8511	65.9558
ENSMUSG00000052430	Bmpr1b	132.392	1.1464	0.228825	5.00994	5.44478e-07	6.08369e-05		ENSMUSG00000052430	103.675	69.4261	73.9997	169.08	185.301	192.871
ENSMUSG00000028195	Cyr61	161.666	-1.33085	0.271765	-4.89706	9.72835e-07	9.44533e-05		ENSMUSG00000028195	320.085	202.061	172.341	111.502	61.0768	102.931
ENSMUSG00000065037	Rn7sk	519.971	-1.13464	0.232186	-4.88678	1.02499e-06	9.44585e-05		ENSMUSG00000065037	762.97	811.353	569.603	331.763	189.441	454.695
ENSMUSG00000032788	Pdxk	373.096	1.10053	0.227129	4.84539	1.26366e-06	0.000108873		ENSMUSG00000032788	188.226	249.727	273.604	318.053	570.395	638.572
ENSMUSG00000033508	Asprv1	100.311	-1.76806	0.368429	-4.79891	1.5953e-06	0.000128904		ENSMUSG00000033508	190.239	193.771	81.7891	74.0297	31.056	30.9792
ENSMUSG00000032554	Trf	669.898	-1.01871	0.216552	-4.70424	2.54819e-06	0.000176059		ENSMUSG00000032554	841.481	931.554	919.154	647.074	276.398	403.729
ENSMUSG00000025491	Ifitm1	40.4319	-1.93675	0.418247	-4.63063	3.6455e-06	0.000225735		ENSMUSG00000025491	66.4327	75.6434	50.6314	26.5045	11.3872	11.992
ENSMUSG00000109836	Gm45884	90.9901	1.37375	0.305386	4.49842	6.84594e-06	0.00035311		ENSMUSG00000109836	53.3475	50.7743	47.7103	77.6855	162.526	153.897
ENSMUSG00000090084	Srpx	141.971	-1.22074	0.271718	-4.49268	7.03328e-06	0.000360538		ENSMUSG00000090084	255.665	146.106	194.736	117.899	72.464	64.9564
ENSMUSG00000025934	Gsta3	67.4527	-1.63547	0.365552	-4.47397	7.67817e-06	0.000382624		ENSMUSG00000025934	94.6163	140.925	71.0787	50.2671	24.8448	22.9846
ENSMUSG00000052920	Prkg1	86.2674	1.13402	0.256325	4.42413	9.68313e-06	0.000452576		ENSMUSG00000052920	54.354	58.0278	49.6577	109.674	116.978	128.914
ENSMUSG00000026500	Cox20	113.157	-1.01144	0.229704	-4.40321	1.06659e-05	0.000489243		ENSMUSG00000026500	149.977	164.758	139.236	76.7715	66.2528	81.945
ENSMUSG00000025488	Cox8b	89.8441	-1.35925	0.313673	-4.33334	1.46862e-05	0.000621427		ENSMUSG00000025488	126.826	170.975	90.5523	68.546	35.1968	46.9685
ENSMUSG00000107962	Gm43980	79.362	1.39313	0.321842	4.32861	1.50054e-05	0.000629345		ENSMUSG00000107962	51.3344	30.0501	49.6577	87.7389	160.456	96.935
ENSMUSG00000007653	Gabrb2	57.633	1.78879	0.42535	4.20546	2.60549e-05	0.000929564		ENSMUSG00000007653	36.236	22.7966	18.4999	37.4718	113.872	116.922
ENSMUSG00000039691	Tspan10	97.7285	-1.1363	0.272836	-4.16478	3.11649e-05	0.00104629		ENSMUSG00000039691	156.016	145.07	102.236	68.546	45.5488	68.9538
ENSMUSG00000054178	Gm9938	59.4002	1.38315	0.338475	4.08642	4.38074e-05	0.00135029		ENSMUSG00000054178	39.2557	33.1587	26.2894	58.4926	96.2735	102.931
ENSMUSG00000101037	Gm28424	83.006	1.04243	0.257804	4.04349	5.26613e-05	0.00153394		ENSMUSG00000101037	53.3475	55.9554	53.5524	121.555	108.696	104.93
ENSMUSG00000069516	Lyz2	230.057	-1.15433	0.288564	-4.00027	6.32698e-05	0.00174688		ENSMUSG00000069516	230.501	341.95	380.709	231.229	89.0271	106.928
ENSMUSG00000026822	Lcn2	234.186	-1.1438	0.287744	-3.97508	7.03552e-05	0.00187378		ENSMUSG00000026822	177.154	369.927	420.63	202.896	134.576	99.933
ENSMUSG00000102411	Gm36936	26.1296	1.89217	0.476253	3.97303	7.09653e-05	0.00188652		ENSMUSG00000102411	12.0787	12.4345	8.76312	34.73	52.7952	35.9759
ENSMUSG00000053846	Lipg	55.246	1.35155	0.340364	3.9709	7.16011e-05	0.00189317		ENSMUSG00000053846	24.1574	32.1225	36.9999	84.997	95.2383	57.9611
ENSMUSG00000028600	Podn	76.489	-1.51585	0.381839	-3.96986	7.19136e-05	0.00189376		ENSMUSG00000028600	133.872	100.512	106.131	70.3739	31.056	16.9886
ENSMUSG00000073079	Srp54a	47.5412	1.49747	0.378036	3.96118	7.45794e-05	0.00193582		ENSMUSG00000073079	26.1705	26.9415	21.421	42.9555	82.8159	84.943
ENSMUSG00000049511	Htr1b	115.523	1.00373	0.255114	3.93445	8.33865e-05	0.00209087		ENSMUSG00000049511	78.5114	81.8607	70.105	108.76	177.019	176.881
ENSMUSG00000008540	Mgst1	273.98	-1.01207	0.257617	-3.92858	8.54492e-05	0.00211801		ENSMUSG00000008540	339.21	388.579	371.946	285.151	149.069	109.926
ENSMUSG00000076258	Gm23935	14760.1	-1.39753	0.35626	-3.92277	8.7538e-05	0.00216192		ENSMUSG00000076258	19103.4	19041.4	26048.9	7216.52	5554.88	11595.2
ENSMUSG00000104546	Gm43858	89.8922	1.25259	0.321837	3.89199	9.94235e-05	0.00235423		ENSMUSG00000104546	67.4393	54.9192	36.9999	85.911	181.16	112.924
ENSMUSG00000022439	Parvg	71.1443	-1.11914	0.288088	-3.88473	0.000102442	0.00240579		ENSMUSG00000022439	98.6425	98.44	95.4207	54.8368	45.5488	33.9772
ENSMUSG00000097347	Gm17275	70.2565	1.34099	0.349029	3.84205	0.000122011	0.00272269		ENSMUSG00000097347	62.4065	21.7604	35.0525	102.362	118.013	81.945
ENSMUSG00000063851	Rnf183	27.4774	-2.07066	0.540117	-3.83373	0.000126213	0.00279426		ENSMUSG00000063851	57.3737	34.195	41.8683	17.365	2.0704	11.992
ENSMUSG00000026303	Mlph	28.1113	-1.796	0.474032	-3.78878	0.000151392	0.00318412		ENSMUSG00000026303	49.3213	33.1587	48.684	19.1929	9.31679	8.99397
ENSMUSG00000035202	Lars2	9846.2	-1.18857	0.3181	-3.73647	0.000186625	0.00367646		ENSMUSG00000035202	13288.6	11830.4	15943	6560.31	3679.1	7775.78
ENSMUSG00000110317	Gm45250	64.661	1.14286	0.308293	3.70706	0.000209681	0.00405251		ENSMUSG00000110317	49.3213	43.5209	28.2367	96.8784	90.0623	79.9464
ENSMUSG00000064350	mt-Ty	64.329	-1.07003	0.289972	-3.69013	0.000224141	0.00424065		ENSMUSG00000064350	79.518	94.2952	87.6312	42.0416	44.5136	37.9745
ENSMUSG00000063415	Cyp26b1	45.7932	1.35204	0.366458	3.6895	0.000224698	0.00424522		ENSMUSG00000063415	23.1508	24.8691	29.2104	48.4392	63.1472	85.9424
ENSMUSG00000023036	Pcdhgc4	90.1791	1.2299	0.338086	3.63785	0.000274928	0.00490889		ENSMUSG00000023036	54.354	48.7019	58.4208	60.3205	158.386	160.892
ENSMUSG00000022159	Rab2b	59.7276	1.19999	0.337208	3.55859	0.000372846	0.006039		ENSMUSG00000022159	35.2295	37.3036	36.0262	53.9229	86.9567	108.927
ENSMUSG00000023992	Trem2	108.131	-1.11342	0.313194	-3.55504	0.000377918	0.00609356		ENSMUSG00000023992	112.734	113.983	217.131	79.5134	43.4784	81.945
ENSMUSG00000002831	Plin4	75.9278	-1.33483	0.376237	-3.54785	0.00038839	0.00623428		ENSMUSG00000002831	72.4721	111.911	142.157	67.6321	41.408	19.9866
ENSMUSG00000103073	Gm37904	58.3072	-1.49862	0.422443	-3.54751	0.000388896	0.00623541		ENSMUSG00000103073	137.898	49.7381	71.0787	48.4392	20.704	21.9853
ENSMUSG00000060586	H2-Eb1	73.35	-1.18767	0.336579	-3.52867	0.000417658	0.00658583		ENSMUSG00000060586	79.518	140.925	85.6839	52.095	26.9152	54.9631
ENSMUSG00000033177	Tmprss7	67.7834	-1.1428	0.324355	-3.5233	0.000426214	0.00666928		ENSMUSG00000033177	88.577	95.3314	96.3944	62.1484	37.2672	26.9819
ENSMUSG00000078202	Nrarp	27.263	1.61857	0.481078	3.36446	0.000766941	0.0100631		ENSMUSG00000078202	15.0983	10.3621	14.6052	24.6766	54.8656	43.9705
ENSMUSG00000110404	Rnf223	61.2156	-1.00671	0.302489	-3.32809	0.000874433	0.0110016		ENSMUSG00000110404	95.6229	77.7158	72.0523	45.6973	36.232	39.9732
ENSMUSG00000042282	Gucy2f	1552.38	1.21232	0.365861	3.3136	0.00092102	0.011385		ENSMUSG00000042282	1137.41	897.359	773.102	1609.46	3150.11	1746.83
ENSMUSG00000061462	Obscn	42.9943	-1.26348	0.381454	-3.31228	0.000925395	0.0113996		ENSMUSG00000061462	48.3147	74.6072	59.3945	33.816	24.8448	16.9886
ENSMUSG00000090273	Prr22	59.0587	-1.12886	0.341894	-3.3018	0.000960658	0.0116633		ENSMUSG00000090273	68.4458	94.2952	80.8155	53.0089	23.8096	33.9772
ENSMUSG00000026126	Ptpn18	66.0351	-1.07565	0.327677	-3.28266	0.00102834	0.012185		ENSMUSG00000026126	91.5966	86.0055	91.526	63.9763	33.1264	29.9799
ENSMUSG00000090936	Gm17705	50.9054	1.16368	0.354832	3.27953	0.00103979	0.0122516		ENSMUSG00000090936	26.1705	33.1587	35.0525	90.4807	47.6192	72.9511
ENSMUSG00000047485	Klhl34	27.0297	1.64394	0.510155	3.22242	0.0012711	0.0141915		ENSMUSG00000047485	14.0918	13.4707	11.6842	18.2789	49.6896	54.9631
ENSMUSG00000030450	Oca2	49.8737	-1.04451	0.333321	-3.13365	0.00172645	0.0176621		ENSMUSG00000030450	63.4131	75.6434	62.3155	25.5905	38.3024	33.9772
ENSMUSG00000104728	Gm42462	33.6818	-1.41188	0.453992	-3.10993	0.00187131	0.0187903		ENSMUSG00000104728	67.4393	45.5933	34.0788	24.6766	9.31679	20.9859
ENSMUSG00000035033	Tbr1	53.7756	1.00704	0.331659	3.03636	0.0023945	0.0221945		ENSMUSG00000035033	40.2623	26.9415	39.9209	68.546	60.0416	86.9417
ENSMUSG00000017861	Mybl2	49.5361	-1.06746	0.352749	-3.02613	0.00247709	0.0227682		ENSMUSG00000017861	58.3803	80.8244	62.3155	43.8694	24.8448	26.9819
ENSMUSG00000044041	Krt13	29.8136	-4.72951	1.56549	-3.02112	0.00251845	0.0229513		ENSMUSG00000044041	69.4524	77.7158	25.3157	6.39763	0	0
ENSMUSG00000015852	Fcrls	46.0995	-1.37367	0.455562	-3.01534	0.00256691	0.0232061		ENSMUSG00000015852	59.3868	35.2312	105.157	41.1276	20.704	14.9899
ENSMUSG00000031389	Arhgap4	31.1217	-1.41187	0.468459	-3.01386	0.00257944	0.0232663		ENSMUSG00000031389	43.2819	30.0501	62.3155	18.2789	23.8096	8.99397
ENSMUSG00000073016	Uprt	30.6477	1.39764	0.464391	3.00963	0.0026157	0.0234839		ENSMUSG00000073016	20.1311	20.7242	9.7368	29.2463	61.0768	42.9712
ENSMUSG00000032246	Calml4	46.6029	-1.20154	0.400026	-3.00365	0.0026676	0.0237967		ENSMUSG00000032246	56.3672	88.0779	50.6314	31.0742	14.4928	38.9739
ENSMUSG00000102697	Pcdhac2	60.4321	1.19757	0.39982	2.99527	0.00274204	0.0242678		ENSMUSG00000102697	41.2688	41.4484	27.263	36.5579	121.118	94.9363
ENSMUSG00000103793	Pcdhga6	34.7597	1.16287	0.392441	2.96317	0.00304489	0.0258599		ENSMUSG00000103793	21.1377	21.7604	21.421	39.2997	57.9712	46.9685
ENSMUSG00000042473	Tbc1d8b	42.166	1.02735	0.351063	2.9264	0.00342909	0.0280566		ENSMUSG00000042473	27.177	24.8691	31.1578	55.7508	61.0768	52.9645
ENSMUSG00000090698	Apold1	92.5216	-1.00706	0.344776	-2.9209	0.0034902	0.0284351		ENSMUSG00000090698	175.141	115.019	80.8155	73.1157	32.0912	78.9471
ENSMUSG00000015451	C4a	31.3487	-1.20835	0.414763	-2.91335	0.00357571	0.0288599		ENSMUSG00000015451	48.3147	35.2312	47.7103	20.1068	21.7392	14.9899
ENSMUSG00000088185	Scarna2	38.2805	-1.27677	0.440554	-2.8981	0.00375425	0.0297965		ENSMUSG00000088185	78.5114	56.9916	27.263	28.3323	17.5984	20.9859
ENSMUSG00000081597	Gm14506	32.1086	1.32115	0.459316	2.87635	0.00402308	0.0312198		ENSMUSG00000081597	15.0983	14.507	25.3157	28.3323	42.4432	66.9551
ENSMUSG00000084970	1700060J05Rik	39.6004	1.16991	0.409256	2.85861	0.00425498	0.0324559		ENSMUSG00000084970	35.2295	12.4345	25.3157	48.4392	65.2176	50.9658
ENSMUSG00000024371	C2	26.8654	-1.2744	0.446008	-2.85734	0.00427205	0.032534		ENSMUSG00000024371	35.2295	47.6657	31.1578	14.6231	15.528	16.9886
ENSMUSG00000056737	Capg	50.6197	-1.1005	0.385314	-2.85611	0.00428868	0.0326085		ENSMUSG00000056737	54.354	67.3537	85.6839	49.3531	28.9856	17.9879
ENSMUSG00000041247	Lamp3	41.3027	-1.19614	0.419697	-2.85001	0.00437179	0.0329775		ENSMUSG00000041247	82.5376	43.5209	46.7367	37.4718	16.5632	20.9859
ENSMUSG00000095139	Pou3f2	31.238	1.24753	0.440604	2.83141	0.00463436	0.0343068		ENSMUSG00000095139	11.0721	27.9777	16.5526	41.1276	50.7248	39.9732
ENSMUSG00000034579	Pla2g3	55.541	-1.0244	0.365808	-2.80038	0.00510418	0.0365499		ENSMUSG00000034579	107.702	62.1727	53.5524	32.9021	27.9504	48.9672
ENSMUSG00000104662	Gm43267	26.756	1.26513	0.454181	2.78553	0.00534403	0.0377248		ENSMUSG00000104662	15.0983	16.5794	15.5789	49.3531	27.9504	35.9759
ENSMUSG00000098243	Gm4258	26.8148	-1.22459	0.443526	-2.76103	0.00576186	0.0398482		ENSMUSG00000098243	38.2491	38.3398	36.0262	12.7953	14.4928	20.9859
ENSMUSG00000037610	Kcnmb2	37.2257	1.15507	0.420229	2.74867	0.0059838	0.0410179		ENSMUSG00000037610	11.0721	27.9777	30.1841	55.7508	41.408	56.9618
ENSMUSG00000021940	Ptpn20	28.1896	-1.19551	0.435249	-2.74673	0.00601934	0.0411513		ENSMUSG00000021940	39.2557	39.376	38.9472	12.7953	22.7744	15.9893
ENSMUSG00000015452	Ager	41.7773	-1.12626	0.422675	-2.6646	0.00770788	0.0482021		ENSMUSG00000015452	64.4196	61.1364	46.7367	44.7834	17.5984	15.9893
ENSMUSG00000037010	Apln	26.7585	1.30392	0.489433	2.66415	0.00771821	0.0482456		ENSMUSG00000037010	7.0459	21.7604	17.5262	39.2997	27.9504	46.9685
ENSMUSG00000027314	Dll4	28.3572	-1.24423	0.476918	-2.60889	0.00908363	0.0542439		ENSMUSG00000027314	41.2688	54.9192	23.3683	10.9674	18.6336	20.9859
ENSMUSG00000034427	Myo15b	30.5436	-1.11703	0.428638	-2.60601	0.00916046	0.0545484		ENSMUSG00000034427	33.2164	43.5209	48.684	17.365	14.4928	25.9826
ENSMUSG00000081604	Gm11518	36.5453	-1.00843	0.38878	-2.59383	0.00949126	0.0558617		ENSMUSG00000081604	42.2754	51.8105	52.5787	31.9881	18.6336	21.9853
ENSMUSG00000106262	Gm43375	34.5169	1.21391	0.468325	2.59202	0.00954133	0.0560774		ENSMUSG00000106262	31.2032	14.507	16.5526	28.3323	74.5344	41.9719
ENSMUSG00000050217	Lgsn	35.9455	1.60632	0.624521	2.57208	0.010109	0.0583449		ENSMUSG00000050217	9.05901	24.8691	19.4736	73.1157	6.2112	82.9444
ENSMUSG00000074695	Il22	31.0928	-1.06539	0.418753	-2.54418	0.0109534	0.0618308		ENSMUSG00000074695	45.295	36.2674	44.7893	23.7626	13.4576	22.9846
ENSMUSG00000050777	Tmem37	33.5444	-1.03929	0.41137	-2.52642	0.0115231	0.0637361		ENSMUSG00000050777	39.2557	47.6657	48.684	31.0742	17.5984	16.9886
ENSMUSG00000034224	Slc38a8	36.1104	-1.45417	0.576056	-2.52436	0.0115909	0.0639518		ENSMUSG00000034224	46.3016	61.1364	51.6051	41.1276	14.4928	1.99866
ENSMUSG00000041797	Abca9	39.8532	1.01068	0.400381	2.52429	0.0115931	0.0639518		ENSMUSG00000041797	29.1901	25.9053	24.342	74.9436	51.76	32.9779
ENSMUSG00000099447	2310030A07Rik	30.4039	-1.39182	0.55148	-2.52379	0.0116096	0.0639518		ENSMUSG00000099447	76.4983	36.2674	19.4736	25.5905	17.5984	6.99531
ENSMUSG00000030208	Emp1	78.9968	-1.79863	0.716021	-2.51199	0.0120054	0.0653105		ENSMUSG00000030208	164.069	141.961	62.3155	61.2344	12.4224	31.9786
ENSMUSG00000110622	Gm16486	32.489	-1.01886	0.405815	-2.51066	0.0120507	0.0655068		ENSMUSG00000110622	33.2164	48.7019	48.684	24.6766	19.6688	19.9866
ENSMUSG00000094410	Gm38394	31.4496	1.15783	0.461347	2.50967	0.0120845	0.065616		ENSMUSG00000094410	29.1901	14.507	14.6052	27.4184	59.0064	43.9705
ENSMUSG00000030525	Chrna7	33.8732	1.04609	0.418623	2.49889	0.0124582	0.0671353		ENSMUSG00000030525	18.118	21.7604	26.2894	31.9881	62.112	42.9712
ENSMUSG00000105063	Gm43488	26.2023	-1.14733	0.460533	-2.49131	0.0127272	0.0681231		ENSMUSG00000105063	49.3213	25.9053	33.1051	17.365	15.528	15.9893
ENSMUSG00000018569	Cldn7	25.4237	-1.18463	0.476282	-2.48725	0.0128734	0.0687508		ENSMUSG00000018569	27.177	32.1225	46.7367	21.0208	14.4928	10.9926
ENSMUSG00000053007	Creb5	32.8012	1.15474	0.466874	2.47334	0.0133855	0.0705698		ENSMUSG00000053007	30.1967	10.3621	20.4473	53.9229	26.9152	54.9631
ENSMUSG00000100157	2310034O05Rik	26.6567	-1.11068	0.450684	-2.46443	0.0137233	0.0720259		ENSMUSG00000100157	39.2557	33.1587	36.9999	21.9347	17.5984	10.9926
ENSMUSG00000031285	Dcx	40.5361	1.01709	0.416644	2.44115	0.0146405	0.0753468		ENSMUSG00000031285	45.295	17.6156	17.5262	52.095	50.7248	59.9598
ENSMUSG00000028635	Edn2	519.407	-1.99415	0.818514	-2.4363	0.0148382	0.0760797		ENSMUSG00000028635	1368.92	382.362	739.997	401.223	146.998	76.9484
ENSMUSG00000041782	Lad1	45.5062	-1.23325	0.506987	-2.43251	0.0149946	0.0766727		ENSMUSG00000041782	109.715	30.0501	51.6051	21.0208	48.6544	11.992
ENSMUSG00000001131	Timp1	26.7406	-1.38154	0.569983	-2.42382	0.015358	0.078001		ENSMUSG00000001131	43.2819	27.9777	44.7893	23.7626	18.6336	1.99866
ENSMUSG00000032191	Bcl2l10	26.6189	-1.28419	0.531317	-2.41698	0.0156497	0.0789988		ENSMUSG00000032191	65.4262	19.688	28.2367	21.0208	10.352	14.9899
ENSMUSG00000056738	A730036I17Rik	27.2755	1.05843	0.438884	2.41164	0.0158811	0.0797792		ENSMUSG00000056738	21.1377	12.4345	19.4736	37.4718	34.1616	38.9739
ENSMUSG00000079293	Clec7a	29.1308	-1.11824	0.470668	-2.37586	0.0175082	0.0852868		ENSMUSG00000079293	35.2295	30.0501	54.5261	24.6766	9.31679	20.9859
ENSMUSG00000024459	H2-M5	25.8601	-1.23994	0.522679	-2.37228	0.0176787	0.0859418		ENSMUSG00000024459	38.2491	47.6657	23.3683	24.6766	6.2112	14.9899
ENSMUSG00000084830	Gm14539	25.0674	-1.04835	0.445226	-2.35464	0.0185407	0.0888338		ENSMUSG00000084830	33.2164	32.1225	36.0262	16.451	17.5984	14.9899
ENSMUSG00000053175	Bcl3	30.7413	-1.05525	0.452949	-2.32974	0.0198201	0.0931231		ENSMUSG00000053175	44.2885	42.4846	37.9735	31.0742	18.6336	9.9933
ENSMUSG00000005611	Mrvi1	26.746	1.08473	0.466716	2.32418	0.0201161	0.0942043		ENSMUSG00000005611	9.05901	24.8691	17.5262	33.816	36.232	38.9739
ENSMUSG00000105710	Gm43859	28.4167	1.16091	0.500726	2.31845	0.0204251	0.094998		ENSMUSG00000105710	22.1442	22.7966	7.78944	33.816	57.9712	25.9826
ENSMUSG00000102533	Gm37226	30.6755	1.16712	0.505787	2.30754	0.0210246	0.096562		ENSMUSG00000102533	23.1508	22.7966	10.7105	18.2789	63.1472	45.9692

## Sheet: male 14d CTR vs SCFA
geneID	GeneName	baseMean	log2FoldChange	lfcSE	stat	pvalue	padj		geneID	M14CTR1	M14CTR2	M14CTR3	M14SCFA1	M14SCFA2	M14SCFA3	readcount
ENSMUSG00000028195	Cyr61	203.308	-2.53629	0.286971	-8.83816	9.7308e-19	1.41e-14		ENSMUSG00000028195	507.133	351.255	182.302	50.4448	64.3766	64.3355
ENSMUSG00000090698	Apold1	140.803	-2.04133	0.272519	-7.49059	6.8566e-14	3.3117e-10		ENSMUSG00000090698	248.782	290.441	140.69	44.5101	61.494	58.8987
ENSMUSG00000024190	Dusp1	563.649	-1.07077	0.147462	-7.2613	3.8338e-13	9.2585e-10		ENSMUSG00000024190	854.79	760.179	676.697	357.07	319.961	413.197
ENSMUSG00000085334	Gm12940	593.415	1.43887	0.199885	7.19845	6.0901e-13	1.1031e-09		ENSMUSG00000085334	294.498	303.023	361.632	1128.58	562.094	910.665
ENSMUSG00000103983	Gm20045	91.1518	2.0587	0.287774	7.15388	8.436e-13	1.3582e-09		ENSMUSG00000103983	23.3898	34.6013	47.557	170.127	132.597	138.639
ENSMUSG00000052837	Junb	619.978	-1.19907	0.169615	-7.06937	1.5564e-12	2.2297e-09		ENSMUSG00000052837	919.643	808.411	863.953	299.701	333.413	494.749
ENSMUSG00000023067	Cdkn1a	178.321	-1.50602	0.215591	-6.98555	2.8374e-12	3.2069e-09		ENSMUSG00000023067	301.941	266.325	222.924	90.9984	114.34	73.3969
ENSMUSG00000040167	Ikzf5	243.256	1.73427	0.253445	6.84279	7.7666e-12	7.5026e-09		ENSMUSG00000040167	105.254	128.968	103.04	549.947	232.524	339.8
ENSMUSG00000041623	D11Wsu47e	353.391	-1.00517	0.149789	-6.71056	1.9387e-11	1.7558e-08		ENSMUSG00000041623	494.375	494.903	426.032	233.431	245.976	225.627
ENSMUSG00000055148	Klf2	267.795	-1.4312	0.218956	-6.53647	6.2987e-11	5.0704e-08		ENSMUSG00000055148	404.005	511.679	256.61	140.454	150.853	143.169
ENSMUSG00000003032	Klf4	114.216	-2.04404	0.3183	-6.42176	1.3471e-10	9.2949e-08		ENSMUSG00000003032	203.066	213.899	134.745	21.7605	70.1416	41.6822
ENSMUSG00000026628	Atf3	344.968	-1.32881	0.207511	-6.40353	1.5182e-10	9.9995e-08		ENSMUSG00000026628	506.069	643.793	330.918	178.04	199.856	211.129
ENSMUSG00000064340	mt-Tl1	342.001	-1.08583	0.171989	-6.31337	2.7302e-10	1.5913e-07		ENSMUSG00000064340	452.911	528.456	413.152	250.246	229.642	177.602
ENSMUSG00000020948	Klhl28	502.044	1.00353	0.162094	6.19107	5.9756e-10	2.9254e-07		ENSMUSG00000020948	304.067	315.605	382.438	761.617	539.034	709.503
ENSMUSG00000106990	Gm42547	162.668	1.42442	0.230463	6.1807	6.3818e-10	2.983e-07		ENSMUSG00000106990	93.5591	67.1055	104.031	290.799	192.169	228.346
ENSMUSG00000023034	Nr4a1	865.943	-1.13937	0.1865	-6.10922	1.0012e-09	4.145e-07		ENSMUSG00000023034	1118.46	1175.39	1280.08	530.165	360.317	731.25
ENSMUSG00000072214	45540	554.679	-1.09794	0.183671	-5.97775	2.2624e-09	8.4058e-07		ENSMUSG00000072214	704.882	773.81	789.645	262.115	481.383	316.241
ENSMUSG00000021250	Fos	813.579	-1.04527	0.180503	-5.79086	7.0025e-09	1.9895e-06		ENSMUSG00000021250	1141.85	1096.75	1050.22	498.513	373.768	720.377
ENSMUSG00000100213	Gm28151	124.719	1.31297	0.23629	5.55662	2.7505e-08	5.7761e-06		ENSMUSG00000100213	72.2956	65.0084	77.2802	220.572	152.774	160.386
ENSMUSG00000066090	Insl5	147.686	1.54324	0.28432	5.42784	5.7041e-08	1.0204e-05		ENSMUSG00000066090	55.2849	78.6392	92.1417	325.418	147.97	186.664
ENSMUSG00000031239	Itm2a	229.706	-1.32492	0.249417	-5.31207	1.0838e-07	1.5705e-05		ENSMUSG00000031239	390.184	315.605	279.397	81.1073	195.051	116.891
ENSMUSG00000030031	Kbtbd8	148.374	1.20192	0.228652	5.25654	1.4679e-07	1.9514e-05		ENSMUSG00000030031	75.4852	85.9789	107.994	245.3	165.265	210.223
ENSMUSG00000097321	1700028E10Rik	128.719	1.15756	0.222974	5.19145	2.0866e-07	2.4582e-05		ENSMUSG00000097321	90.3695	76.5422	72.3263	179.029	154.696	199.35
ENSMUSG00000071653	1810009A15Rik	107.613	1.32418	0.25533	5.18615	2.1469e-07	2.5087e-05		ENSMUSG00000071653	49.969	60.8143	73.3171	171.117	120.106	170.353
ENSMUSG00000017754	Pltp	466.467	-1.06499	0.206824	-5.14927	2.615e-07	2.9147e-05		ENSMUSG00000017754	799.505	552.572	541.952	205.736	389.142	309.898
ENSMUSG00000101037	Gm28424	80.572	1.51776	0.299445	5.06859	4.0077e-07	4.005e-05		ENSMUSG00000101037	25.5161	40.8924	58.4555	109.792	120.106	128.671
ENSMUSG00000024042	Sik1	284.001	-1.16131	0.229224	-5.06628	4.0566e-07	4.0184e-05		ENSMUSG00000024042	376.363	418.361	383.428	131.552	129.714	264.591
ENSMUSG00000048489	8430408G22Rik	64.2413	-1.65471	0.330492	-5.0068	5.5343e-07	5.0978e-05		ENSMUSG00000048489	79.7378	98.5611	113.939	38.5754	36.5121	18.1227
ENSMUSG00000003545	Fosb	99.8014	-1.20907	0.242248	-4.99106	6.005e-07	5.2735e-05		ENSMUSG00000003545	150.97	135.259	131.773	55.3903	70.1416	55.2742
ENSMUSG00000113780	AC091785.2	265.836	1.12185	0.229058	4.89767	9.6978e-07	7.721e-05		ENSMUSG00000113780	126.517	137.356	237.785	429.275	284.41	379.67
ENSMUSG00000090080	Gm15872	156.93	1.28329	0.263631	4.86775	1.1288e-06	8.7933e-05		ENSMUSG00000090080	48.9059	110.095	114.929	239.365	185.443	242.844
ENSMUSG00000032515	Csrnp1	92.3786	-1.28893	0.264937	-4.86505	1.1443e-06	8.8192e-05		ENSMUSG00000032515	158.413	127.92	107.003	62.3141	45.1597	53.4619
ENSMUSG00000106678	Gm43457	139.277	1.13437	0.236296	4.80061	1.5819e-06	0.00010967		ENSMUSG00000106678	101.001	71.2996	89.1694	238.376	152.774	183.039
ENSMUSG00000090936	Gm17705	44.7906	1.87295	0.390298	4.79879	1.5963e-06	0.00011014		ENSMUSG00000090936	22.3266	9.43671	25.7601	80.1182	58.6115	72.4908
ENSMUSG00000097660	Gm26762	50.7794	1.87792	0.393685	4.77011	1.8413e-06	0.00012183		ENSMUSG00000097660	15.9476	29.3586	19.8154	118.694	53.8073	67.0539
ENSMUSG00000078238	Gm12854	25.2334	2.50595	0.532866	4.70279	2.5663e-06	0.0001543		ENSMUSG00000078238	3.18951	10.4852	8.91694	56.3795	30.747	41.6822
ENSMUSG00000025350	Rdh5	429.976	-1.07142	0.22825	-4.69408	2.6781e-06	0.00015738		ENSMUSG00000025350	808.01	376.42	563.749	313.549	203.699	314.429
ENSMUSG00000042622	Maff	81.5633	-1.28479	0.274566	-4.67934	2.8781e-06	0.0001657		ENSMUSG00000042622	122.265	124.774	100.068	36.5972	57.6507	48.0251
ENSMUSG00000026841	Fibcd1	116.056	-1.26975	0.27184	-4.67094	2.9983e-06	0.00016971		ENSMUSG00000026841	184.992	165.667	141.68	43.521	97.0453	63.4294
ENSMUSG00000107021	Gm42853	109.255	1.65043	0.357109	4.62164	3.8073e-06	0.00020134		ENSMUSG00000107021	26.5793	68.154	63.4094	266.071	99.9278	131.389
ENSMUSG00000074579	Lekr1	109.737	1.07603	0.238253	4.51635	6.2914e-06	0.00029598		ENSMUSG00000074579	63.7903	78.6392	69.354	172.106	126.831	147.7
ENSMUSG00000100967	Gm29666	77.4184	1.23855	0.274858	4.50615	6.6014e-06	0.00030367		ENSMUSG00000100967	51.0322	36.6983	50.5293	104.846	100.889	120.516
ENSMUSG00000024274	Zscan30	64.4608	1.5121	0.3405	4.44083	8.9613e-06	0.00037798		ENSMUSG00000024274	40.4005	27.2616	32.6955	137.487	69.1808	79.7398
ENSMUSG00000030247	Kcnj8	61.5867	-1.32543	0.298643	-4.43815	9.0734e-06	0.00038108		ENSMUSG00000030247	75.4852	97.5126	91.151	33.6299	34.5904	37.1515
ENSMUSG00000027358	Bmp2	146.308	-1.04207	0.2356	-4.42305	9.7316e-06	0.0004052		ENSMUSG00000027358	175.423	168.812	246.702	72.2053	110.497	104.205
ENSMUSG00000003752	Itpkc	100.226	-1.13891	0.257657	-4.42026	9.8583e-06	0.0004093		ENSMUSG00000003752	147.781	147.842	117.902	56.3795	80.7109	50.7435
ENSMUSG00000104097	Gm37313	65.3058	1.47576	0.33695	4.37976	1.1881e-05	0.00046909		ENSMUSG00000104097	26.5793	27.2616	49.5386	118.694	69.1808	100.581
ENSMUSG00000028003	Lrat	189.347	-1.27966	0.294229	-4.34921	1.3663e-05	0.00052221		ENSMUSG00000028003	433.774	148.89	221.933	133.53	102.81	95.1441
ENSMUSG00000028072	Ntrk1	122.671	-1.05545	0.242705	-4.3487	1.3695e-05	0.00052221		ENSMUSG00000028072	160.539	188.734	147.625	68.2488	104.732	66.1478
ENSMUSG00000097347	Gm17275	51.5354	1.43233	0.330802	4.32986	1.492e-05	0.00054594		ENSMUSG00000097347	25.5161	29.3586	28.7324	76.1617	62.4549	86.9889
ENSMUSG00000099373	Gm19667	118.925	1.16681	0.271437	4.29865	1.7184e-05	0.00061634		ENSMUSG00000099373	71.2325	51.3776	97.0956	121.661	202.738	169.447
ENSMUSG00000105135	Gm43667	146.75	1.00337	0.233599	4.29525	1.7449e-05	0.00062276		ENSMUSG00000105135	106.317	102.755	84.2156	205.736	143.166	238.313
ENSMUSG00000028174	Rpe65	462.322	-1.60685	0.378402	-4.2464	2.1724e-05	0.00073374		ENSMUSG00000028174	939.843	470.787	677.688	279.919	154.696	250.999
ENSMUSG00000107726	Gm44037	30.6878	1.83737	0.434454	4.22914	2.3459e-05	0.0007743		ENSMUSG00000107726	13.8212	11.5338	14.8616	58.3577	38.4338	47.119
ENSMUSG00000062515	Fabp4	188.054	1.09134	0.2583	4.22508	2.3885e-05	0.00078126		ENSMUSG00000062515	102.064	118.483	139.699	328.386	147.009	292.681
ENSMUSG00000029101	Rgs12	119.482	-1.01552	0.245732	-4.13264	3.5861e-05	0.001067		ENSMUSG00000029101	186.055	153.084	140.69	58.3577	98.967	79.7398
ENSMUSG00000024871	Doc2g	140.75	1.11625	0.270926	4.12014	3.7864e-05	0.00110542		ENSMUSG00000024871	62.7271	98.5611	105.022	266.071	134.518	177.602
ENSMUSG00000035783	Acta2	92.5071	-1.25116	0.304646	-4.10694	4.0094e-05	0.00114361		ENSMUSG00000035783	143.528	139.454	107.994	31.6516	81.6718	50.7435
ENSMUSG00000035711	Dok3	190.849	1.05758	0.261152	4.04968	5.1288e-05	0.00136843		ENSMUSG00000035711	102.064	100.658	168.431	366.961	193.13	213.848
ENSMUSG00000106476	Rpl36-ps9	96.8157	1.06389	0.263237	4.04158	5.3092e-05	0.00139403		ENSMUSG00000106476	64.8534	57.6688	65.3909	158.258	96.0844	138.639
ENSMUSG00000050164	Mchr1	43.0224	-1.44334	0.358635	-4.02454	5.7086e-05	0.00147447		ENSMUSG00000050164	70.1693	67.1055	51.5201	19.7823	26.9036	22.6534
ENSMUSG00000096847	Tmem151b	193.902	-1.11869	0.27876	-4.0131	5.9927e-05	0.00152074		ENSMUSG00000096847	311.509	281.004	204.099	80.1182	196.973	89.7073
ENSMUSG00000031530	Dusp4	201.437	-1.01328	0.255163	-3.97111	7.1537e-05	0.00173407		ENSMUSG00000031530	325.33	208.656	274.444	78.1399	181.6	140.451
ENSMUSG00000019872	Smpdl3a	78.6185	-1.06321	0.270226	-3.93453	8.3359e-05	0.00189618		ENSMUSG00000019872	116.949	91.2215	110.966	42.5319	54.7681	55.2742
ENSMUSG00000007682	Dio2	900.956	-1.32477	0.337079	-3.93014	8.4896e-05	0.00192511		ENSMUSG00000007682	1384.25	1158.62	1320.7	302.669	666.826	572.677
ENSMUSG00000048191	Muc6	26.5496	1.8193	0.463409	3.92591	8.6401e-05	0.00194102		ENSMUSG00000048191	10.6317	13.6308	10.8985	51.4339	35.5512	37.1515
ENSMUSG00000032656	45354	54.554	-1.27035	0.324105	-3.91957	8.8708e-05	0.00197341		ENSMUSG00000032656	69.1061	87.0274	75.2986	24.7278	40.3555	30.8086
ENSMUSG00000104453	Gm37829	31.72	1.68332	0.429759	3.9169	8.9695e-05	0.00198424		ENSMUSG00000104453	10.6317	13.6308	20.8062	51.4339	40.3555	53.4619
ENSMUSG00000108422	Gm44765	81.5044	1.08559	0.277658	3.90982	9.2365e-05	0.00203399		ENSMUSG00000108422	48.9059	47.1835	60.437	125.617	84.5543	122.328
ENSMUSG00000067242	Lgi1	113.069	-1.01614	0.26148	-3.88613	0.00010186	0.00216992		ENSMUSG00000067242	142.465	191.88	119.883	54.4012	85.5151	84.2705
ENSMUSG00000071341	Egr4	59.0385	-1.66312	0.42882	-3.87836	0.00010516	0.00221129		ENSMUSG00000071341	108.443	101.707	59.4463	16.8149	13.4518	54.3681
ENSMUSG00000076258	Gm23935	18832.3	-1.16335	0.299957	-3.87837	0.00010516	0.00221129		ENSMUSG00000076258	29329.7	25895.4	22891.8	7738.82	15603.2	11535.1
ENSMUSG00000096553	Gm10097	77.4059	1.12837	0.290959	3.87809	0.00010528	0.00221129		ENSMUSG00000096553	42.5268	35.6498	67.3724	98.9113	107.615	112.361
ENSMUSG00000036151	Tm6sf2	57.1899	1.26877	0.328466	3.8627	0.00011214	0.00231138		ENSMUSG00000036151	23.3898	31.4557	45.5755	90.0093	72.0633	80.646
ENSMUSG00000107182	Gm43268	89.7815	1.15798	0.29977	3.86291	0.00011204	0.00231138		ENSMUSG00000107182	55.2849	41.9409	69.354	147.378	79.7501	144.982
ENSMUSG00000039911	Spsb1	61.0887	-1.23366	0.32015	-3.85337	0.0001165	0.00235966		ENSMUSG00000039911	107.38	76.5422	73.3171	28.6843	47.0814	33.527
ENSMUSG00000087408	Cers1	73.9145	-1.26748	0.333735	-3.79786	0.00014595	0.00277904		ENSMUSG00000087408	102.064	109.046	102.049	37.5863	69.1808	23.5595
ENSMUSG00000091509	Gm17066	923.46	1.9594	0.516572	3.79309	0.00014878	0.00280715		ENSMUSG00000091509	362.541	448.768	322.001	2452.01	763.871	1191.57
ENSMUSG00000113361	AC152827.1	57.2278	1.17682	0.31087	3.78558	0.00015335	0.00286718		ENSMUSG00000113361	39.3373	27.2616	38.6401	84.0746	79.7501	74.303
ENSMUSG00000070891	Gm12689	100.797	1.11634	0.295265	3.7808	0.00015633	0.00290915		ENSMUSG00000070891	46.7795	56.6202	87.1879	182.986	98.0061	133.202
ENSMUSG00000105679	Gm43338	26.9913	1.75613	0.467052	3.76003	0.00016989	0.00303541		ENSMUSG00000105679	10.6317	8.38818	17.8339	47.4774	42.2771	35.3392
ENSMUSG00000110424	1700012D14Rik	74.7291	1.19779	0.322073	3.719	0.00020001	0.00341363		ENSMUSG00000110424	34.0215	32.5042	69.354	101.879	86.476	124.14
ENSMUSG00000024136	Dnase1l2	176.591	1.01665	0.27351	3.71704	0.00020157	0.0034322		ENSMUSG00000024136	86.1169	95.4156	168.431	332.342	196.012	181.227
ENSMUSG00000105095	8430422M14Rik	160.211	1.01878	0.274956	3.70526	0.00021117	0.00354153		ENSMUSG00000105095	95.6854	105.901	115.92	302.669	118.184	222.909
ENSMUSG00000044024	Rell2	172.517	-1.08303	0.293405	-3.69123	0.00022317	0.00368305		ENSMUSG00000044024	270.045	254.791	178.339	73.1944	183.521	75.2092
ENSMUSG00000048655	Ccdc169	31.6236	1.58231	0.430152	3.67849	0.00023462	0.00382838		ENSMUSG00000048655	10.6317	22.019	14.8616	48.4665	39.3946	54.3681
ENSMUSG00000028341	Nr4a3	94.0479	-1.12036	0.306338	-3.65727	0.00025492	0.00402822		ENSMUSG00000028341	161.602	115.338	109.976	43.521	43.238	90.6134
ENSMUSG00000030862	Cpxm2	115.424	-1.07009	0.293924	-3.64069	0.00027191	0.00417255		ENSMUSG00000030862	225.392	93.3185	150.597	68.2488	64.3766	90.6134
ENSMUSG00000099447	2310030A07Rik	33.7589	-1.42054	0.390671	-3.63616	0.00027673	0.00419951		ENSMUSG00000099447	46.7795	47.1835	53.5016	17.804	18.256	19.0288
ENSMUSG00000040703	Cyp2s1	77.516	-1.13681	0.31488	-3.61029	0.00030586	0.00450615		ENSMUSG00000040703	107.38	114.289	98.0864	29.6734	73.985	41.6822
ENSMUSG00000064141	Zfp69	37.8469	2.12755	0.590623	3.60221	0.00031553	0.00459035		ENSMUSG00000064141	8.50537	20.9705	12.88	26.7061	22.0994	135.92
ENSMUSG00000094281	Gm8034	20.3544	1.89135	0.529771	3.57012	0.00035682	0.00502015		ENSMUSG00000094281	8.50537	11.5338	5.94463	29.6734	37.4729	28.9963
ENSMUSG00000103149	AA914427	30.6541	1.63844	0.462133	3.54539	0.00039204	0.00536416		ENSMUSG00000103149	22.3266	12.5823	9.90771	60.3359	30.747	48.0251
ENSMUSG00000113528	CT009754.4	24.836	1.76674	0.499142	3.53956	0.00040079	0.00546328		ENSMUSG00000113528	6.37903	11.5338	15.8523	26.7061	43.238	45.3067
ENSMUSG00000112237	AC153911.1	37.6199	1.40113	0.397188	3.52762	0.00041932	0.00564673		ENSMUSG00000112237	20.2003	20.9705	20.8062	69.2379	36.5121	57.9926
ENSMUSG00000062526	Mppe1	34.3306	-1.43857	0.408687	-3.51997	0.00043159	0.00574789		ENSMUSG00000062526	55.2849	53.4747	41.6124	20.7714	23.0603	11.7797
ENSMUSG00000086889	Phf2os1	57.5574	1.28456	0.365912	3.51057	0.00044714	0.0058901		ENSMUSG00000086889	35.0846	35.6498	29.7231	127.596	54.7681	62.5233
ENSMUSG00000106032	Gm42463	22.3749	1.805	0.515734	3.49987	0.00046549	0.00605469		ENSMUSG00000106032	8.50537	9.43671	11.8893	41.5428	22.0994	40.776
ENSMUSG00000072572	Slc39a2	74.423	1.07551	0.307592	3.49653	0.00047134	0.00611988		ENSMUSG00000072572	31.8951	46.135	65.3909	121.661	83.5935	97.8625
ENSMUSG00000111997	AC166253.1	42.4689	1.34652	0.386398	3.48481	0.00049249	0.00630547		ENSMUSG00000111997	23.3898	14.6793	33.6862	57.3686	74.9459	50.7435
ENSMUSG00000097337	Gm26606	39.216	1.29146	0.370719	3.48367	0.00049459	0.00631972		ENSMUSG00000097337	20.2003	26.2131	21.797	64.2924	54.7681	48.0251
ENSMUSG00000082884	Gm13339	22.1212	2.11772	0.608048	3.48281	0.00049617	0.00633442		ENSMUSG00000082884	5.31586	12.5823	6.9354	65.2815	16.3344	26.2779
ENSMUSG00000102969	Gm33366	58.3118	1.10144	0.316746	3.47735	0.00050641	0.00644233		ENSMUSG00000102969	35.0846	32.5042	43.5939	61.325	91.2802	86.0828
ENSMUSG00000034258	Mfsd7c	61.7743	-1.11757	0.322543	-3.46489	0.00053045	0.00667788		ENSMUSG00000034258	112.696	60.8143	80.2525	42.5319	32.6687	41.6822
ENSMUSG00000048572	Tmem252	43.979	-1.29297	0.376618	-3.43312	0.00059668	0.00732083		ENSMUSG00000048572	80.801	63.9599	42.6032	27.6952	29.7862	19.0288
ENSMUSG00000106547	B230303O12Rik	56.0896	1.29082	0.377729	3.4173	0.00063244	0.0076559		ENSMUSG00000106547	23.3898	31.4557	42.6032	117.704	47.0814	74.303
ENSMUSG00000022617	Chkb	34.0261	1.45609	0.428095	3.40133	0.00067059	0.00795751		ENSMUSG00000022617	12.7581	18.8734	22.7877	66.2706	33.6295	49.8374
ENSMUSG00000083246	Gm11839	34.0561	1.6572	0.487854	3.39691	0.0006815	0.00804151		ENSMUSG00000083246	15.9476	7.33966	25.7601	72.2053	26.9036	56.1803
ENSMUSG00000020831	0610010K14Rik	28.4791	1.50948	0.444949	3.39247	0.00069265	0.00814651		ENSMUSG00000020831	9.56854	20.9705	13.8708	43.521	40.3555	42.5883
ENSMUSG00000093507	Gm20627	30.3198	1.41728	0.419224	3.38073	0.00072294	0.00836694		ENSMUSG00000093507	12.7581	19.9219	16.8431	45.4992	46.1205	40.776
ENSMUSG00000038418	Egr1	1201.37	-1.62084	0.480159	-3.37563	0.00073646	0.00848278		ENSMUSG00000038418	1754.23	1759.42	1926.06	525.219	287.292	955.972
ENSMUSG00000031376	Atp2b3	107.316	-1.09655	0.325476	-3.36906	0.00075424	0.00862585		ENSMUSG00000031376	172.234	107.998	158.523	36.5972	111.458	57.0865
ENSMUSG00000113335	AC166349.1	28.394	1.50891	0.449064	3.36012	0.0007791	0.00885425		ENSMUSG00000113335	14.8844	10.4852	18.8247	53.4121	36.5121	36.2454
ENSMUSG00000024497	Pou4f3	103.06	-1.01176	0.302576	-3.34383	0.00082629	0.00923791		ENSMUSG00000024497	166.918	139.454	107.003	49.4557	105.693	49.8374
ENSMUSG00000089726	Mir17hg	64.1746	1.12185	0.34162	3.2839	0.0010238	0.0107344		ENSMUSG00000089726	26.5793	40.8924	53.5016	121.661	66.2983	76.1153
ENSMUSG00000051726	Kcnf1	57.6653	-1.04008	0.321386	-3.23622	0.00121124	0.012082		ENSMUSG00000051726	83.9905	75.4936	73.3171	28.6843	51.8856	32.6208
ENSMUSG00000049382	Krt8	61.1563	-1.24036	0.383614	-3.23335	0.00122346	0.0121674		ENSMUSG00000049382	112.696	48.232	97.0956	29.6734	23.0603	56.1803
ENSMUSG00000027420	Bfsp1	23.3048	-1.86473	0.576983	-3.23187	0.00122983	0.0121976		ENSMUSG00000027420	43.59	14.6793	51.5201	3.95645	12.491	13.592
ENSMUSG00000097385	Gm26814	21.1209	1.697	0.526195	3.22504	0.00125953	0.0123482		ENSMUSG00000097385	8.50537	9.43671	11.8893	39.5645	20.1777	37.1515
ENSMUSG00000110529	Gm45694	43.4173	1.13242	0.351889	3.21812	0.00129035	0.0125879		ENSMUSG00000110529	22.3266	32.5042	26.7508	66.2706	52.8464	59.8049
ENSMUSG00000109724	Gm18194	56.4803	1.25382	0.391739	3.20065	0.00137117	0.0131497		ENSMUSG00000109724	42.5268	19.9219	37.6493	50.4448	124.91	63.4294
ENSMUSG00000090386	Mir99ahg	66.7052	1.10311	0.347013	3.17886	0.00147855	0.0139028		ENSMUSG00000090386	39.3373	45.0865	42.6032	140.454	55.729	77.0214
ENSMUSG00000031645	F11	32.5223	1.50852	0.474984	3.17594	0.0014935	0.0139958		ENSMUSG00000031645	12.7581	24.116	13.8708	73.1944	24.982	46.2129
ENSMUSG00000086769	Gm15587	54.9145	1.09833	0.347348	3.16204	0.00156668	0.014468		ENSMUSG00000086769	20.2003	41.9409	42.6032	67.2597	92.2411	65.2417
ENSMUSG00000021804	Rgr	1415.18	-1.19239	0.377449	-3.15907	0.00158274	0.0145612		ENSMUSG00000021804	2807.84	1215.24	1883.46	1007.91	667.787	908.853
ENSMUSG00000098206	A430106G13Rik	52.76	1.14109	0.362106	3.15125	0.00162575	0.0148251		ENSMUSG00000098206	24.4529	32.5042	41.6124	101.879	49.9639	66.1478
ENSMUSG00000113366	AL450321.1	20.5402	1.64775	0.52549	3.13564	0.00171478	0.0153568		ENSMUSG00000113366	9.56854	7.33966	12.88	27.6952	24.982	40.776
ENSMUSG00000025515	Muc2	44.8382	1.17287	0.374816	3.12918	0.00175294	0.0156116		ENSMUSG00000025515	20.2003	36.6983	25.7601	75.1726	43.238	67.9601
ENSMUSG00000002588	Pon1	71.7759	-1.13878	0.366034	-3.11113	0.00186371	0.0162486		ENSMUSG00000002588	149.907	46.135	100.068	55.3903	37.4729	41.6822
ENSMUSG00000104241	Gm9442	37.1262	1.29869	0.41758	3.11004	0.00187059	0.0162757		ENSMUSG00000104241	22.3266	27.2616	14.8616	71.2162	33.6295	53.4619
ENSMUSG00000097220	Gm26599	25.6746	1.55525	0.500544	3.10711	0.00188924	0.0163726		ENSMUSG00000097220	13.8212	8.38818	16.8431	49.4557	21.1386	44.4006
ENSMUSG00000108920	Gm44678	36.7925	1.64492	0.529733	3.10519	0.00190158	0.0164402		ENSMUSG00000108920	6.37903	26.2131	20.8062	90.9984	20.1777	56.1803
ENSMUSG00000108423	Gm44856	27.0076	1.41593	0.4567	3.10036	0.00193288	0.0166117		ENSMUSG00000108423	13.8212	9.43671	20.8062	43.521	34.5904	39.8699
ENSMUSG00000104662	Gm43267	27.3001	1.44254	0.466431	3.09271	0.00198338	0.0168955		ENSMUSG00000104662	10.6317	10.4852	22.7877	35.6081	48.0422	36.2454
ENSMUSG00000097585	E230029C05Rik	39.2061	1.1418	0.369591	3.08937	0.00200581	0.0170464		ENSMUSG00000097585	24.4529	24.116	24.7693	64.2924	43.238	54.3681
ENSMUSG00000018844	Fndc8	40.5976	1.14141	0.375904	3.03642	0.00239402	0.0194952		ENSMUSG00000018844	20.2003	19.9219	35.6678	59.3468	58.6115	49.8374
ENSMUSG00000045591	Olig3	32.2375	1.40793	0.465293	3.02589	0.002479	0.0198677		ENSMUSG00000045591	26.5793	13.6308	12.88	44.5101	27.8645	67.9601
ENSMUSG00000090210	Itga10	56.6292	1.02262	0.338978	3.01678	0.00255471	0.0203186		ENSMUSG00000090210	26.5793	36.6983	48.5478	96.9331	73.0242	57.9926
ENSMUSG00000098024	Gm27003	38.6204	1.26561	0.420359	3.01078	0.00260582	0.020588		ENSMUSG00000098024	10.6317	35.6498	21.797	47.4774	50.9247	65.2417
ENSMUSG00000027314	Dll4	31.772	-1.23348	0.410993	-3.00121	0.00268908	0.0210963		ENSMUSG00000027314	32.9583	49.2806	51.5201	16.8149	19.2169	20.8411
ENSMUSG00000000037	Scml2	40.4265	1.09021	0.363581	2.99853	0.00271289	0.021212		ENSMUSG00000000037	24.4529	27.2616	25.7601	67.2597	47.0814	50.7435
ENSMUSG00000104671	Gm43062	35.9656	1.34567	0.449251	2.99535	0.00274127	0.021321		ENSMUSG00000104671	17.0107	22.019	21.797	86.0529	32.6687	36.2454
ENSMUSG00000032911	Cspg4	35.1687	-1.14762	0.384314	-2.98614	0.00282525	0.0218017		ENSMUSG00000032911	41.4637	51.3776	52.5109	19.7823	25.9428	19.935
ENSMUSG00000090778	Gm3235	40.1216	1.24801	0.427663	2.91821	0.00352046	0.0255185		ENSMUSG00000090778	13.8212	35.6498	21.797	82.0964	38.4338	48.9313
ENSMUSG00000076612	Ighg2c	22.0212	-1.4965	0.514637	-2.90787	0.00363895	0.026142		ENSMUSG00000076612	31.8951	38.7953	26.7508	14.8367	14.4127	5.43681
ENSMUSG00000104266	Gm37748	29	1.28635	0.442749	2.90538	0.0036681	0.0262862		ENSMUSG00000104266	15.9476	18.8734	15.8523	29.6734	37.4729	56.1803
ENSMUSG00000096010	Hist4h4	21.1031	1.44127	0.496907	2.90047	0.00372599	0.0265827		ENSMUSG00000096010	9.56854	12.5823	11.8893	35.6081	29.7862	27.184
ENSMUSG00000107383	Gm4366	57.5567	-1.0167	0.350986	-2.8967	0.00377109	0.0267596		ENSMUSG00000107383	86.1169	78.6392	66.3817	24.7278	59.5723	29.9024
ENSMUSG00000026354	Lct	22.4747	-1.40695	0.485798	-2.89616	0.0037776	0.0267741		ENSMUSG00000026354	31.8951	30.4072	35.6678	7.91291	15.3735	13.592
ENSMUSG00000109101	Gm45132	26.6328	1.28552	0.44472	2.89063	0.00384471	0.0270962		ENSMUSG00000109101	14.8844	15.7278	15.8523	33.6299	47.0814	32.6208
ENSMUSG00000088689	Scarna17	21.4532	1.62212	0.564698	2.87255	0.00407179	0.0281893		ENSMUSG00000088689	5.31586	5.24261	20.8062	34.619	35.5512	27.184
ENSMUSG00000022440	C1qtnf6	41.8108	-1.00598	0.355628	-2.82875	0.00467302	0.0310037		ENSMUSG00000022440	60.6008	53.4747	53.5016	20.7714	31.7079	30.8086
ENSMUSG00000056718	Gm13199	32.9051	1.19927	0.425507	2.81844	0.00482571	0.0317984		ENSMUSG00000056718	12.7581	27.2616	19.8154	59.3468	37.4729	40.776
ENSMUSG00000000392	Fap	32.2635	-1.32098	0.468928	-2.81703	0.00484699	0.0318737		ENSMUSG00000000392	75.4852	24.116	38.6401	22.7496	15.3735	17.2166
ENSMUSG00000079467	Gm14966	31.3901	1.13871	0.404208	2.81713	0.00484553	0.0318737		ENSMUSG00000079467	15.9476	22.019	20.8062	45.4992	44.1988	39.8699
ENSMUSG00000074796	Slc4a11	20.8081	1.47493	0.530016	2.78281	0.00538911	0.0341897		ENSMUSG00000074796	8.50537	12.5823	11.8893	44.5101	20.1777	27.184
ENSMUSG00000023052	Npff	32.3979	1.25043	0.449591	2.78127	0.00541461	0.0343059		ENSMUSG00000023052	19.1371	11.5338	26.7508	58.3577	27.8645	50.7435
ENSMUSG00000110928	AC132474.1	53.5949	1.125	0.405021	2.77764	0.00547558	0.0345559		ENSMUSG00000110928	37.211	25.1645	38.6401	111.77	32.6687	76.1153
ENSMUSG00000113671	AC091785.1	43.2239	1.05744	0.381526	2.7716	0.0055782	0.0349452		ENSMUSG00000113671	15.9476	31.4557	36.6585	45.4992	67.2591	62.5233
ENSMUSG00000037661	Gpr160	20.4685	1.43324	0.524814	2.73095	0.00631529	0.0382401		ENSMUSG00000037661	9.56854	15.7278	7.92617	37.5863	22.0994	29.9024
ENSMUSG00000101462	Gm3052	49.3804	1.09101	0.399978	2.72767	0.00637835	0.0385575		ENSMUSG00000101462	12.7581	45.0865	36.6585	87.042	57.6507	57.0865
ENSMUSG00000084847	Gm15507	28.4842	1.28576	0.472758	2.7197	0.00653419	0.0391321		ENSMUSG00000084847	14.8844	22.019	12.88	22.7496	56.6898	41.6822
ENSMUSG00000087380	2210408F21Rik	24.8388	-1.22705	0.451384	-2.71842	0.00655955	0.0392274		ENSMUSG00000087380	34.0215	37.7468	32.6955	11.8694	17.2952	15.4043
ENSMUSG00000061808	Ttr	2478.64	-1.03666	0.383988	-2.69973	0.00693957	0.0407103		ENSMUSG00000061808	4416.41	2227.06	3354.75	1917.89	1016.57	1939.13
ENSMUSG00000097042	Gm17491	366.412	1.09928	0.408636	2.69012	0.00714254	0.0416481		ENSMUSG00000097042	164.792	208.656	325.964	679.521	341.1	478.439
ENSMUSG00000104145	D130019J16Rik	41.4836	1.27911	0.477675	2.67779	0.00741089	0.0428165		ENSMUSG00000104145	12.7581	22.019	37.6493	97.9222	26.9036	51.6497
ENSMUSG00000026247	Ecel1	22.8294	-1.33089	0.500538	-2.65893	0.00783903	0.0443966		ENSMUSG00000026247	26.5793	37.7468	33.6862	7.91291	20.1777	10.8736
ENSMUSG00000044165	Bcl2l15	27.1227	1.23696	0.465272	2.65857	0.00784722	0.0444165		ENSMUSG00000044165	9.56854	22.019	16.8431	47.4774	27.8645	38.9638
ENSMUSG00000031518	Spata4	32.0162	1.21195	0.456307	2.656	0.00790727	0.0447389		ENSMUSG00000031518	22.3266	15.7278	19.8154	70.227	25.9428	38.0576
ENSMUSG00000027296	Itpka	31.4274	-1.13821	0.428954	-2.65347	0.00796698	0.0449801		ENSMUSG00000027296	36.1478	61.8628	31.7047	16.8149	22.0994	19.935
ENSMUSG00000097263	Gm26804	39.1123	1.32374	0.502323	2.63524	0.00840787	0.0466068		ENSMUSG00000097263	11.6949	30.4072	24.7693	103.857	24.982	38.9638
ENSMUSG00000070368	Prok1	36.7963	1.15828	0.440146	2.63159	0.00849876	0.0469432		ENSMUSG00000070368	24.4529	23.0675	20.8062	31.6516	84.5543	36.2454
ENSMUSG00000027474	Ccm2l	23.4831	-1.43319	0.544686	-2.63123	0.0085076	0.046962		ENSMUSG00000027474	30.832	48.232	23.7785	5.93468	23.0603	9.06134
ENSMUSG00000105345	BC030343	21.693	1.27213	0.485293	2.62135	0.00875818	0.0480159		ENSMUSG00000105345	10.6317	12.5823	14.8616	31.6516	26.9036	33.527
ENSMUSG00000024331	Dsc2	26.553	1.22533	0.469944	2.60739	0.00912348	0.0493379		ENSMUSG00000024331	22.3266	13.6308	11.8893	36.5972	25.9428	48.9313
ENSMUSG00000024521	Pmaip1	36.4875	-1.13727	0.437053	-2.60213	0.0092647	0.0499054		ENSMUSG00000024521	63.7903	41.9409	44.5847	36.5972	21.1386	10.8736
ENSMUSG00000086682	Gm16023	29.0927	1.17323	0.451105	2.60078	0.0093011	0.0500642		ENSMUSG00000086682	19.1371	13.6308	20.8062	53.4121	24.982	42.5883
ENSMUSG00000030474	Siglece	36.9069	1.08437	0.418243	2.59268	0.00952327	0.0509384		ENSMUSG00000030474	21.2634	18.8734	30.7139	68.2488	29.7862	52.5558
ENSMUSG00000106870	Gm43681	35.71	1.11768	0.433143	2.58039	0.00986875	0.052151		ENSMUSG00000106870	17.0107	17.8249	32.6955	40.5536	34.5904	71.5846
ENSMUSG00000046215	Rprml	33.6977	-1.06587	0.414073	-2.57411	0.0100499	0.0528767		ENSMUSG00000046215	53.1586	46.135	37.6493	12.8585	28.8253	23.5595
ENSMUSG00000041216	Clvs1	21.6066	-1.32023	0.517536	-2.55098	0.010742	0.0551914		ENSMUSG00000041216	35.0846	17.8249	39.6309	9.89113	16.3344	10.8736
ENSMUSG00000087138	Gm15545	28.0017	1.12708	0.443269	2.54265	0.0110014	0.0562095		ENSMUSG00000087138	15.9476	20.9705	15.8523	48.4665	26.9036	39.8699
ENSMUSG00000030703	Gdpd3	30.03	1.08275	0.427555	2.53243	0.0113273	0.0572691		ENSMUSG00000030703	13.8212	23.0675	20.8062	47.4774	44.1988	30.8086
ENSMUSG00000097023	Mir9-3hg	25.6974	-1.12295	0.444479	-2.52644	0.0115224	0.0580727		ENSMUSG00000097023	42.5268	31.4557	31.7047	14.8367	18.256	15.4043
ENSMUSG00000024736	Tmem132a	301.421	-1.49396	0.591991	-2.52362	0.0116152	0.0584391		ENSMUSG00000024736	457.164	407.875	469.626	71.2162	292.097	110.548
ENSMUSG00000105377	Gm43148	32.1807	1.10059	0.436631	2.52065	0.0117138	0.0587716		ENSMUSG00000105377	20.2003	30.4072	10.8985	52.423	37.4729	41.6822
ENSMUSG00000021596	Mctp1	27.4731	-1.15957	0.463458	-2.50198	0.0123499	0.0609298		ENSMUSG00000021596	40.4005	35.6498	37.6493	24.7278	18.256	8.15521
ENSMUSG00000111374	AC113305.1	28.3706	1.03704	0.422359	2.45535	0.0140747	0.0669103		ENSMUSG00000111374	19.1371	16.7764	19.8154	44.5101	35.5512	34.4331
ENSMUSG00000032246	Calml4	36.0318	-1.15353	0.471268	-2.44772	0.0143762	0.0679424		ENSMUSG00000032246	41.4637	30.4072	77.2802	25.7169	9.60844	31.7147
ENSMUSG00000027895	Kcnc4	263.732	-1.08661	0.444773	-2.44306	0.0145631	0.0686242		ENSMUSG00000027895	415.7	328.188	331.908	114.737	277.684	114.173
ENSMUSG00000097410	Gm26668	21.3433	1.30609	0.538807	2.42405	0.0153486	0.0707606		ENSMUSG00000097410	8.50537	9.43671	18.8247	39.5645	17.2952	34.4331
ENSMUSG00000052562	Slc22a30	28.0248	1.09895	0.454643	2.41716	0.015642	0.0719304		ENSMUSG00000052562	14.8844	15.7278	22.7877	53.4121	26.9036	34.4331
ENSMUSG00000087603	Gm11339	47.9376	1.07254	0.446888	2.40003	0.0163938	0.0745125		ENSMUSG00000087603	26.5793	31.4557	34.677	73.1944	21.1386	100.581
ENSMUSG00000038304	Cd160	22.0375	1.26733	0.529142	2.39507	0.0166171	0.0752443		ENSMUSG00000038304	8.50537	7.33966	22.7877	33.6299	34.5904	25.3718
ENSMUSG00000101939	Gm28438	479.929	1.06559	0.445303	2.39296	0.0167132	0.0755848		ENSMUSG00000101939	328.52	342.867	259.582	1051.43	399.711	497.468
ENSMUSG00000036110	Slc17a2	31.0793	1.00808	0.425547	2.36891	0.0178406	0.0791		ENSMUSG00000036110	17.0107	25.1645	19.8154	36.5972	31.7079	56.1803
ENSMUSG00000027843	Ptpn22	34.5652	1.01153	0.430252	2.35101	0.0187223	0.0817431		ENSMUSG00000027843	25.5161	31.4557	11.8893	60.3359	36.5121	41.6822
ENSMUSG00000037610	Kcnmb2	32.1966	1.07962	0.462796	2.33282	0.0196575	0.0845716		ENSMUSG00000037610	30.832	9.43671	21.797	53.4121	27.8645	49.8374
ENSMUSG00000059852	Kcng2	31.6237	-1.02502	0.442135	-2.31834	0.0204308	0.0868793		ENSMUSG00000059852	42.5268	46.135	38.6401	9.89113	31.7079	20.8411
ENSMUSG00000028654	Mycl	23.6105	-1.11065	0.48347	-2.29725	0.0216045	0.09019		ENSMUSG00000028654	39.3373	36.6983	20.8062	18.7932	11.5301	14.4982
ENSMUSG00000045259	Klhdc9	21.514	-1.10659	0.481727	-2.29714	0.021611	0.0901913		ENSMUSG00000045259	35.0846	28.3101	24.7693	14.8367	12.491	13.592
ENSMUSG00000085929	Gm13421	34.0476	1.01185	0.44299	2.28413	0.0223636	0.0922953		ENSMUSG00000085929	14.8844	20.9705	31.7047	39.5645	67.2591	29.9024
ENSMUSG00000096967	Gm26621	30.3429	1.12332	0.492923	2.2789	0.0226729	0.0931207		ENSMUSG00000096967	9.56854	17.8249	29.7231	59.3468	22.0994	43.4945
ENSMUSG00000047878	A4galt	25.7858	-1.04497	0.4586	-2.27861	0.0226904	0.0931294		ENSMUSG00000047878	24.4529	44.038	35.6678	15.8258	21.1386	13.592
ENSMUSG00000046275	Tusc5	639.158	-1.01784	0.446808	-2.27803	0.022725	0.0931942		ENSMUSG00000046275	911.138	998.194	657.872	247.278	655.296	365.172
ENSMUSG00000056553	Ptprn2	456.476	-1.45293	0.638701	-2.27482	0.0229166	0.093591		ENSMUSG00000056553	820.768	636.453	548.887	93.9658	444.871	193.913
ENSMUSG00000097464	Gm26736	40.011	1.10579	0.486266	2.27405	0.0229627	0.0937002		ENSMUSG00000097464	10.6317	35.6498	29.7231	95.944	34.5904	33.527
ENSMUSG00000062611	Rps3a2	26.2255	-1.03253	0.454958	-2.26952	0.023237	0.0944206		ENSMUSG00000062611	41.4637	31.4557	32.6955	17.804	23.0603	10.8736
ENSMUSG00000114707	CT010486.2	22.2769	1.28315	0.565984	2.26712	0.023383	0.0949342		ENSMUSG00000114707	11.6949	6.29114	20.8062	50.4448	16.3344	28.0902
ENSMUSG00000078958	Atp6ap1l	23.2392	-1.0791	0.480708	-2.24481	0.0247803	0.0990518		ENSMUSG00000078958	21.2634	35.6498	37.6493	14.8367	18.256	11.7797

## Sheet: female 7d CTR vs SCFA
geneID	GeneName	baseMean	log2FoldChange	lfcSE	stat	pvalue	padj		geneID	F7CTR1	F7CTR3	F7SCFA1	F7SCFA3	readcount
ENSMUSG00000010803	Gabra1	1789.65	1.22235	0.194863	6.27285	3.54488e-10	2.19349e-06		ENSMUSG00000010803	1002.61	1145.62	2431.96	2578.41
ENSMUSG00000100862	Gm10925	6484.04	1.11715	0.178307	6.26533	3.7203e-10	2.19349e-06		ENSMUSG00000100862	4276.16	3907.08	8626.21	9126.69
ENSMUSG00000026610	Esrrg	1187.03	1.20069	0.212986	5.63743	1.72606e-08	5.08842e-05		ENSMUSG00000026610	680.218	759.517	1481.59	1826.81
ENSMUSG00000064293	Cntn4	830.939	1.2904	0.22818	5.65521	1.5566e-08	5.08842e-05		ENSMUSG00000064293	471.192	493.283	1020.53	1338.75
ENSMUSG00000033910	Gucy1a3	2973.91	1.13963	0.206075	5.53017	3.19925e-08	7.5451e-05		ENSMUSG00000033910	1782.03	1931.64	3508.98	4672.98
ENSMUSG00000031517	Gpm6a	3827.54	1.04478	0.193168	5.40865	6.35021e-08	0.000124803		ENSMUSG00000031517	2774.01	2223.23	5171.9	5141.01
ENSMUSG00000048015	Neurod4	3472.55	1.08749	0.206716	5.2608	1.4343e-07	0.000241618		ENSMUSG00000048015	1906.03	2540.18	5026.11	4417.88
ENSMUSG00000024084	Qpct	1066.51	1.09903	0.21264	5.16849	2.3599e-07	0.000347849		ENSMUSG00000024084	664.275	693.823	1601.87	1306.07
ENSMUSG00000026960	Arl6ip6	478.717	1.26372	0.246563	5.12535	2.96991e-07	0.000389124		ENSMUSG00000026960	255.967	307.726	727.127	624.047
ENSMUSG00000000058	Cav2	818.475	1.11405	0.224164	4.96979	6.70248e-07	0.000790357		ENSMUSG00000000058	453.478	582.028	1132.61	1105.79
ENSMUSG00000048834	Vstm2a	888.561	1.07905	0.217987	4.95005	7.41932e-07	0.000795351		ENSMUSG00000048834	615.562	525.554	1120.76	1292.37
ENSMUSG00000034098	Fstl5	782.442	1.11988	0.233527	4.7955	1.62272e-06	0.00147193		ENSMUSG00000034098	550.02	435.656	1182.72	961.37
ENSMUSG00000038257	Glra3	321.989	1.25708	0.268888	4.67512	2.93777e-06	0.00230948		ENSMUSG00000038257	209.911	169.422	443.748	464.873
ENSMUSG00000028172	Tacr3	353.439	1.18801	0.258249	4.60025	4.21992e-06	0.00276451		ENSMUSG00000028172	201.054	230.506	471.995	510.201
ENSMUSG00000040536	Necab1	410.203	1.13039	0.24961	4.52862	5.9371e-06	0.00350052		ENSMUSG00000040536	238.253	276.607	536.689	589.261
ENSMUSG00000028635	Edn2	385.58	-1.40618	0.322709	-4.35743	1.31598e-05	0.00620723		ENSMUSG00000028635	381.737	738.772	234.175	187.636
ENSMUSG00000066324	Impad1	1152.51	1.03702	0.239285	4.33382	1.46547e-05	0.0064003		ENSMUSG00000066324	791.816	718.026	1236.48	1863.71
ENSMUSG00000029366	Dck	411.624	1.05513	0.246349	4.28306	1.84344e-05	0.0068689		ENSMUSG00000029366	279.881	254.709	532.133	579.774
ENSMUSG00000024074	Crim1	994.442	1.19001	0.279656	4.25525	2.08815e-05	0.00746167		ENSMUSG00000024074	716.531	494.436	1023.26	1743.54
ENSMUSG00000019772	Vip	357.718	1.00404	0.258169	3.88908	0.000100626	0.0193869		ENSMUSG00000019772	257.739	217.828	461.972	493.335
ENSMUSG00000085139	A730046J19Rik	340.099	1.02428	0.263397	3.88875	0.000100761	0.0193869		ENSMUSG00000085139	230.282	217.828	413.679	498.605
ENSMUSG00000001435	Col18a1	988.134	-1.01866	0.271276	-3.75508	0.000173288	0.024131		ENSMUSG00000001435	1651.83	993.481	550.357	756.868
ENSMUSG00000046618	Olfml2a	174.202	-1.37817	0.367395	-3.7512	0.000175989	0.024131		ENSMUSG00000046618	320.623	182.1	86.5628	107.522
ENSMUSG00000070866	Zfp804a	206.347	1.12854	0.302527	3.73039	0.000191183	0.0243174		ENSMUSG00000070866	126.655	132.541	301.603	264.588
ENSMUSG00000027965	Olfm3	331.984	1.1437	0.307652	3.7175	0.000201204	0.0248634		ENSMUSG00000027965	263.939	148.676	434.636	480.685
ENSMUSG00000041923	Nol4	299.351	1.01567	0.273812	3.70935	0.000207789	0.025011		ENSMUSG00000041923	187.768	208.608	363.564	437.466
ENSMUSG00000019935	Slc17a8	251.462	1.06538	0.288948	3.6871	0.000226821	0.0255193		ENSMUSG00000019935	172.712	152.134	308.892	372.109
ENSMUSG00000044067	Gpr22	296.761	1.02692	0.278487	3.68751	0.000226458	0.0255193		ENSMUSG00000044067	215.225	175.185	431.903	364.73
ENSMUSG00000046613	Vwa5b2	139.433	-1.27969	0.346796	-3.69003	0.000224231	0.0255193		ENSMUSG00000046613	195.74	199.388	85.6516	76.9518
ENSMUSG00000022306	Zfpm2	217.206	1.051	0.293821	3.577	0.000347565	0.0335006		ENSMUSG00000022306	139.941	142.914	289.758	296.212
ENSMUSG00000052581	Lrrtm4	193.694	1.14573	0.32627	3.51162	0.000445391	0.0394295		ENSMUSG00000052581	133.741	107.185	306.159	227.693
ENSMUSG00000001260	Gabrg1	137.416	1.29496	0.37203	3.4808	0.000499912	0.0427171		ENSMUSG00000001260	97.427	61.0841	187.705	203.448
ENSMUSG00000028626	Col9a2	258.355	-1.05341	0.312493	-3.371	0.000748957	0.0566135		ENSMUSG00000028626	426.022	270.845	159.458	177.095
ENSMUSG00000025551	Fgf14	122.84	1.18348	0.36221	3.26738	0.00108549	0.0719105		ENSMUSG00000025551	75.2845	74.9145	170.392	170.77
ENSMUSG00000019817	Plagl1	366.398	1.002	0.311917	3.2124	0.00131629	0.081515		ENSMUSG00000019817	211.682	276.607	355.363	621.939
ENSMUSG00000018589	Glra2	175.569	1.04154	0.327253	3.18267	0.00145925	0.0835313		ENSMUSG00000018589	114.255	115.253	205.017	267.75
ENSMUSG00000025952	Crygc	219.753	9.67185	3.03332	3.18854	0.00142993	0.0835313		ENSMUSG00000025952	0	1.15253	8.20068	869.661
ENSMUSG00000034390	Cmip	204.175	1.01384	0.320357	3.16472	0.00155235	0.0855388		ENSMUSG00000034390	109.827	161.354	278.823	266.696
ENSMUSG00000052504	Epha3	107.577	1.22499	0.386931	3.16591	0.00154601	0.0855388		ENSMUSG00000052504	61.1133	67.9993	163.103	138.092
ENSMUSG00000024610	Cd74	111.701	-1.56442	0.495636	-3.15638	0.00159739	0.0862897		ENSMUSG00000024610	213.454	119.863	29.158	84.3307
ENSMUSG00000106990	Gm42547	213.612	1.08887	0.345027	3.1559	0.00160002	0.0862897		ENSMUSG00000106990	113.37	160.202	221.418	359.46
ENSMUSG00000073658	Crygb	378.682	7.27969	2.31974	3.13815	0.00170019	0.08975		ENSMUSG00000073658	6.1999	3.45759	8.20068	1496.87
ENSMUSG00000027570	Col9a3	267.188	-1.11522	0.355919	-3.13336	0.00172815	0.0900841		ENSMUSG00000027570	497.763	232.811	155.813	182.365
ENSMUSG00000023945	Slc5a7	141.432	1.07905	0.345665	3.12166	0.00179837	0.0926042		ENSMUSG00000023945	97.427	84.1347	198.639	185.528
ENSMUSG00000036887	C1qa	187.766	-1.07119	0.345592	-3.09958	0.00193797	0.0972447		ENSMUSG00000036887	276.338	232.811	151.257	90.6555

## Sheet: female 14d CTR vs SCFA
geneID	GeneName	baseMean	log2FoldChange	lfcSE	stat	pvalue	padj		geneID	F14CTR2	F14CTR3	F14SCFA1	F14SCFA2	F14SCFA3	readcount
ENSMUSG00000064357	mt-Atp6	2267.09	1.72138	0.188331	9.14014	6.23723e-20	9.41635e-16		ENSMUSG00000064357	776.934	1129.27	3647.06	2998.14	2784.04
ENSMUSG00000024298	Zfp871	517.462	-2.22754	0.253785	-8.77727	1.6749e-18	1.2643e-14		ENSMUSG00000024298	1310.19	649.658	184.989	220.055	222.419
ENSMUSG00000102697	Pcdhac2	130.8	-2.51906	0.337404	-7.46599	8.26737e-14	4.16042e-10		ENSMUSG00000102697	343.118	175.495	32.8206	52.1869	50.377
ENSMUSG00000074264	Amy1	1614.19	1.06189	0.145778	7.28432	3.23301e-13	1.22022e-09		ENSMUSG00000074264	948.493	1005.01	2099.52	2057.03	1960.9
ENSMUSG00000020668	Kif3c	691.386	-1.43504	0.200881	-7.14373	9.08312e-13	2.28546e-09		ENSMUSG00000020668	1325.49	898.185	363.016	424.453	445.789
ENSMUSG00000034390	Cmip	534.491	-1.66661	0.233164	-7.14778	8.819e-13	2.28546e-09		ENSMUSG00000034390	1068.69	746.671	204.88	315.731	336.481
ENSMUSG00000073016	Uprt	82.9459	-2.78721	0.391414	-7.12086	1.07256e-12	2.31321e-09		ENSMUSG00000073016	227.289	113.363	20.8858	20.8748	32.3173
ENSMUSG00000020044	Timp3	856.393	-1.28165	0.183559	-6.98222	2.90561e-12	5.09718e-09		ENSMUSG00000020044	1528.73	1119.46	502.254	538.395	593.118
ENSMUSG00000101111	Gm28437	1959.85	1.7435	0.249931	6.97592	3.03866e-12	5.09718e-09		ENSMUSG00000101111	698.257	928.706	3762.43	2709.37	1700.46
ENSMUSG00000032788	Pdxk	651.254	-1.51191	0.232364	-6.50662	7.68596e-11	1.05486e-07		ENSMUSG00000032788	1300.35	833.873	279.472	394.881	447.69
ENSMUSG00000100862	Gm10925	2695.29	1.42966	0.219254	6.52054	7.00537e-11	1.05486e-07		ENSMUSG00000100862	1081.81	1591.44	4595.88	2667.62	3539.7
ENSMUSG00000024127	Prepl	2571.76	-1.33351	0.206713	-6.45105	1.1108e-10	1.39748e-07		ENSMUSG00000024127	4679.09	3382.36	1170.6	1755.22	1871.55
ENSMUSG00000110928	AC132474.1	59.4833	2.92328	0.458673	6.37334	1.84955e-10	2.1479e-07		ENSMUSG00000110928	14.2055	9.81027	106.418	85.2386	81.7439
ENSMUSG00000051149	Adnp	73.295	-2.26843	0.357883	-6.33847	2.32065e-10	2.50249e-07		ENSMUSG00000051149	168.281	111.183	28.8423	28.7028	29.4658
ENSMUSG00000031376	Atp2b3	191.202	-2.25139	0.356051	-6.32322	2.56171e-10	2.57827e-07		ENSMUSG00000031376	526.698	200.566	49.7282	88.7177	90.2985
ENSMUSG00000042082	Arsb	199.696	-1.71356	0.273598	-6.26305	3.77523e-10	3.56216e-07		ENSMUSG00000042082	410.868	274.688	77.5759	126.988	108.358
ENSMUSG00000007653	Gabrb2	157.212	-2.32286	0.372736	-6.23192	4.60758e-10	4.0918e-07		ENSMUSG00000007653	429.444	175.495	35.8043	62.6243	82.6944
ENSMUSG00000025437	Usp33	2080.74	-1.19495	0.195083	-6.12535	9.04821e-10	6.5048e-07		ENSMUSG00000025437	3431.18	2854.79	1018.43	1488.2	1611.11
ENSMUSG00000026923	Notch1	288.807	-1.54677	0.252098	-6.13559	8.48423e-10	6.5048e-07		ENSMUSG00000026923	610.838	343.359	153.163	161.779	174.894
ENSMUSG00000102375	A930036K24Rik	1123.05	1.05155	0.171565	6.12917	8.83383e-10	6.5048e-07		ENSMUSG00000102375	763.821	602.787	1457.04	1516.03	1275.58
ENSMUSG00000054640	Slc8a1	122.093	-2.57837	0.423024	-6.09509	1.09376e-09	7.50566e-07		ENSMUSG00000054640	351.86	136.254	18.8967	42.6193	60.8326
ENSMUSG00000037341	Slc9a7	291.611	-1.61896	0.266563	-6.07349	1.25164e-09	8.09275e-07		ENSMUSG00000037341	635.971	343.359	180.016	130.467	168.24
ENSMUSG00000086429	Gt(ROSA)26Sor	585.318	1.5508	0.255525	6.06907	1.28652e-09	8.09275e-07		ENSMUSG00000086429	234.938	307.388	1125.85	666.253	592.168
ENSMUSG00000022829	Stxbp5l	183.985	-1.63381	0.271521	-6.01727	1.77387e-09	1.07121e-06		ENSMUSG00000022829	391.199	228.906	102.44	95.676	101.705
ENSMUSG00000001098	Kctd10	410.616	-1.24683	0.207772	-6.00098	1.9613e-09	1.13883e-06		ENSMUSG00000001098	643.62	614.777	205.875	292.247	296.559
ENSMUSG00000031530	Dusp4	430.881	-1.5329	0.256532	-5.97547	2.29421e-09	1.2828e-06		ENSMUSG00000031530	851.24	567.906	168.081	248.758	318.421
ENSMUSG00000025019	Lcor	219.446	-1.76765	0.296473	-5.96227	2.48762e-09	1.34127e-06		ENSMUSG00000025019	492.823	269.237	77.5759	133.077	124.517
ENSMUSG00000021699	Pde4d	222.798	-1.67068	0.283553	-5.89193	3.81705e-09	1.9871e-06		ENSMUSG00000021699	465.505	292.128	80.5596	141.774	134.022
ENSMUSG00000025020	Slit1	167.498	-1.74541	0.303228	-5.75609	8.60823e-09	4.0612e-06		ENSMUSG00000025020	386.828	191.845	77.5759	85.2386	96.0015
ENSMUSG00000021256	Vash1	223.354	-1.77976	0.310217	-5.73715	9.62808e-09	4.27515e-06		ENSMUSG00000021256	508.121	269.237	77.5759	107.853	153.983
ENSMUSG00000107021	Gm42853	111.557	2.35138	0.409735	5.73877	9.53659e-09	4.27515e-06		ENSMUSG00000107021	27.3183	37.061	264.554	125.249	103.606
ENSMUSG00000048732	Klhl11	178.235	-1.59004	0.278491	-5.70947	1.13328e-08	4.88832e-06		ENSMUSG00000048732	371.53	223.456	81.5542	104.374	110.259
ENSMUSG00000055485	Soga1	149.682	-2.06034	0.364476	-5.65288	1.57782e-08	6.61677e-06		ENSMUSG00000055485	404.312	146.064	59.6738	55.666	82.6944
ENSMUSG00000025262	Fam120c	413.082	-1.50418	0.266633	-5.64138	1.68689e-08	6.88298e-06		ENSMUSG00000025262	829.385	522.124	154.157	287.898	271.846
ENSMUSG00000021061	Sptb	1787.91	-1.13555	0.202041	-5.62038	1.90541e-08	7.56999e-06		ENSMUSG00000021061	3135.05	2177.88	937.873	1323.81	1364.93
ENSMUSG00000109836	Gm45884	236.699	-1.89262	0.33773	-5.60395	2.09519e-08	8.11055e-06		ENSMUSG00000109836	595.54	247.437	82.5488	98.2853	159.686
ENSMUSG00000022762	Ncam2	277.807	-1.40039	0.25016	-5.59798	2.16868e-08	8.18515e-06		ENSMUSG00000022762	539.811	345.539	192.945	133.946	176.795
ENSMUSG00000060534	Dcc	69.9755	-2.23161	0.400162	-5.57678	2.45011e-08	9.02177e-06		ENSMUSG00000060534	178.116	87.2024	21.8804	31.3121	31.3668
ENSMUSG00000001128	Cfp	296.487	1.14895	0.207184	5.54556	2.93007e-08	1.0498e-05		ENSMUSG00000001128	158.446	184.215	389.869	389.662	360.243
ENSMUSG00000034926	Dhcr24	1158.72	-1.03974	0.187611	-5.54202	2.99008e-08	1.0498e-05		ENSMUSG00000034926	1921.03	1429.03	677.298	888.917	877.321
ENSMUSG00000063410	Stk24	581.309	-1.01412	0.184412	-5.49918	3.81555e-08	1.22822e-05		ENSMUSG00000063410	945.215	722.69	392.852	411.407	434.383
ENSMUSG00000086228	Ubap1l	1593.2	-1.04237	0.189394	-5.50373	3.71845e-08	1.22822e-05		ENSMUSG00000086228	2256.5	2353.37	841.401	1314.24	1200.49
ENSMUSG00000103770	Pcdha9	33.8323	-3.10268	0.564247	-5.49881	3.82371e-08	1.22822e-05		ENSMUSG00000103770	84.1405	59.9516	2.98369	7.82804	14.2577
ENSMUSG00000003316	Glg1	2484.33	-1.24917	0.227948	-5.48004	4.25227e-08	1.33743e-05		ENSMUSG00000003316	4549.05	3067.34	1082.08	1883.95	1839.24
ENSMUSG00000024736	Tmem132a	462.714	-1.45678	0.267042	-5.45527	4.88991e-08	1.44751e-05		ENSMUSG00000024736	845.776	650.748	159.13	315.731	342.184
ENSMUSG00000024665	Fads2	562.43	-1.22567	0.224821	-5.45176	4.98727e-08	1.44794e-05		ENSMUSG00000024665	970.348	743.4	261.57	415.756	421.076
ENSMUSG00000038351	Sgsm2	359.366	-1.24101	0.228023	-5.44247	5.25458e-08	1.46904e-05		ENSMUSG00000038351	652.362	446.912	200.902	220.055	276.598
ENSMUSG00000020154	Ptprb	332.976	-1.13385	0.209418	-5.4143	6.15291e-08	1.65876e-05		ENSMUSG00000020154	561.665	427.292	207.864	220.925	247.133
ENSMUSG00000031010	Usp9x	1568.37	-1.16436	0.214947	-5.41696	6.06195e-08	1.65876e-05		ENSMUSG00000031010	2806.14	1892.29	776.754	1229.87	1136.81
ENSMUSG00000014498	Ankrd52	616.341	-1.45726	0.271319	-5.371	7.82997e-08	2.03809e-05		ENSMUSG00000014498	1233.7	759.751	218.804	422.714	446.74
ENSMUSG00000041528	Rnf123	4182.92	-1.17891	0.219452	-5.37207	7.78375e-08	2.03809e-05		ENSMUSG00000041528	6371.73	6208.81	1784.25	3084.25	3465.56
ENSMUSG00000072294	Klf12	476.66	-1.20831	0.225584	-5.35635	8.49199e-08	2.13673e-05		ENSMUSG00000072294	893.856	551.555	266.543	334.866	336.481
ENSMUSG00000110185	Igip	1090.89	1.06478	0.199494	5.3374	9.42896e-08	2.33359e-05		ENSMUSG00000110185	521.234	796.812	1586.33	1271.62	1278.44
ENSMUSG00000033124	Atg9a	476.887	-1.42563	0.267658	-5.32632	1.00225e-07	2.40693e-05		ENSMUSG00000033124	921.175	609.327	175.043	325.298	353.59
ENSMUSG00000064370	mt-Cytb	204682	1.16552	0.218839	5.32592	1.00442e-07	2.40693e-05		ENSMUSG00000064370	93889.9	140583	353286	217027	218622
ENSMUSG00000037112	Sik2	414.683	-1.35664	0.255552	-5.30865	1.10438e-07	2.48848e-05		ENSMUSG00000037112	766.006	541.745	175.043	252.237	338.382
ENSMUSG00000039262	Prrc2b	4846.15	-1.029	0.19367	-5.31315	1.07748e-07	2.48848e-05		ENSMUSG00000039262	8428.26	5537.35	2816.6	3662.65	3785.88
ENSMUSG00000050856	Atp5k	1356.45	1.25219	0.235837	5.30956	1.09888e-07	2.48848e-05		ENSMUSG00000050856	625.044	857.854	2441.65	1551.69	1306
ENSMUSG00000024978	Gpam	638.58	-1.11791	0.211018	-5.2977	1.17272e-07	2.60361e-05		ENSMUSG00000024978	1091.64	796.812	338.152	485.338	480.958
ENSMUSG00000047976	Kcna1	107.358	-1.95966	0.37035	-5.29137	1.214e-07	2.6562e-05		ENSMUSG00000047976	268.813	118.813	34.8097	58.2754	56.0801
ENSMUSG00000025006	Sorbs1	289.481	-1.36437	0.259581	-5.25604	1.47189e-07	3.12974e-05		ENSMUSG00000025006	541.996	372.79	127.304	180.045	225.271
ENSMUSG00000042743	Sgtb	1193.67	-1.04198	0.198639	-5.2456	1.55772e-07	3.22149e-05		ENSMUSG00000042743	1837.98	1615.42	618.618	910.661	985.679
ENSMUSG00000054008	Ndst1	1084.67	-1.37923	0.263281	-5.23863	1.61773e-07	3.30039e-05		ENSMUSG00000054008	2222.62	1217.56	430.646	723.658	828.845
ENSMUSG00000064341	mt-Nd1	133973	1.16828	0.223953	5.21662	1.82216e-07	3.58892e-05		ENSMUSG00000064341	61413.8	91832.8	235222	137369	144027
ENSMUSG00000096847	Tmem151b	206.442	-1.34694	0.258244	-5.21578	1.83047e-07	3.58892e-05		ENSMUSG00000096847	386.828	262.697	102.44	134.816	145.428
ENSMUSG00000100937	1700020D05Rik	121.022	1.58095	0.303006	5.21756	1.81299e-07	3.58892e-05		ENSMUSG00000100937	64.4713	45.7813	187.972	165.259	141.626
ENSMUSG00000001025	S100a6	227.362	1.41837	0.272104	5.21262	1.86196e-07	3.60384e-05		ENSMUSG00000001025	81.955	144.974	340.141	323.559	246.182
ENSMUSG00000021340	Gpld1	481.314	-1.09874	0.211818	-5.18722	2.13452e-07	4.02811e-05		ENSMUSG00000021340	784.583	631.127	254.608	362.699	373.55
ENSMUSG00000057322	Rpl38	2855.59	1.20188	0.23233	5.17317	2.3016e-07	4.18642e-05		ENSMUSG00000057322	1291.61	1916.27	5079.23	3166.88	2823.97
ENSMUSG00000061393	Acvr2b	283.208	-1.27576	0.247619	-5.1521	2.57585e-07	4.62948e-05		ENSMUSG00000061393	543.089	331.369	156.146	179.175	206.261
ENSMUSG00000027895	Kcnc4	311.597	-1.12864	0.219658	-5.13814	2.77472e-07	4.87092e-05		ENSMUSG00000027895	487.359	437.102	165.098	237.45	230.974
ENSMUSG00000046480	Scn4b	149.306	-1.32709	0.25823	-5.13918	2.75946e-07	4.87092e-05		ENSMUSG00000046480	234.938	232.176	86.527	82.6293	110.259
ENSMUSG00000023036	Pcdhgc4	196.166	-1.69248	0.329748	-5.13264	2.85712e-07	4.90158e-05		ENSMUSG00000023036	441.464	228.906	61.6629	135.686	113.111
ENSMUSG00000075592	Nynrin	65.6976	-1.97891	0.385471	-5.13375	2.8402e-07	4.90158e-05		ENSMUSG00000075592	152.983	85.0223	26.8532	31.3121	32.3173
ENSMUSG00000035299	Mid1	241.086	-1.16962	0.229582	-5.09458	3.49517e-07	5.92883e-05		ENSMUSG00000035299	364.973	358.62	127.304	184.394	170.141
ENSMUSG00000021279	Cdc42bpb	1552.03	-1.08279	0.212729	-5.08999	3.58074e-07	6.00649e-05		ENSMUSG00000021279	2696.87	1846.51	797.64	1166.38	1252.77
ENSMUSG00000078784	1810022K09Rik	449.797	1.07581	0.213421	5.04078	4.63629e-07	7.44618e-05		ENSMUSG00000078784	255.7	284.498	707.134	514.041	487.612
ENSMUSG00000101249	Gm29216	1019.16	1.26658	0.251601	5.03409	4.80117e-07	7.62981e-05		ENSMUSG00000101249	488.452	616.957	1946.36	1008.95	1035.11
ENSMUSG00000087408	Cers1	90.1045	-2.06085	0.409617	-5.03116	4.8752e-07	7.66677e-05		ENSMUSG00000087408	197.785	134.074	16.9076	60.8847	40.8719
ENSMUSG00000097464	Gm26736	33.6485	4.31139	0.85791	5.02545	5.02247e-07	7.73717e-05		ENSMUSG00000097464	0	5.45015	96.4726	33.0517	33.2679
ENSMUSG00000093865	Lrit3	812.079	-1.08552	0.216278	-5.01908	5.19205e-07	7.91761e-05		ENSMUSG00000093865	1297.08	1082.4	392.852	654.076	633.99
ENSMUSG00000033624	Pdpr	297.943	-1.33467	0.267311	-4.99294	5.94656e-07	8.69692e-05		ENSMUSG00000033624	594.447	340.089	139.239	219.185	196.756
ENSMUSG00000085181	Gm12709	132.986	1.5335	0.307302	4.99021	6.03146e-07	8.69692e-05		ENSMUSG00000085181	46.9876	77.3921	217.809	158.3	164.438
ENSMUSG00000052137	Rbm12b2	589.498	1.11649	0.224105	4.98198	6.29372e-07	8.9638e-05		ENSMUSG00000052137	317.986	374.97	986.607	666.253	601.673
ENSMUSG00000034402	Kcnh5	104.66	-2.00569	0.403737	-4.96782	6.77095e-07	9.55336e-05		ENSMUSG00000034402	286.296	94.8326	35.8043	52.1869	54.1791
ENSMUSG00000113902	AC121965.1	965.051	1.28076	0.258227	4.95983	7.05554e-07	9.86273e-05		ENSMUSG00000113902	419.61	619.137	1798.17	1117.67	870.667
ENSMUSG00000031822	Gse1	1087.96	-1.00097	0.203746	-4.91284	8.97673e-07	0.000122092		ENSMUSG00000031822	1761.49	1348.37	583.809	869.782	876.37
ENSMUSG00000064345	mt-Nd2	79091.6	1.09664	0.224491	4.88503	1.03413e-06	0.000139395		ENSMUSG00000064345	37209.8	56770.9	136748	82197.9	82530.9
ENSMUSG00000040125	Gpr26	437.681	-1.13989	0.233618	-4.87932	1.06455e-06	0.000142225		ENSMUSG00000040125	790.047	512.314	230.739	313.121	342.184
ENSMUSG00000041977	Arhgef11	1135.58	-1.0356	0.214768	-4.82197	1.4215e-06	0.000180339		ENSMUSG00000041977	1931.95	1347.28	590.771	901.094	906.787
ENSMUSG00000035595	1600002K03Rik	245.844	1.11544	0.23251	4.79738	1.60757e-06	0.000200575		ENSMUSG00000035595	140.963	148.244	357.048	324.429	258.539
ENSMUSG00000004610	Etfb	151.392	1.64197	0.342816	4.78965	1.67071e-06	0.000206744		ENSMUSG00000004610	54.6367	78.4822	310.304	165.259	148.28
ENSMUSG00000054178	Gm9938	114.599	-1.79853	0.375802	-4.78584	1.70276e-06	0.000208997		ENSMUSG00000054178	267.72	132.984	31.826	73.9314	66.5357
ENSMUSG00000028542	Slc6a9	1353.79	-1.15814	0.242524	-4.77535	1.79391e-06	0.000216662		ENSMUSG00000028542	2317.69	1730.97	557.95	1075.92	1086.43
ENSMUSG00000041771	Slc24a4	477.896	-1.35708	0.284108	-4.77662	1.78267e-06	0.000216662		ENSMUSG00000041771	1075.25	431.652	304.336	262.674	315.569
ENSMUSG00000008658	Rbfox1	604.172	-1.02347	0.214459	-4.77234	1.82095e-06	0.000218181		ENSMUSG00000008658	933.195	805.532	308.315	486.208	487.612
ENSMUSG00000033863	Klf9	1766.9	-1.14168	0.239455	-4.76781	1.86235e-06	0.000219656		ENSMUSG00000033863	2774.45	2485.27	709.124	1435.14	1430.52
ENSMUSG00000025240	Sacm1l	370.369	-1.27952	0.268745	-4.7611	1.92538e-06	0.000221889		ENSMUSG00000025240	674.217	470.893	146.201	289.637	270.895
ENSMUSG00000020042	Btbd11	313.944	-1.04163	0.218905	-4.75838	1.95156e-06	0.000223202		ENSMUSG00000020042	525.605	382.601	193.94	226.143	241.43
ENSMUSG00000057278	Snrpg	530.349	1.13716	0.239888	4.74039	2.13307e-06	0.000242128		ENSMUSG00000057278	286.296	330.279	931.906	566.228	537.038
ENSMUSG00000004263	Atn1	690.686	1.13	0.23862	4.73558	2.1843e-06	0.000246092		ENSMUSG00000004263	281.925	524.304	1046.28	847.167	753.754
ENSMUSG00000086567	Gm2830	249.985	1.36797	0.289203	4.73014	2.24367e-06	0.000250909		ENSMUSG00000086567	104.902	151.514	466.45	271.372	255.687
ENSMUSG00000066090	Insl5	95.6341	1.64403	0.347712	4.72815	2.26579e-06	0.000251519		ENSMUSG00000066090	53.544	30.5208	151.174	137.426	105.507
ENSMUSG00000067847	Romo1	1136.86	1.16925	0.247611	4.72213	2.33389e-06	0.000257188		ENSMUSG00000067847	515.77	783.732	2054.77	1174.21	1155.82
ENSMUSG00000064368	mt-Nd6	32931.9	1.03399	0.219147	4.71822	2.37914e-06	0.000260275		ENSMUSG00000064368	15154	25287.6	53201.2	34815.6	36201.1
ENSMUSG00000021223	Papln	97.3269	-1.76105	0.373616	-4.71354	2.43448e-06	0.000264413		ENSMUSG00000021223	240.401	97.0127	44.7553	52.1869	52.2781
ENSMUSG00000020801	Med31	473.91	1.10335	0.234632	4.70247	2.57028e-06	0.000275203		ENSMUSG00000020801	267.72	293.218	806.591	530.567	471.453
ENSMUSG00000058571	Gpc6	109.405	-1.65991	0.354421	-4.68345	2.82085e-06	0.000295739		ENSMUSG00000058571	242.587	128.624	37.7934	69.5825	68.4367
ENSMUSG00000099447	2310030A07Rik	38.909	-2.41648	0.516738	-4.67642	2.91933e-06	0.000303952		ENSMUSG00000099447	53.544	98.1027	22.875	9.5676	10.4556
ENSMUSG00000043467	Zbtb37	474.711	-1.11797	0.239352	-4.67084	2.99968e-06	0.000310179		ENSMUSG00000043467	842.498	561.365	235.711	346.173	387.808
ENSMUSG00000053773	Rdh8	1331.08	-1.15008	0.24697	-4.65676	3.2122e-06	0.000328231		ENSMUSG00000053773	2054.34	1917.36	522.146	1002.86	1158.67
ENSMUSG00000090386	Mir99ahg	73.2849	2.0317	0.436368	4.65594	3.22514e-06	0.000328231		ENSMUSG00000090386	30.5965	20.7106	161.119	81.7595	72.2388
ENSMUSG00000104148	Pcdha2	30.5149	-2.46618	0.53046	-4.64914	3.33325e-06	0.000333259		ENSMUSG00000104148	73.2132	46.8713	7.95651	12.1769	12.3566
ENSMUSG00000028246	Faxc	556.107	-1.12381	0.242475	-4.63476	3.5735e-06	0.000352006		ENSMUSG00000028246	994.388	652.928	264.554	420.974	447.69
ENSMUSG00000020599	Rgs9	5388.46	-2.08374	0.450196	-4.62851	3.68301e-06	0.000358725		ENSMUSG00000020599	12297.6	7602.96	1474.94	2482.36	3084.41
ENSMUSG00000039716	Dock3	629.229	-1.05329	0.229376	-4.59198	4.39054e-06	0.000416881		ENSMUSG00000039716	1148.46	677.999	358.043	474.031	487.612
ENSMUSG00000028696	Ipp	218.064	-1.10825	0.242183	-4.57609	4.73741e-06	0.000441745		ENSMUSG00000028696	371.53	271.417	134.266	139.165	173.943
ENSMUSG00000067288	Rps28	2293.66	1.02231	0.22347	4.57468	4.76946e-06	0.000441745		ENSMUSG00000067288	1185.62	1648.13	3882.77	2558.03	2193.78
ENSMUSG00000070683	Lactbl1	1107.34	-1.20802	0.264006	-4.57575	4.74512e-06	0.000441745		ENSMUSG00000070683	2245.57	1111.83	503.249	836.73	839.3
ENSMUSG00000108920	Gm44678	29.8632	5.48636	1.20027	4.57093	4.85558e-06	0.000444271		ENSMUSG00000108920	0	2.18006	96.4726	17.3956	33.2679
ENSMUSG00000012483	Rpa3	248.434	1.25735	0.275293	4.56733	4.93987e-06	0.00044926		ENSMUSG00000012483	146.426	124.263	449.543	254.846	267.093
ENSMUSG00000027239	Mdk	248.407	1.1923	0.262595	4.54045	5.61344e-06	0.000488811		ENSMUSG00000027239	111.459	168.955	398.82	306.163	256.638
ENSMUSG00000076431	Sox4	95.3261	-1.5968	0.35189	-4.53778	5.68498e-06	0.000488811		ENSMUSG00000076431	209.805	109.003	40.7771	60.0149	57.0306
ENSMUSG00000100213	Gm28151	162.375	1.29356	0.285073	4.53764	5.68876e-06	0.000488811		ENSMUSG00000100213	78.6768	94.8326	269.527	204.399	164.438
ENSMUSG00000001930	Vwf	186.436	-1.08852	0.240745	-4.52145	6.14178e-06	0.000509464		ENSMUSG00000001930	300.502	246.347	112.386	141.774	131.17
ENSMUSG00000026989	Dapl1	727.623	1.05912	0.234178	4.5227	6.10568e-06	0.000509464		ENSMUSG00000026989	359.509	522.124	1221.32	767.148	768.012
ENSMUSG00000044749	Abca6	136.486	-1.67234	0.369825	-4.52197	6.12681e-06	0.000509464		ENSMUSG00000044749	343.118	120.993	58.6792	72.1919	87.4469
ENSMUSG00000100131	Gm28439	708.59	1.25423	0.277849	4.51406	6.35975e-06	0.000518341		ENSMUSG00000100131	330.006	443.642	1411.29	647.987	710.031
ENSMUSG00000078572	Ndufaf8	466.981	1.09782	0.243593	4.50678	6.58173e-06	0.000528534		ENSMUSG00000078572	239.309	315.019	801.618	492.296	486.661
ENSMUSG00000053465	Hs6st3	22.0503	-3.23751	0.719486	-4.49976	6.80313e-06	0.000541224		ENSMUSG00000053465	73.2132	21.8006	7.95651	3.47913	3.80204
ENSMUSG00000005580	Adcy9	125.813	-1.78885	0.397735	-4.4976	6.87252e-06	0.000543217		ENSMUSG00000005580	297.224	141.704	28.8423	74.8012	86.4964
ENSMUSG00000026385	Dbi	2320.92	1.00487	0.223549	4.49506	6.95506e-06	0.000544044		ENSMUSG00000026385	1152.83	1740.78	3831.06	2611.08	2268.87
ENSMUSG00000028703	Lrrc41	229.657	-1.10986	0.246884	-4.49545	6.94227e-06	0.000544044		ENSMUSG00000028703	367.159	310.659	115.369	178.305	176.795
ENSMUSG00000062515	Fabp4	116.969	1.32017	0.294568	4.48173	7.40404e-06	0.000573224		ENSMUSG00000062515	55.7294	67.5819	133.271	170.477	157.785
ENSMUSG00000016150	Tenm1	127.89	-1.64299	0.366993	-4.47689	7.57399e-06	0.000578588		ENSMUSG00000016150	283.018	149.334	36.7988	90.4573	79.8428
ENSMUSG00000090084	Srpx	121.475	1.3249	0.296824	4.46359	8.05965e-06	0.000602359		ENSMUSG00000090084	49.173	78.4822	157.141	160.04	162.537
ENSMUSG00000004815	Dgkq	129.933	-1.32144	0.296383	-4.45854	8.2518e-06	0.000613682		ENSMUSG00000004815	234.938	171.135	62.6575	78.2804	102.655
ENSMUSG00000090223	Pcp4	1167.88	1.08289	0.243962	4.43877	9.04761e-06	0.000663067		ENSMUSG00000090223	527.79	869.844	2008.02	1244.66	1189.09
ENSMUSG00000047787	Flrt1	101.04	-1.38736	0.314488	-4.4115	1.02659e-05	0.000724226		ENSMUSG00000047787	195.599	125.353	66.6357	53.9265	63.6842
ENSMUSG00000031561	Tenm3	556.875	-1.03373	0.234507	-4.40812	1.04274e-05	0.000732195		ENSMUSG00000031561	1026.08	580.986	341.135	381.834	454.344
ENSMUSG00000097960	A330074K22Rik	311.167	-1.09077	0.247594	-4.40547	1.05554e-05	0.000737751		ENSMUSG00000097960	548.552	364.07	214.826	166.998	261.39
ENSMUSG00000102990	Gm37764	81.0527	-1.84272	0.418912	-4.39883	1.08834e-05	0.000753703		ENSMUSG00000102990	88.5114	197.295	24.8641	35.6611	58.9316
ENSMUSG00000097431	Gm26782	126.888	-1.45894	0.33202	-4.39415	1.11209e-05	0.000763147		ENSMUSG00000097431	281.925	128.624	66.6357	77.4106	79.8428
ENSMUSG00000038473	Nos1ap	70.5113	-1.71802	0.391203	-4.39164	1.12501e-05	0.000768521		ENSMUSG00000038473	147.519	94.8326	21.8804	41.7495	46.575
ENSMUSG00000095332	Gm9821	51.9137	-2.15301	0.490473	-4.38966	1.13528e-05	0.000768578		ENSMUSG00000095332	131.128	63.2217	8.95107	28.7028	27.5648
ENSMUSG00000042631	Xkr7	59.4174	-2.22206	0.506767	-4.38477	1.1611e-05	0.000781		ENSMUSG00000042631	169.374	55.5915	10.9402	26.9632	34.2184
ENSMUSG00000005893	Nr2c2	588.315	-1.10377	0.251955	-4.38084	1.18222e-05	0.000786254		ENSMUSG00000005893	1129.89	602.787	310.304	426.193	472.404
ENSMUSG00000051228	Nyx	219.374	-1.20074	0.278131	-4.31717	1.58042e-05	0.000985933		ENSMUSG00000051228	439.279	224.546	131.282	148.733	153.032
ENSMUSG00000034163	Zfc3h1	1153.44	-1.07708	0.249617	-4.31494	1.59646e-05	0.000987777		ENSMUSG00000034163	2095.86	1275.34	522.146	948.062	925.797
ENSMUSG00000054659	Pm20d2	72.1069	-1.84197	0.428229	-4.30137	1.69746e-05	0.00104173		ENSMUSG00000054659	178.116	76.3021	20.8858	44.3589	40.8719
ENSMUSG00000023089	Ndufa5	2191.97	1.0308	0.239843	4.2978	1.72504e-05	0.00105437		ENSMUSG00000023089	1055.58	1640.5	3831.06	2268.39	2164.31
ENSMUSG00000015943	Bola1	398.079	1.02875	0.239893	4.28836	1.79995e-05	0.00108695		ENSMUSG00000015943	227.289	262.697	668.347	426.193	405.868
ENSMUSG00000059278	Naa38	686.906	1.06604	0.24856	4.28885	1.79603e-05	0.00108695		ENSMUSG00000059278	338.747	490.513	1206.41	709.742	689.12
ENSMUSG00000103793	Pcdhga6	48.4738	-1.98042	0.463161	-4.27587	1.90393e-05	0.00112731		ENSMUSG00000103793	115.83	59.9516	12.9293	26.0935	27.5648
ENSMUSG00000044024	Rell2	207.391	-1.20544	0.282431	-4.26808	1.97158e-05	0.00115817		ENSMUSG00000044024	322.356	306.298	82.5488	156.561	169.191
ENSMUSG00000090778	Gm3235	23.3028	3.76035	0.881526	4.26572	1.99255e-05	0.00116595		ENSMUSG00000090778	0	5.45015	58.6792	29.5726	22.8122
ENSMUSG00000048911	Rnf24	242.826	-1.07002	0.251111	-4.26116	2.03373e-05	0.00118089		ENSMUSG00000048911	411.961	296.488	127.304	183.524	194.855
ENSMUSG00000104701	Gm42555	206.13	1.04955	0.247097	4.2475	2.1617e-05	0.00124088		ENSMUSG00000104701	124.572	126.443	308.315	257.455	213.865
ENSMUSG00000012705	Retn	46.8404	1.87532	0.442117	4.24169	2.2184e-05	0.0012554		ENSMUSG00000012705	18.5765	17.4405	61.6629	65.2336	71.2883
ENSMUSG00000071847	Apcdd1	256.712	-1.09491	0.258193	-4.24067	2.22857e-05	0.0012554		ENSMUSG00000071847	432.723	321.559	125.315	184.394	219.568
ENSMUSG00000109095	Gm44799	21.0716	3.94328	0.929788	4.24106	2.22471e-05	0.0012554		ENSMUSG00000109095	3.2782	1.09003	52.7119	22.6143	25.6638
ENSMUSG00000030291	Med21	288.208	1.1616	0.27426	4.23541	2.28133e-05	0.00128034		ENSMUSG00000030291	163.91	166.775	524.135	320.08	266.143
ENSMUSG00000024477	Pggt1b	210.172	-1.08413	0.257524	-4.20982	2.55579e-05	0.00137312		ENSMUSG00000024477	367.159	248.527	115.369	159.17	160.636
ENSMUSG00000047344	Lancl3	29.6796	-2.34962	0.558421	-4.20761	2.58085e-05	0.00137679		ENSMUSG00000047344	73.2132	41.4211	7.95651	8.69782	17.1092
ENSMUSG00000021823	Vcl	195.627	-1.33326	0.316976	-4.20617	2.59734e-05	0.00138071		ENSMUSG00000021823	375.9	237.627	68.6249	149.602	146.379
ENSMUSG00000041669	Prima1	51.41	-1.92396	0.457543	-4.20498	2.61103e-05	0.00138311		ENSMUSG00000041669	114.737	69.7619	11.9348	33.0517	27.5648
ENSMUSG00000107810	Gm18609	28.1959	-2.55551	0.608358	-4.20066	2.66135e-05	0.00140484		ENSMUSG00000107810	78.6768	33.7909	3.97825	12.1769	12.3566
ENSMUSG00000031189	Aff2	33.2341	-2.47837	0.59142	-4.19054	2.78293e-05	0.00144612		ENSMUSG00000031189	96.1606	34.881	4.97282	13.0467	17.1092
ENSMUSG00000019689	Fmc1	533.908	1.13001	0.27005	4.18444	2.85871e-05	0.00147214		ENSMUSG00000019689	263.349	359.71	1002.52	508.822	535.137
ENSMUSG00000106099	Gm42664	42.006	-2.35478	0.562834	-4.18379	2.86685e-05	0.00147214		ENSMUSG00000106099	110.366	52.3214	3.97825	24.3539	19.0102
ENSMUSG00000031231	Cox7b	2040.25	1.01328	0.2424	4.1802	2.91253e-05	0.00148549		ENSMUSG00000031231	1023.89	1508.6	3621.2	2117.05	1930.49
ENSMUSG00000014444	Piezo1	62.8228	-1.72581	0.41323	-4.17638	2.96185e-05	0.00150556		ENSMUSG00000014444	137.684	78.4822	21.8804	30.4424	45.6245
ENSMUSG00000015127	Unkl	257.138	-1.02893	0.246646	-4.17169	3.02349e-05	0.00152661		ENSMUSG00000015127	439.279	301.938	143.217	193.092	208.162
ENSMUSG00000085900	A930041C12Rik	240.383	1.0941	0.262358	4.17024	3.04277e-05	0.00153122		ENSMUSG00000085900	132.221	153.694	394.842	293.986	227.172
ENSMUSG00000064210	Ano6	178.513	-1.15602	0.277431	-4.16688	3.08801e-05	0.00154883		ENSMUSG00000064210	314.707	219.096	86.527	139.165	133.071
ENSMUSG00000033792	Atp7a	114.409	-1.44444	0.347301	-4.15903	3.19599e-05	0.00157547		ENSMUSG00000033792	236.031	132.984	42.7662	75.671	84.5954
ENSMUSG00000079553	Kifc1	143.961	1.11692	0.268867	4.15418	3.26451e-05	0.00159496		ENSMUSG00000079553	96.1606	73.032	198.913	173.956	177.745
ENSMUSG00000019906	Lin7a	431.915	-1.15517	0.278749	-4.14414	3.41096e-05	0.00165049		ENSMUSG00000019906	902.598	388.051	250.63	322.689	295.609
ENSMUSG00000102722	Gm37935	88.116	1.34283	0.324607	4.13679	3.52193e-05	0.00169333		ENSMUSG00000102722	40.4312	51.2314	122.331	108.723	117.863
ENSMUSG00000028458	Tesk1	306.779	-1.04432	0.252967	-4.1283	3.65452e-05	0.00172465		ENSMUSG00000028458	477.525	410.941	141.228	251.367	252.836
ENSMUSG00000101037	Gm28424	89.3884	1.41418	0.345293	4.0956	4.21079e-05	0.00193593		ENSMUSG00000101037	50.2658	39.2411	88.5161	133.946	134.972
ENSMUSG00000064372	mt-Tp	733.372	1.08091	0.264055	4.09351	4.24897e-05	0.00194384		ENSMUSG00000064372	380.271	498.144	1369.51	647.118	771.814
ENSMUSG00000104097	Gm37313	73.4811	1.42333	0.34822	4.08744	4.36156e-05	0.00197737		ENSMUSG00000104097	38.2457	34.881	102.44	93.9364	97.9025
ENSMUSG00000048924	Ccdc125	84.7299	1.52331	0.373049	4.08339	4.43835e-05	0.00200616		ENSMUSG00000048924	32.782	46.8713	155.152	85.2386	103.606
ENSMUSG00000007440	Pcdha11	30.3058	-2.10569	0.516203	-4.07919	4.51934e-05	0.00201859		ENSMUSG00000007440	60.1004	52.3214	8.95107	13.0467	17.1092
ENSMUSG00000000263	Glra1	47.5448	-2.48779	0.610656	-4.07397	4.62187e-05	0.00205224		ENSMUSG00000000263	148.612	39.2411	3.97825	27.833	18.0597
ENSMUSG00000105135	Gm43667	194.732	1.00858	0.248789	4.05395	5.03595e-05	0.0021847		ENSMUSG00000105135	102.717	139.524	275.494	228.753	227.172
ENSMUSG00000037499	Nenf	782.46	1.00481	0.248188	4.04859	5.15274e-05	0.00220997		ENSMUSG00000037499	366.066	609.327	1312.82	781.934	842.152
ENSMUSG00000041216	Clvs1	46.9131	-1.85531	0.461793	-4.01761	5.87904e-05	0.00241535		ENSMUSG00000041216	108.181	57.7716	13.9239	25.2237	29.4658
ENSMUSG00000042462	Dctpp1	318.988	1.00141	0.249509	4.01352	5.98211e-05	0.00244086		ENSMUSG00000042462	162.817	235.446	512.2	347.043	337.431
ENSMUSG00000042724	Map3k9	100.366	-1.4808	0.369267	-4.01011	6.06916e-05	0.00245646		ENSMUSG00000042724	226.196	100.283	44.7553	57.4056	73.1893
ENSMUSG00000070858	Gm1673	326.866	1.07982	0.269591	4.00542	6.1908e-05	0.00249234		ENSMUSG00000070858	149.705	241.987	555.961	354.001	332.679
ENSMUSG00000080921	Rpl38-ps2	148.22	1.13593	0.283723	4.00366	6.23701e-05	0.00250426		ENSMUSG00000080921	74.3059	98.1027	231.733	179.175	157.785
ENSMUSG00000101939	Gm28438	587.326	2.49869	0.625345	3.9957	6.45029e-05	0.00256979		ENSMUSG00000101939	102.717	207.106	1076.12	446.198	1104.49
ENSMUSG00000055817	Mta3	233.517	-1.0206	0.256623	-3.97703	6.97807e-05	0.00271515		ENSMUSG00000055817	417.424	253.977	141.228	169.607	185.349
ENSMUSG00000071456	1110002L01Rik	232.924	-1.15659	0.290879	-3.97619	7.00284e-05	0.00271779		ENSMUSG00000071456	401.033	295.398	95.4781	162.649	210.063
ENSMUSG00000103088	Pcdhgb6	164.974	-1.18154	0.297628	-3.96986	7.19151e-05	0.00274899		ENSMUSG00000103088	307.058	189.665	77.5759	116.551	134.022
ENSMUSG00000102918	Pcdhgc3	208.678	-1.18321	0.299716	-3.94776	7.88847e-05	0.00294055		ENSMUSG00000102918	360.602	268.147	79.5651	168.738	166.339
ENSMUSG00000024502	Jakmip2	161.531	-1.01545	0.257391	-3.94516	7.97478e-05	0.00296026		ENSMUSG00000024502	258.978	204.926	101.445	133.946	108.358
ENSMUSG00000110218	Gm20219	145.927	1.09633	0.277904	3.94498	7.98056e-05	0.00296026		ENSMUSG00000110218	68.8422	104.643	173.054	204.399	178.696
ENSMUSG00000104318	Pcdha7	23.573	-2.46998	0.629436	-3.92411	8.70497e-05	0.00314399		ENSMUSG00000104318	66.6568	26.1607	7.95651	10.4374	6.65357
ENSMUSG00000030525	Chrna7	77.2963	-1.65761	0.422847	-3.92012	8.85049e-05	0.00316806		ENSMUSG00000030525	190.136	71.942	27.8478	45.2287	51.3275
ENSMUSG00000070394	Tmem256	580.157	1.08347	0.276397	3.91998	8.85553e-05	0.00316806		ENSMUSG00000070394	277.554	416.391	1091.04	554.051	561.751
ENSMUSG00000073096	Lrrc61	311.283	-1.01166	0.259345	-3.90084	9.58614e-05	0.00337347		ENSMUSG00000073096	485.174	407.671	141.228	250.497	271.846
ENSMUSG00000105700	Gm42772	18.0507	4.14444	1.06672	3.88523	0.000102232	0.00353989		ENSMUSG00000105700	2.18547	1.09003	47.739	27.833	11.4061
ENSMUSG00000022801	Lrch3	310.053	-1.08588	0.27985	-3.88024	0.000104354	0.00358052		ENSMUSG00000022801	614.116	294.308	180.016	206.138	255.687
ENSMUSG00000051401	Kctd16	34.6966	-2.20537	0.568204	-3.8813	0.0001039	0.00358052		ENSMUSG00000051401	93.9751	37.061	14.9184	20.8748	6.65357
ENSMUSG00000055540	Epha6	38.1592	-1.99386	0.51383	-3.88039	0.000104291	0.00358052		ENSMUSG00000055540	91.7896	46.8713	9.94563	16.5259	25.6638
ENSMUSG00000028443	Nudt2	314.525	1.00603	0.261878	3.8416	0.000122234	0.00405082		ENSMUSG00000028443	159.539	232.176	527.119	319.21	334.58
ENSMUSG00000071669	Snx29	128.555	-1.20876	0.314758	-3.84029	0.00012289	0.00405082		ENSMUSG00000071669	253.514	136.254	76.5814	75.671	100.754
ENSMUSG00000103472	Pcdhga7	70.4817	-1.38512	0.360461	-3.84264	0.000121717	0.00405082		ENSMUSG00000103472	131.128	92.6525	38.788	35.6611	54.1791
ENSMUSG00000055980	Irs1	90.4272	-1.4298	0.373375	-3.82939	0.00012846	0.00414977		ENSMUSG00000055980	205.434	85.0223	50.7227	53.9265	57.0306
ENSMUSG00000089757	Gm16334	42.2506	-2.05613	0.53691	-3.82956	0.000128371	0.00414977		ENSMUSG00000089757	109.273	45.7813	31.826	13.9165	10.4556
ENSMUSG00000107698	Gm44430	19.2704	2.95308	0.771232	3.82905	0.000128641	0.00414977		ENSMUSG00000107698	3.2782	4.36012	29.8369	31.3121	27.5648
ENSMUSG00000000948	Gm38393	137.835	-1.10539	0.289117	-3.82334	0.000131656	0.00418872		ENSMUSG00000000948	255.7	150.424	90.5053	96.5458	96.0015
ENSMUSG00000021448	Shc3	54.1254	-2.05659	0.537928	-3.82317	0.000131744	0.00418872		ENSMUSG00000021448	163.91	34.881	32.8206	20.005	19.0102
ENSMUSG00000074634	Tmem267	393.254	1.07913	0.282165	3.82448	0.000131048	0.00418872		ENSMUSG00000074634	198.878	272.507	737.966	365.308	391.61
ENSMUSG00000062691	Cebpzos	337.832	1.0746	0.281222	3.82116	0.000132825	0.00419402		ENSMUSG00000062691	171.559	234.356	622.597	337.475	323.173
ENSMUSG00000033508	Asprv1	74.4343	1.50017	0.392894	3.81826	0.000134396	0.00420948		ENSMUSG00000033508	22.9474	47.9613	116.364	76.5408	108.358
ENSMUSG00000074925	Ptar1	102.612	-1.42938	0.375398	-3.80763	0.000140303	0.00430519		ENSMUSG00000074925	228.381	101.373	40.7771	72.1919	70.3377
ENSMUSG00000109274	Gm45133	227.239	-1.17601	0.30885	-3.8077	0.000140268	0.00430519		ENSMUSG00000109274	375.9	307.388	78.5705	186.133	188.201
ENSMUSG00000029361	Nos1	150.301	-1.04699	0.275788	-3.79637	0.000146829	0.00442452		ENSMUSG00000029361	253.514	182.035	84.5379	107.853	123.566
ENSMUSG00000047721	Bola2	634.571	1.02869	0.270958	3.79648	0.000146763	0.00442452		ENSMUSG00000047721	299.409	481.793	1152.7	609.717	629.238
ENSMUSG00000071793	2610005L07Rik	143.643	-1.32838	0.350171	-3.79352	0.000148526	0.00445786		ENSMUSG00000071793	293.945	155.874	52.7119	93.0666	122.616
ENSMUSG00000022595	Lypd2	17.3131	3.30955	0.872803	3.79186	0.000149524	0.00447889		ENSMUSG00000022595	2.18547	3.27009	29.8369	31.3121	19.9607
ENSMUSG00000070891	Gm12689	78.5885	1.46617	0.388272	3.77614	0.00015928	0.00465116		ENSMUSG00000070891	25.1329	51.2314	127.304	111.332	77.9418
ENSMUSG00000006731	B4galnt1	173.898	-1.1078	0.293961	-3.76852	0.000164221	0.00473512		ENSMUSG00000006731	277.554	235.446	72.6031	136.556	147.329
ENSMUSG00000113055	AC115910.1	24.1356	2.90855	0.772076	3.76718	0.0001651	0.00474765		ENSMUSG00000113055	2.18547	7.63021	64.6466	24.3539	21.8617
ENSMUSG00000087625	4930419G24Rik	39.5537	1.99107	0.529686	3.75896	0.000170619	0.0048274		ENSMUSG00000087625	7.64914	20.7106	74.5922	43.4891	51.3275
ENSMUSG00000109446	Gm9195	109.417	-1.57162	0.418828	-3.75242	0.000175135	0.00491451		ENSMUSG00000109446	286.296	77.3921	49.7282	65.2336	68.4367
ENSMUSG00000040875	Osbpl10	170.93	-1.03281	0.27653	-3.7349	0.000187789	0.00514528		ENSMUSG00000040875	279.74	213.646	85.5324	132.207	143.527
ENSMUSG00000050908	Tvp23a	136.195	-1.11783	0.299691	-3.72996	0.000191512	0.00522831		ENSMUSG00000050908	250.236	152.604	72.6031	100.025	105.507
ENSMUSG00000004366	Sst	124.194	1.11319	0.299685	3.71454	0.000203572	0.00540627		ENSMUSG00000004366	57.9149	88.2924	185.983	145.254	143.527
ENSMUSG00000043301	Kcnj6	40.2966	-1.76392	0.4771	-3.69716	0.000218022	0.00568026		ENSMUSG00000043301	96.1606	43.6012	20.8858	20.8748	19.9607
ENSMUSG00000024327	Slc39a7	75.0068	-1.32397	0.358259	-3.69557	0.000219395	0.00570087		ENSMUSG00000024327	123.479	111.183	30.8315	48.7078	60.8326
ENSMUSG00000006546	Cryba2	27.1031	3.48196	0.943049	3.69223	0.000222295	0.00574235		ENSMUSG00000006546	2.18547	5.45015	53.7064	71.3221	2.85153
ENSMUSG00000027840	Wnt2b	109.619	-1.04679	0.283527	-3.69201	0.000222488	0.00574235		ENSMUSG00000027840	171.559	146.064	68.6249	79.1501	82.6944
ENSMUSG00000071451	Psmg4	265.466	1.01258	0.274265	3.69198	0.000222513	0.00574235		ENSMUSG00000071451	138.777	190.755	448.548	308.773	240.479
ENSMUSG00000079065	BC005561	204.174	-1.08445	0.2953	-3.67237	0.000240316	0.00607917		ENSMUSG00000079065	385.735	212.556	103.435	176.566	142.577
ENSMUSG00000038630	Zkscan16	65.8381	-1.60755	0.438995	-3.66188	0.000250368	0.00624635		ENSMUSG00000038630	162.817	57.7716	42.7662	38.2704	27.5648
ENSMUSG00000042596	Tfap2d	34.7806	-1.69743	0.464988	-3.65049	0.000261745	0.00641487		ENSMUSG00000042596	62.2858	56.6816	17.9021	20.8748	16.1587
ENSMUSG00000090110	Cmc4	108.946	1.15485	0.316254	3.65167	0.000260545	0.00641487		ENSMUSG00000090110	48.0803	77.3921	161.119	137.426	120.715
ENSMUSG00000103697	Gm38020	49.361	-1.89315	0.518912	-3.64831	0.000263975	0.00645904		ENSMUSG00000103697	137.684	38.151	16.9076	21.7445	32.3173
ENSMUSG00000091509	Gm17066	950.834	2.81097	0.770972	3.64601	0.000266346	0.00648418		ENSMUSG00000091509	166.096	246.347	2697.26	900.224	744.249
ENSMUSG00000068130	Zfp442	75.149	-1.33689	0.367305	-3.63972	0.000272936	0.00659895		ENSMUSG00000068130	149.705	86.1124	36.7988	46.0984	57.0306
ENSMUSG00000027612	Mmp24	211.969	-1.20139	0.33018	-3.63858	0.000274144	0.00660229		ENSMUSG00000027612	374.808	267.057	67.6303	178.305	172.042
ENSMUSG00000091844	Gm8251	30.4028	2.08016	0.57184	3.63766	0.000275124	0.00660229		ENSMUSG00000091844	8.74187	11.9903	38.788	58.2754	34.2184
ENSMUSG00000065715	Snord7	17.4226	3.03614	0.843148	3.60096	0.000317049	0.00717614		ENSMUSG00000065715	1.09273	5.45015	31.826	27.833	20.9112
ENSMUSG00000101493	2810405F17Rik	88.401	1.14141	0.31705	3.60008	0.00031812	0.00718962		ENSMUSG00000101493	48.0803	54.5015	108.407	112.202	118.814
ENSMUSG00000024871	Doc2g	105.009	1.06989	0.298188	3.58796	0.000333277	0.00745404		ENSMUSG00000024871	55.7294	70.8519	126.31	140.035	132.121
ENSMUSG00000084984	Far1os	20.7248	-2.30971	0.645561	-3.57784	0.000346447	0.0076355		ENSMUSG00000084984	38.2457	41.4211	2.98369	9.5676	11.4061
ENSMUSG00000008307	1700109H08Rik	36.4235	-1.69212	0.473104	-3.57665	0.00034803	0.00763694		ENSMUSG00000008307	77.5841	46.8713	16.9076	21.7445	19.0102
ENSMUSG00000006403	Adamts4	23.5655	-2.09579	0.586523	-3.57325	0.000352584	0.00769324		ENSMUSG00000006403	50.2658	37.061	5.96738	12.1769	12.3566
ENSMUSG00000025488	Cox8b	63.304	1.78351	0.499519	3.57046	0.000356353	0.00774082		ENSMUSG00000025488	22.9474	28.3408	152.168	72.1919	40.8719
ENSMUSG00000019929	Dcn	27.2437	2.28667	0.640578	3.5697	0.000357396	0.00775231		ENSMUSG00000019929	8.74187	7.63021	53.7064	45.2287	20.9112
ENSMUSG00000038665	Dgki	104.488	-1.37321	0.385625	-3.56101	0.000369435	0.00788877		ENSMUSG00000038665	245.865	85.0223	56.6901	62.6243	72.2388
ENSMUSG00000081137	BC022960	89.1862	1.13821	0.319893	3.5581	0.000373547	0.00794287		ENSMUSG00000081137	44.8021	58.8616	117.358	116.551	108.358
ENSMUSG00000066975	Cryba4	19.0903	3.46305	0.974436	3.5539	0.00037956	0.00800178		ENSMUSG00000066975	1.09273	4.36012	25.8586	56.5358	7.60408
ENSMUSG00000097090	Gm26724	30.2283	-2.39707	0.676138	-3.54523	0.000392269	0.00818157		ENSMUSG00000097090	87.4187	30.5208	2.98369	22.6143	7.60408
ENSMUSG00000021336	Slc17a4	108.123	-1.49173	0.420903	-3.54411	0.000393938	0.00819185		ENSMUSG00000021336	272.091	80.6622	41.7717	74.8012	71.2883
ENSMUSG00000023052	Npff	36.8244	1.74382	0.492023	3.54418	0.000393839	0.00819185		ENSMUSG00000023052	17.4837	13.0804	47.739	47.838	57.9811
ENSMUSG00000086502	B130055M24Rik	58.5823	-1.56166	0.440898	-3.54199	0.000397114	0.00822391		ENSMUSG00000086502	116.923	77.3921	16.9076	31.3121	50.377
ENSMUSG00000053178	Mterf1b	58.0692	1.56264	0.441788	3.53709	0.000404567	0.00829857		ENSMUSG00000053178	14.2055	39.2411	90.5053	81.7595	64.6347
ENSMUSG00000055471	Alk	126.178	-1.00555	0.284708	-3.53188	0.000412623	0.00837984		ENSMUSG00000055471	206.527	154.784	72.6031	100.025	96.952
ENSMUSG00000096910	Zfp955b	144.704	-1.28116	0.362949	-3.52986	0.00041578	0.00838885		ENSMUSG00000096910	258.978	188.575	44.7553	89.5875	141.626
ENSMUSG00000065126	Snord104	94.0442	1.23628	0.35113	3.52087	0.00043013	0.00852188		ENSMUSG00000065126	42.6166	61.0417	158.136	120.03	88.3974
ENSMUSG00000047959	Kcna3	29.9104	-2.23815	0.639224	-3.50135	0.000462899	0.00892652		ENSMUSG00000047959	91.7896	21.8006	5.96738	14.7863	15.2082
ENSMUSG00000097536	2610037D02Rik	61.9593	-1.39863	0.399684	-3.49934	0.000466409	0.00894711		ENSMUSG00000097536	130.035	67.5819	30.8315	45.2287	36.1194
ENSMUSG00000036168	Ccdc38	31.6482	1.89855	0.542646	3.49868	0.000467564	0.00895789		ENSMUSG00000036168	14.2055	9.81027	47.739	51.3171	35.1689
ENSMUSG00000055660	Mettl4	106.83	-1.17552	0.336753	-3.49074	0.00048168	0.00916579		ENSMUSG00000055660	217.454	103.553	70.614	72.1919	70.3377
ENSMUSG00000028407	Toporsos	102.998	1.16513	0.334044	3.48795	0.00048674	0.00921997		ENSMUSG00000028407	59.0076	58.8616	171.065	93.9364	132.121
ENSMUSG00000079260	Tmppe	21.8565	-2.24537	0.643942	-3.48691	0.00048864	0.00924436		ENSMUSG00000079260	60.1004	22.8906	10.9402	8.69782	6.65357
ENSMUSG00000041974	Spidr	105.122	-1.0579	0.304637	-3.47267	0.000515317	0.00960463		ENSMUSG00000041974	159.539	146.064	55.6955	73.0617	91.249
ENSMUSG00000086043	Gm12473	21.6425	-2.30288	0.6633	-3.47185	0.000516878	0.00960999		ENSMUSG00000086043	62.2858	20.7106	9.94563	9.5676	5.70306
ENSMUSG00000083563	Gm13340	121.19	1.0246	0.295286	3.46986	0.000520738	0.0096459		ENSMUSG00000083563	77.5841	71.942	180.016	155.691	120.715
ENSMUSG00000102602	A930004J17Rik	106.939	-1.20559	0.347478	-3.46953	0.000521365	0.0096459		ENSMUSG00000102602	182.487	141.704	39.7825	75.671	95.051
ENSMUSG00000049230	Gm9833	96.1833	-1.17644	0.339642	-3.46375	0.000532706	0.00977848		ENSMUSG00000049230	137.684	151.514	40.7771	63.4941	87.4469
ENSMUSG00000001985	Grik3	120.074	-1.22201	0.353107	-3.46072	0.000538728	0.00981		ENSMUSG00000001985	215.269	150.424	40.7771	92.1969	101.705
ENSMUSG00000029778	Adcyap1r1	114.62	-1.04103	0.300875	-3.46	0.000540175	0.00981		ENSMUSG00000029778	179.208	152.604	61.6629	102.634	76.9913
ENSMUSG00000053626	Tll1	102.712	-1.19188	0.344498	-3.45977	0.000540632	0.00981		ENSMUSG00000053626	202.156	107.913	52.7119	65.2336	85.5459
ENSMUSG00000026669	Mcm10	89.7154	1.08965	0.31506	3.45856	0.000543069	0.00984238		ENSMUSG00000026669	53.544	53.4115	118.353	103.504	119.764
ENSMUSG00000022861	Dgkg	42.5527	-1.48944	0.431181	-3.45432	0.000551692	0.0099509		ENSMUSG00000022861	80.8623	57.7716	23.8695	21.7445	28.5153
ENSMUSG00000085269	Gm15777	34.0286	-2.11583	0.612476	-3.45454	0.000551223	0.0099509		ENSMUSG00000085269	93.9751	32.7009	5.96738	26.0935	11.4061
ENSMUSG00000081272	Gm13509	100.81	-1.00074	0.290026	-3.45051	0.000559536	0.0100324		ENSMUSG00000081272	139.87	148.244	65.6412	70.4523	79.8428
ENSMUSG00000021643	Serf1	171.454	1.18501	0.343707	3.44774	0.000565307	0.0100679		ENSMUSG00000021643	74.3059	119.903	339.146	166.128	157.785
ENSMUSG00000047383	C2cd6b	20.3606	2.47232	0.717398	3.44624	0.000568451	0.0100964		ENSMUSG00000047383	6.5564	4.36012	37.7934	32.1819	20.9112
ENSMUSG00000104346	Pcdhga3	115.688	-1.28242	0.373263	-3.4357	0.000591031	0.0104482		ENSMUSG00000104346	232.752	125.353	38.788	92.1969	89.3479
ENSMUSG00000087687	Pet100	235.043	1.03678	0.3023	3.42964	0.000604384	0.0105974		ENSMUSG00000087687	118.015	170.045	428.657	252.237	206.261
ENSMUSG00000025870	Arl10	107.942	-1.05237	0.308912	-3.40669	0.000657563	0.0112426		ENSMUSG00000025870	190.136	123.173	62.6575	79.1501	84.5954
ENSMUSG00000096768	Erdr1	765.904	2.05908	0.604823	3.40443	0.000663031	0.0113233		ENSMUSG00000096768	217.454	310.659	1831.99	717.57	751.853
ENSMUSG00000092540	Gm8738	20.3678	2.47042	0.727386	3.3963	0.000683039	0.0115604		ENSMUSG00000092540	7.64914	3.27009	41.7717	23.4841	25.6638
ENSMUSG00000051599	Pcdhb2	27.6057	-2.06253	0.609145	-3.38594	0.000709337	0.0118199		ENSMUSG00000051599	78.6768	22.8906	9.94563	11.3072	15.2082
ENSMUSG00000109764	Klkb1	87.8468	1.10817	0.327283	3.38597	0.000709283	0.0118199		ENSMUSG00000109764	56.8222	46.8713	131.282	103.504	100.754
ENSMUSG00000029638	Glcci1	95.7301	-1.05647	0.313117	-3.37404	0.000740731	0.0121552		ENSMUSG00000029638	147.519	130.804	49.7282	77.4106	73.1893
ENSMUSG00000056553	Ptprn2	787.831	-1.97105	0.584996	-3.36933	0.000753499	0.012297		ENSMUSG00000056553	1725.43	1123.82	175.043	455.766	459.096
ENSMUSG00000110997	AC126804.1	35.5408	-1.60192	0.477838	-3.35244	0.000801016	0.0128512		ENSMUSG00000110997	67.7495	51.2314	13.9239	19.1352	25.6638
ENSMUSG00000094410	Gm38394	56.1612	-1.54066	0.460572	-3.34509	0.000822548	0.0130585		ENSMUSG00000094410	110.366	75.2121	12.9293	45.2287	37.0699
ENSMUSG00000003752	Itpkc	109.57	-1.01105	0.302636	-3.3408	0.000835375	0.0131728		ENSMUSG00000003752	173.745	140.614	58.6792	93.0666	81.7439
ENSMUSG00000044022	Pcdhb21	45.7062	-1.56426	0.469498	-3.33177	0.00086297	0.013445		ENSMUSG00000044022	104.902	46.8713	22.875	33.9215	19.9607
ENSMUSG00000093565	Rab26os	44.1454	1.52508	0.457832	3.33109	0.000865057	0.0134498		ENSMUSG00000093565	17.4837	23.9807	75.5868	50.4473	53.2286
ENSMUSG00000062284	Gm6030	54.2632	1.36963	0.411727	3.32656	0.000879245	0.0136143		ENSMUSG00000062284	24.0401	31.6109	79.5651	80.0199	56.0801
ENSMUSG00000027907	S100a11	106.582	1.06538	0.320829	3.32071	0.000897877	0.0137975		ENSMUSG00000027907	45.8948	82.8423	144.212	138.295	121.665
ENSMUSG00000047485	Klhl34	44.409	-1.69014	0.509396	-3.31793	0.000906864	0.013824		ENSMUSG00000047485	80.8623	70.8519	7.95651	24.3539	38.0204
ENSMUSG00000053835	H2-T24	46.4564	-1.43699	0.433121	-3.31776	0.000907439	0.013824		ENSMUSG00000053835	96.1606	53.4115	24.8641	32.1819	25.6638
ENSMUSG00000046541	Zfp526	187.728	-1.04408	0.31503	-3.3142	0.000919043	0.0139305		ENSMUSG00000046541	346.397	197.295	81.5542	156.561	156.834
ENSMUSG00000048965	Mrgpre	96.1948	-1.00306	0.30369	-3.30291	0.00095687	0.0143028		ENSMUSG00000048965	159.539	115.543	67.6303	66.9732	71.2883
ENSMUSG00000006378	Gcat	65.1038	1.31438	0.398352	3.29955	0.000968384	0.0144178		ENSMUSG00000006378	27.3183	41.4211	113.38	73.0617	70.3377
ENSMUSG00000080059	Rps19-ps3	75.4925	1.31566	0.399832	3.29054	0.000999968	0.0146996		ENSMUSG00000080059	33.8747	45.7813	144.212	86.1084	67.4862
ENSMUSG00000101462	Gm3052	40.0807	1.55177	0.473398	3.27794	0.00104567	0.0151502		ENSMUSG00000101462	20.7619	16.3504	65.6412	53.9265	43.7235
ENSMUSG00000097573	G730003C15Rik	64.6175	1.18829	0.363481	3.26921	0.00107849	0.0154477		ENSMUSG00000097573	33.8747	39.2411	81.5542	80.0199	88.3974
ENSMUSG00000000682	Cd52	28.1707	1.94702	0.596805	3.26241	0.00110468	0.0157185		ENSMUSG00000000682	8.74187	11.9903	57.6847	33.9215	28.5153
ENSMUSG00000090273	Prr22	50.7647	1.39525	0.428263	3.25792	0.00112231	0.0159163		ENSMUSG00000090273	33.8747	17.4405	71.6086	64.3638	66.5357
ENSMUSG00000091050	9330020H09Rik	34.9702	1.65525	0.508089	3.2578	0.00112279	0.0159163		ENSMUSG00000091050	18.5765	11.9903	38.788	51.3171	54.1791
ENSMUSG00000051951	Xkr4	61.7863	-1.70991	0.528691	-3.23424	0.00121966	0.0168619		ENSMUSG00000051951	154.075	57.7716	12.9293	25.2237	58.9316
ENSMUSG00000000486	Sept1	56.4635	1.30203	0.404605	3.21803	0.00129072	0.0174763		ENSMUSG00000000486	33.8747	26.1607	92.4944	66.1034	63.6842
ENSMUSG00000107240	Gm43231	95.881	-1.39888	0.435052	-3.21544	0.00130245	0.0175406		ENSMUSG00000107240	233.845	71.942	34.8097	71.3221	67.4862
ENSMUSG00000100618	Gm29595	129.562	1.09757	0.341549	3.2135	0.00131126	0.0176129		ENSMUSG00000100618	43.7094	110.093	183.994	141.774	168.24
ENSMUSG00000021866	Anxa11	43.2204	-1.45423	0.452804	-3.2116	0.00131996	0.0176349		ENSMUSG00000021866	77.5841	62.1317	15.913	24.3539	36.1194
ENSMUSG00000101335	Gm28229	65.1351	1.23142	0.383377	3.21203	0.00131801	0.0176349		ENSMUSG00000101335	28.4111	43.6012	73.5977	77.4106	102.655
ENSMUSG00000042729	Wdr74	17.4157	2.57893	0.803674	3.20893	0.00133231	0.0177528		ENSMUSG00000042729	3.2782	5.45015	38.788	24.3539	15.2082
ENSMUSG00000102498	Gm19445	32.2044	1.85078	0.577231	3.20631	0.00134448	0.0178254		ENSMUSG00000102498	6.5564	18.5305	62.6575	40.01	33.2679
ENSMUSG00000103332	Pcdhga2	109.834	-1.00372	0.313291	-3.2038	0.00135626	0.0179162		ENSMUSG00000103332	181.394	132.984	55.6955	87.848	91.249
ENSMUSG00000064354	mt-Co2	2724.12	1.70359	0.532016	3.20215	0.00136406	0.0179697		ENSMUSG00000064354	925.546	1388.7	3299.96	5660.54	2345.86
ENSMUSG00000111990	AC131720.1	49.4275	1.42538	0.445366	3.20046	0.00137208	0.0180438		ENSMUSG00000111990	16.391	32.7009	79.5651	54.7963	63.6842
ENSMUSG00000029352	Crybb3	41.0234	1.7566	0.55217	3.18127	0.00146628	0.0189276		ENSMUSG00000029352	15.2983	18.5305	66.6357	80.8897	23.7628
ENSMUSG00000054945	Gm9958	100.355	1.03489	0.326019	3.17433	0.00150182	0.0192307		ENSMUSG00000054945	55.7294	67.5819	108.407	162.649	107.408
ENSMUSG00000048096	Lmod1	63.3797	-1.20338	0.379396	-3.17184	0.00151478	0.0193311		ENSMUSG00000048096	112.552	79.5722	34.8097	54.7963	35.1689
ENSMUSG00000092094	Zfp804b	62.8828	-1.69953	0.539032	-3.15293	0.00161638	0.0201341		ENSMUSG00000092094	180.301	34.881	18.8967	35.6611	44.674
ENSMUSG00000112354	AC153365.2	41.0296	-1.57815	0.500947	-3.15033	0.00163086	0.0202476		ENSMUSG00000112354	97.2533	39.2411	19.8913	17.3956	31.3668
ENSMUSG00000061436	Hipk2	595.354	-1.61291	0.512629	-3.14635	0.00165322	0.0204243		ENSMUSG00000061436	1435.85	561.365	348.097	273.111	358.342
ENSMUSG00000020169	Best3	34.6208	-1.59278	0.506652	-3.14373	0.00166808	0.0205576		ENSMUSG00000020169	77.5841	38.151	13.9239	23.4841	19.9607
ENSMUSG00000028980	H6pd	85.8711	-1.04508	0.332645	-3.14172	0.00167959	0.0206321		ENSMUSG00000028980	142.055	106.823	46.7445	74.8012	58.9316
ENSMUSG00000111662	AC107819.3	52.5426	-1.40805	0.448122	-3.14211	0.00167734	0.0206321		ENSMUSG00000111662	97.2533	70.8519	14.9184	42.6193	37.0699
ENSMUSG00000095134	Mid1-ps1	26.0383	2.58079	0.824874	3.12871	0.00175578	0.0212395		ENSMUSG00000095134	1.09273	11.9903	10.9402	74.8012	31.3668
ENSMUSG00000031433	Rbm41	189.889	-1.00404	0.321213	-3.12578	0.00177332	0.0213662		ENSMUSG00000031433	269.905	273.598	68.6249	154.821	182.498
ENSMUSG00000103839	Gm37607	107.012	1.02571	0.32859	3.12156	0.00179896	0.0215375		ENSMUSG00000103839	44.8021	87.2024	137.25	146.993	118.814
ENSMUSG00000084411	Gm11510	17.4056	2.57626	0.825662	3.12023	0.0018071	0.0215516		ENSMUSG00000084411	2.18547	6.54018	42.7662	16.5259	19.0102
ENSMUSG00000104145	D130019J16Rik	32.7787	2.11291	0.684769	3.08558	0.00203153	0.0232878		ENSMUSG00000104145	13.1128	8.72024	96.4726	20.8748	24.7133
ENSMUSG00000103897	Pcdhga8	39.6972	-1.71398	0.558379	-3.06956	0.00214375	0.0241704		ENSMUSG00000103897	81.955	54.5015	4.97282	30.4424	26.6143
ENSMUSG00000030798	Cd37	42.1216	1.44206	0.470475	3.06512	0.0021758	0.0244405		ENSMUSG00000030798	18.5765	22.8906	72.6031	55.666	40.8719
ENSMUSG00000113170	AC132344.1	59.6723	1.18458	0.387059	3.06047	0.00220991	0.0246403		ENSMUSG00000113170	39.3384	28.3408	82.5488	83.499	64.6347
ENSMUSG00000084846	A730011C13Rik	76.8459	1.09143	0.356953	3.05762	0.00223099	0.0248021		ENSMUSG00000084846	42.6166	49.0513	73.5977	119.16	99.8036
ENSMUSG00000038168	P3h2	73.1335	-1.16724	0.382189	-3.0541	0.00225739	0.0250403		ENSMUSG00000038168	139.87	79.5722	32.8206	58.2754	55.1296
ENSMUSG00000104662	Gm43267	25.7354	1.79408	0.589979	3.04093	0.00235849	0.0259331		ENSMUSG00000104662	12.0201	8.72024	32.8206	30.4424	44.674
ENSMUSG00000064363	mt-Nd4	85756.4	1.30336	0.431289	3.02201	0.00251106	0.0269243		ENSMUSG00000064363	35619.8	55570.8	156211	90539.1	90841.2
ENSMUSG00000040717	Il17rd	48.8665	-1.26714	0.419673	-3.01935	0.00253316	0.0271035		ENSMUSG00000040717	93.9751	56.6816	25.8586	37.4006	30.4163
ENSMUSG00000078193	Gm2000	44.2034	1.48032	0.491136	3.01406	0.00257776	0.0274446		ENSMUSG00000078193	17.4837	25.0707	89.5107	45.2287	43.7235
ENSMUSG00000072972	Adam4	22.2579	2.06598	0.686088	3.01125	0.00260172	0.0276218		ENSMUSG00000072972	3.2782	11.9903	42.7662	30.4424	22.8122
ENSMUSG00000112278	AC163282.1	75.6928	1.06076	0.352302	3.01094	0.00260439	0.0276307		ENSMUSG00000112278	42.6166	49.0513	107.413	105.244	74.1398
ENSMUSG00000031772	Cntnap4	62.4589	-1.17964	0.392845	-3.00282	0.00267494	0.0282205		ENSMUSG00000031772	101.624	86.1124	37.7934	27.833	58.9316
ENSMUSG00000109118	Gm32031	51.6243	1.24306	0.41477	2.99699	0.00272663	0.0285464		ENSMUSG00000109118	25.1329	31.6109	71.6086	76.5408	53.2286
ENSMUSG00000091955	Gm9844	187.34	1.00432	0.335297	2.99533	0.00274152	0.0286427		ENSMUSG00000091955	90.6969	142.794	356.054	192.222	154.933
ENSMUSG00000066687	Zbtb16	66.6309	-1.30009	0.436946	-2.97541	0.00292598	0.0300704		ENSMUSG00000066687	81.955	125.353	17.9021	55.666	52.2781
ENSMUSG00000059602	Syn3	76.23	-1.23155	0.414714	-2.96963	0.00298159	0.030476		ENSMUSG00000059602	171.559	61.0417	54.701	53.9265	39.9214
ENSMUSG00000090936	Gm17705	49.6839	1.31968	0.444559	2.96852	0.00299237	0.0305449		ENSMUSG00000090936	36.0602	16.3504	57.6847	76.5408	61.7832
ENSMUSG00000022598	Psca	21.7141	2.02794	0.685649	2.95769	0.00309954	0.0312375		ENSMUSG00000022598	6.5564	8.72024	31.826	44.3589	17.1092
ENSMUSG00000041165	Spem1	39.0407	1.4057	0.475336	2.95728	0.00310363	0.0312579		ENSMUSG00000041165	16.391	22.8906	40.7771	60.0149	55.1296
ENSMUSG00000055725	Paqr3	81.5395	-1.05228	0.356071	-2.95524	0.00312427	0.0313194		ENSMUSG00000055725	126.757	110.093	34.8097	70.4523	65.5852
ENSMUSG00000108435	Gm45051	21.2168	1.98344	0.671547	2.95354	0.00314154	0.0314251		ENSMUSG00000108435	8.74187	6.54018	42.7662	25.2237	22.8122
ENSMUSG00000040167	Ikzf5	299.686	1.82818	0.619696	2.95012	0.0031765	0.0316121		ENSMUSG00000040167	112.552	124.263	717.08	287.898	256.638
ENSMUSG00000028328	Tmod1	62.0367	-1.22052	0.413842	-2.94925	0.00318549	0.0316785		ENSMUSG00000028328	123.479	65.4018	25.8586	46.9682	48.476
ENSMUSG00000110156	Gm42067	68.2376	1.07777	0.366335	2.94204	0.00326055	0.0320472		ENSMUSG00000110156	38.2457	43.6012	105.424	82.6293	71.2883
ENSMUSG00000063018	2010204K13Rik	61.4406	1.12097	0.381471	2.93854	0.00329757	0.0322828		ENSMUSG00000063018	30.5965	41.4211	92.4944	70.4523	72.2388
ENSMUSG00000025588	Nat1	40.291	1.40795	0.480449	2.93048	0.00338436	0.0329212		ENSMUSG00000025588	22.9474	17.4405	66.6357	37.4006	57.0306
ENSMUSG00000040564	Apoc1	43.588	1.41015	0.481305	2.92986	0.00339119	0.0329664		ENSMUSG00000040564	15.2983	28.3408	79.5651	44.3589	50.377
ENSMUSG00000103585	Pcdhgb4	38.8044	-1.42076	0.485163	-2.92843	0.00340682	0.033097		ENSMUSG00000103585	78.6768	45.7813	13.9239	25.2237	30.4163
ENSMUSG00000071078	Nr2c2ap	40.5371	1.42061	0.485476	2.92622	0.00343108	0.0332045		ENSMUSG00000071078	13.1128	27.2507	66.6357	44.3589	51.3275
ENSMUSG00000102543	Pcdhgc5	45.1112	-1.46039	0.499642	-2.92288	0.00346809	0.0334586		ENSMUSG00000102543	90.6969	55.5915	11.9348	42.6193	24.7133
ENSMUSG00000019808	Adat2	60.3742	-1.3014	0.445577	-2.92071	0.00349229	0.0336245		ENSMUSG00000019808	123.479	64.3118	19.8913	40.01	54.1791
ENSMUSG00000109122	A230103L15Rik	25.9028	1.71512	0.587569	2.91902	0.00351134	0.0337004		ENSMUSG00000109122	12.0201	9.81027	46.7445	29.5726	31.3668
ENSMUSG00000029697	Fezf1	19.3661	-1.87585	0.6427	-2.9187	0.00351498	0.0337123		ENSMUSG00000029697	21.8547	46.8713	8.95107	8.69782	10.4556
ENSMUSG00000051074	4930579K19Rik	28.3458	1.78544	0.612175	2.91654	0.00353933	0.0338185		ENSMUSG00000051074	15.2983	7.63021	61.6629	29.5726	27.5648
ENSMUSG00000093908	Gm5784	32.0052	-1.68281	0.57747	-2.9141	0.00356714	0.0339605		ENSMUSG00000093908	71.0277	38.151	5.96738	18.2654	26.6143
ENSMUSG00000114835	AC125350.5	17.5779	2.23286	0.767074	2.91088	0.00360409	0.0342638		ENSMUSG00000114835	3.2782	7.63021	34.8097	26.9632	15.2082
ENSMUSG00000073514	Dok6	22.2284	-1.93593	0.665215	-2.91023	0.00361167	0.0343143		ENSMUSG00000073514	61.1931	18.5305	13.9239	6.08847	11.4061
ENSMUSG00000029658	Wdr95	31.8181	1.48851	0.511654	2.90921	0.00362339	0.0343823		ENSMUSG00000029658	16.391	14.1704	38.788	46.9682	42.773
ENSMUSG00000105419	Gm43205	51.8999	1.18161	0.40677	2.90485	0.0036743	0.0346476		ENSMUSG00000105419	27.3183	31.6109	61.6629	60.0149	78.8923
ENSMUSG00000103149	AA914427	34.5649	1.45392	0.500856	2.90288	0.00369753	0.0348232		ENSMUSG00000103149	19.6692	14.1704	49.7282	52.1869	37.0699
ENSMUSG00000042282	Gucy2f	2889.24	-1.29141	0.446239	-2.89398	0.00380392	0.0354492		ENSMUSG00000042282	5026.58	3930.65	1068.16	2089.22	2331.6
ENSMUSG00000031881	Cdh16	29.3097	1.54196	0.533146	2.89219	0.00382566	0.0355977		ENSMUSG00000031881	14.2055	13.0804	43.7608	36.5308	38.9709
ENSMUSG00000111348	AC133947.2	64.1354	1.06584	0.369325	2.88593	0.00390264	0.0360136		ENSMUSG00000111348	41.5239	35.971	82.5488	92.1969	68.4367
ENSMUSG00000033006	Sox10	25.3634	1.76944	0.615017	2.87705	0.00401411	0.0367402		ENSMUSG00000033006	7.64914	13.0804	46.7445	36.5308	22.8122
ENSMUSG00000020654	Adcy3	129.463	-1.11945	0.39115	-2.86193	0.00421069	0.0379969		ENSMUSG00000020654	258.978	124.263	41.7717	113.941	108.358
ENSMUSG00000092569	Gm20544	43.8364	-1.21081	0.425711	-2.84421	0.00445215	0.0394913		ENSMUSG00000092569	72.1204	61.0417	22.875	36.5308	26.6143
ENSMUSG00000096964	Gm6345	22.6338	1.76545	0.621679	2.83981	0.00451409	0.0398842		ENSMUSG00000096964	6.5564	11.9903	30.8315	29.5726	34.2184
ENSMUSG00000085465	Gm15347	26.2527	-1.68174	0.592343	-2.83913	0.00452368	0.039938		ENSMUSG00000085465	54.6367	34.881	5.96738	13.9165	21.8617
ENSMUSG00000019874	Fabp7	27.3817	1.72644	0.609457	2.83275	0.00461489	0.0405536		ENSMUSG00000019874	8.74187	14.1704	58.6792	28.7028	26.6143
ENSMUSG00000050138	Kcnk12	40.8584	-1.35372	0.478026	-2.8319	0.00462718	0.0406143		ENSMUSG00000050138	64.4713	64.3118	13.9239	22.6143	38.9709
ENSMUSG00000113184	AC125351.1	62.4943	-1.21794	0.431299	-2.82389	0.00474443	0.0412596		ENSMUSG00000113184	130.035	59.9516	28.8423	35.6611	57.9811
ENSMUSG00000066537	Vmn2r57	34.2882	1.38209	0.489511	2.8234	0.00475171	0.0412991		ENSMUSG00000066537	15.2983	19.6205	45.7499	46.0984	44.674
ENSMUSG00000112237	AC153911.1	37.6893	1.39223	0.493914	2.81877	0.00482078	0.0415741		ENSMUSG00000112237	25.1329	13.0804	44.7553	61.7545	43.7235
ENSMUSG00000054514	Atad3aos	51.9884	1.11746	0.397252	2.81297	0.00490867	0.0421058		ENSMUSG00000054514	29.5038	31.6109	65.6412	70.4523	62.7337
ENSMUSG00000039488	Cntn5	47.8282	-1.15678	0.412448	-2.80467	0.00503687	0.0428645		ENSMUSG00000039488	83.0478	59.9516	25.8586	31.3121	38.9709
ENSMUSG00000098206	A430106G13Rik	48.0232	1.45454	0.51879	2.80372	0.00505175	0.0429427		ENSMUSG00000098206	13.1128	33.7909	102.44	46.0984	44.674
ENSMUSG00000025723	Nmb	37.3155	1.4261	0.509975	2.79641	0.00516742	0.0434737		ENSMUSG00000025723	9.8346	27.2507	52.7119	53.0567	43.7235
ENSMUSG00000073079	Srp54a	71.3851	-1.10996	0.397015	-2.79577	0.00517757	0.0434737		ENSMUSG00000073079	114.737	95.9226	27.8478	45.2287	73.1893
ENSMUSG00000082884	Gm13339	20.399	2.17891	0.779301	2.79598	0.00517422	0.0434737		ENSMUSG00000082884	1.09273	11.9903	39.7825	33.9215	15.2082
ENSMUSG00000101854	1700026F02Rik	28.3138	1.55298	0.555435	2.79597	0.00517439	0.0434737		ENSMUSG00000101854	17.4837	8.72024	39.7825	35.6611	39.9214
ENSMUSG00000015401	Tmem27	133.717	1.14296	0.409756	2.78937	0.00528113	0.0439115		ENSMUSG00000015401	54.6367	100.283	284.445	141.774	87.4469
ENSMUSG00000084904	Gm14827	64.8618	1.0081	0.361669	2.78735	0.00531416	0.0440329		ENSMUSG00000084904	39.3384	41.4211	83.5433	88.7177	71.2883
ENSMUSG00000102440	Pcdhga9	73.8012	-1.09981	0.395084	-2.78374	0.00537354	0.0443813		ENSMUSG00000102440	145.334	71.942	33.8152	60.8847	57.0306
ENSMUSG00000107278	Gm42600	49.8068	1.2864	0.46227	2.7828	0.00538916	0.0444348		ENSMUSG00000107278	13.1128	40.3311	65.6412	64.3638	65.5852
ENSMUSG00000089235	Gm23119	51.4754	1.16687	0.42003	2.77805	0.00546854	0.0448678		ENSMUSG00000089235	20.7619	38.151	71.6086	66.9732	59.8821
ENSMUSG00000075270	Pde11a	38.4299	-1.43111	0.515228	-2.77762	0.00547586	0.0448801		ENSMUSG00000075270	91.7896	31.6109	23.8695	18.2654	26.6143
ENSMUSG00000085246	Gm15893	20.5308	-1.67726	0.604406	-2.77506	0.00551923	0.045054		ENSMUSG00000085246	43.7094	26.1607	10.9402	10.4374	11.4061
ENSMUSG00000041624	Gucy1a2	28.4909	-1.79936	0.649556	-2.77013	0.00560337	0.0454075		ENSMUSG00000041624	78.6768	20.7106	24.8641	8.69782	9.5051
ENSMUSG00000015090	Ptgds	4516.44	1.23017	0.444143	2.76977	0.00560961	0.0454093		ENSMUSG00000015090	1961.46	3035.73	8213.1	5049.95	4321.97
ENSMUSG00000042312	S100a13	122.511	1.01621	0.368335	2.75894	0.00579899	0.0465677		ENSMUSG00000042312	75.3986	76.3021	244.663	118.29	97.9025
ENSMUSG00000096010	Hist4h4	25.3417	1.59384	0.578328	2.75594	0.00585239	0.0468968		ENSMUSG00000096010	14.2055	8.72024	35.8043	35.6611	32.3173
ENSMUSG00000099354	1700124L16Rik	33.924	1.36077	0.495972	2.74364	0.00607613	0.0480269		ENSMUSG00000099354	16.391	18.5305	50.7227	37.4006	46.575
ENSMUSG00000030786	Itgam	27.327	1.56431	0.570764	2.74073	0.00613036	0.0483038		ENSMUSG00000030786	10.9273	14.1704	49.7282	30.4424	31.3668
ENSMUSG00000052372	Il1rapl1	52.9502	-1.08074	0.395006	-2.73601	0.00621894	0.0485948		ENSMUSG00000052372	83.0478	71.942	38.788	44.3589	26.6143
ENSMUSG00000110250	Gm9077	36.2492	-1.32725	0.48562	-2.73311	0.00627403	0.0489251		ENSMUSG00000110250	71.0277	42.5112	14.9184	25.2237	27.5648
ENSMUSG00000104597	B230334C09Rik	18.4075	-1.7199	0.630552	-2.7276	0.00637965	0.0494169		ENSMUSG00000104597	33.8747	29.4308	8.95107	12.1769	7.60408
ENSMUSG00000081597	Gm14506	59.8647	-1.13161	0.415278	-2.72493	0.00643144	0.0496858		ENSMUSG00000081597	111.459	66.4918	27.8478	57.4056	36.1194
ENSMUSG00000058715	Fcer1g	59.2979	1.11127	0.408191	2.72242	0.00648048	0.0498908		ENSMUSG00000058715	31.6893	38.151	103.435	65.2336	57.9811
ENSMUSG00000060063	Alox5ap	63.886	1.00541	0.370151	2.71623	0.00660308	0.0505422		ENSMUSG00000060063	32.782	46.8713	80.5596	86.9782	72.2388
ENSMUSG00000024066	Xdh	42.209	-1.19634	0.440647	-2.71497	0.00662815	0.0506147		ENSMUSG00000024066	64.4713	63.2217	17.9021	32.1819	33.2679
ENSMUSG00000082016	Pgam1-ps2	55.2822	-1.09647	0.404074	-2.71355	0.00665666	0.0507396		ENSMUSG00000082016	90.6969	71.942	23.8695	45.2287	44.674
ENSMUSG00000081670	Gm15697	21.8262	1.70256	0.628031	2.71094	0.00670928	0.0509507		ENSMUSG00000081670	12.0201	6.54018	28.8423	31.3121	30.4163
ENSMUSG00000069917	Hba-a2	42.8565	1.33399	0.492939	2.7062	0.00680586	0.0513483		ENSMUSG00000069917	26.2256	18.5305	84.5379	46.9682	38.0204
ENSMUSG00000085945	2310014F06Rik	17.0817	2.02922	0.75057	2.70357	0.00685996	0.0515855		ENSMUSG00000085945	3.2782	8.72024	25.8586	30.4424	17.1092
ENSMUSG00000042473	Tbc1d8b	61.4086	-1.02978	0.382509	-2.69217	0.0070988	0.0528976		ENSMUSG00000042473	109.273	67.5819	50.7227	34.7913	44.674
ENSMUSG00000099632	2900093K20Rik	69.1627	1.03167	0.384764	2.6813	0.00733374	0.0539296		ENSMUSG00000099632	32.782	52.3214	85.5324	109.593	65.5852
ENSMUSG00000102555	6430511E19Rik	22.5198	-1.66041	0.620844	-2.67445	0.00748519	0.0546177		ENSMUSG00000102555	52.4512	23.9807	6.96194	13.0467	16.1587
ENSMUSG00000114771	AC163667.1	44.7629	1.16305	0.436456	2.66475	0.00770448	0.0557183		ENSMUSG00000114771	25.1329	26.1607	62.6575	45.2287	64.6347
ENSMUSG00000096727	Psmb9	44.8272	1.16931	0.439211	2.66231	0.00776065	0.0559516		ENSMUSG00000096727	22.9474	28.3408	56.6901	69.5825	46.575
ENSMUSG00000089768	Tmsb15b1	49.4596	1.23291	0.463733	2.65866	0.00784509	0.0562648		ENSMUSG00000089768	21.8547	32.7009	95.4781	47.838	49.4265
ENSMUSG00000029343	Crybb1	24.0804	1.68116	0.632606	2.65751	0.007872	0.0563721		ENSMUSG00000029343	7.64914	13.0804	39.7825	40.8797	19.0102
ENSMUSG00000103092	Pcdha5	19.0844	-1.71507	0.645437	-2.65722	0.00787873	0.0563721		ENSMUSG00000103092	41.5239	23.9807	6.96194	8.69782	14.2577
ENSMUSG00000086219	Srrm4os	24.0325	-1.50877	0.567878	-2.65686	0.00788713	0.0564055		ENSMUSG00000086219	49.173	29.4308	15.913	10.4374	15.2082
ENSMUSG00000032952	Ap4b1	64.7092	1.00286	0.377663	2.65545	0.00792022	0.0565388		ENSMUSG00000032952	30.5965	50.1414	91.4998	80.0199	71.2883
ENSMUSG00000036560	Lgi4	41.6378	-1.31081	0.493634	-2.65543	0.00792075	0.0565388		ENSMUSG00000036560	86.326	43.6012	13.9239	33.9215	30.4163
ENSMUSG00000026840	Lamc3	33.8755	-1.3617	0.514257	-2.6479	0.00809923	0.0572981		ENSMUSG00000026840	74.3059	32.7009	15.913	21.7445	24.7133
ENSMUSG00000064337	mt-Rnr1	17568	1.36086	0.515981	2.63742	0.00835383	0.0583338		ENSMUSG00000064337	6882.04	11219.7	34400.9	17364.3	17973.2
ENSMUSG00000112790	AC171183.3	33.0236	1.3132	0.49829	2.63542	0.00840334	0.0584363		ENSMUSG00000112790	15.2983	19.6205	47.739	43.4891	38.9709
ENSMUSG00000104324	Gm37320	18.6943	1.77175	0.673051	2.63241	0.00847812	0.0587398		ENSMUSG00000104324	7.64914	7.63021	22.875	28.7028	26.6143
ENSMUSG00000103310	Pcdha12	30.7864	-1.66925	0.634325	-2.63154	0.00849993	0.05881		ENSMUSG00000103310	68.8422	35.971	2.98369	25.2237	20.9112
ENSMUSG00000103477	5930409G06Rik	36.8629	1.24915	0.475185	2.62877	0.00856945	0.0591825		ENSMUSG00000103477	16.391	23.9807	50.7227	50.4473	42.773
ENSMUSG00000096983	2010015M23Rik	49.1202	1.22101	0.465015	2.62575	0.00864595	0.0595197		ENSMUSG00000096983	19.6692	34.881	91.4998	53.9265	45.6245
ENSMUSG00000104156	Gm38102	49.7803	-1.3037	0.496566	-2.62543	0.00865383	0.0595202		ENSMUSG00000104156	93.9751	61.0417	10.9402	38.2704	44.674
ENSMUSG00000050549	5730508B09Rik	60.593	1.09285	0.417685	2.61644	0.00888524	0.0603964		ENSMUSG00000050549	33.8747	38.151	110.397	53.0567	67.4862
ENSMUSG00000073164	2410018L13Rik	43.23	-1.2029	0.461189	-2.60825	0.00910065	0.0615176		ENSMUSG00000073164	85.2332	45.7813	18.8967	33.9215	32.3173
ENSMUSG00000087603	Gm11339	36.1955	1.26613	0.488367	2.59258	0.00952588	0.0632698		ENSMUSG00000087603	21.8547	17.4405	51.7173	54.7963	35.1689
ENSMUSG00000020447	Npc1l1	33.7515	1.29684	0.500589	2.59062	0.00958032	0.063436		ENSMUSG00000020447	20.7619	15.2604	49.7282	47.838	35.1689
ENSMUSG00000035773	Kiss1r	58.2123	-1.03248	0.398579	-2.59041	0.00958608	0.0634463		ENSMUSG00000035773	103.81	64.3118	30.8315	52.1869	39.9214
ENSMUSG00000095403	Gm21092	45.8489	-1.13886	0.440331	-2.58637	0.00969935	0.0639838		ENSMUSG00000095403	89.6042	46.8713	26.8532	37.4006	28.5153
ENSMUSG00000064356	mt-Atp8	61.3608	1.1456	0.443986	2.58026	0.00987267	0.0647189		ENSMUSG00000064356	33.8747	37.061	125.315	58.2754	52.2781
ENSMUSG00000102780	Gm38253	16.7822	-1.81941	0.705428	-2.57916	0.00990414	0.0647846		ENSMUSG00000102780	39.3384	19.6205	3.97825	9.5676	11.4061
ENSMUSG00000047495	Dlgap2	30.1362	-1.35154	0.524268	-2.57796	0.00993842	0.0648964		ENSMUSG00000047495	59.0076	35.971	11.9348	20.005	23.7628
ENSMUSG00000020682	Mmp28	23.2623	-1.46102	0.56737	-2.57508	0.0100216	0.0651298		ENSMUSG00000020682	45.8948	29.4308	13.9239	15.6561	11.4061
ENSMUSG00000048489	8430408G22Rik	40.5142	-1.35293	0.52605	-2.57187	0.0101151	0.0655413		ENSMUSG00000048489	27.3183	100.283	26.8532	24.3539	23.7628
ENSMUSG00000070167	Snora57	26.4427	1.43348	0.557372	2.57186	0.0101153	0.0655413		ENSMUSG00000070167	14.2055	11.9903	32.8206	40.8797	32.3173
ENSMUSG00000040840	4930579G18Rik	70.3671	-1.01182	0.393638	-2.57043	0.0101573	0.0656917		ENSMUSG00000040840	118.015	83.9323	27.8478	57.4056	64.6347
ENSMUSG00000022820	Ndufb4	1189.27	1.26866	0.493989	2.56819	0.0102232	0.0658162		ENSMUSG00000022820	548.552	740.13	2375.02	1223.78	1058.87
ENSMUSG00000104266	Gm37748	24.9719	1.5674	0.611818	2.56188	0.0104108	0.0663131		ENSMUSG00000104266	17.4837	5.45015	36.7988	35.6611	29.4658
ENSMUSG00000049382	Krt8	49.0185	1.44938	0.567677	2.55318	0.0106743	0.0672062		ENSMUSG00000049382	21.8547	26.1607	125.315	46.0984	25.6638
ENSMUSG00000051537	Gm5124	54.8901	-1.02827	0.402822	-2.55267	0.01069	0.0672062		ENSMUSG00000051537	78.6768	79.5722	24.8641	40.01	51.3275
ENSMUSG00000063260	Syt10	29.134	-1.54045	0.603489	-2.55258	0.0106928	0.0672062		ENSMUSG00000063260	77.5841	18.5305	17.9021	17.3956	14.2577
ENSMUSG00000104671	Gm43062	35.9096	1.24976	0.491108	2.54477	0.0109348	0.0681881		ENSMUSG00000104671	15.2983	23.9807	47.739	37.4006	55.1296
ENSMUSG00000030579	Tyrobp	78.4583	1.06052	0.417461	2.54041	0.0110723	0.0686603		ENSMUSG00000030579	36.0602	58.8616	152.168	84.3688	60.8326
ENSMUSG00000041845	Rhod	58.8881	1.01006	0.397748	2.53945	0.0111026	0.0686953		ENSMUSG00000041845	41.5239	31.6109	91.4998	55.666	74.1398
ENSMUSG00000108957	Gm45235	40.1163	-1.12564	0.443727	-2.53679	0.0111874	0.0690218		ENSMUSG00000108957	68.8422	50.1414	24.8641	33.9215	22.8122
ENSMUSG00000103428	Gm20754	32.9019	1.2512	0.494772	2.52883	0.0114442	0.0700623		ENSMUSG00000103428	18.5765	17.4405	39.7825	47.838	40.8719
ENSMUSG00000021418	Rpp40	51.6374	1.0361	0.409929	2.52751	0.0114876	0.0701951		ENSMUSG00000021418	26.2256	37.061	76.5814	56.5358	61.7832
ENSMUSG00000024041	Cryaa	193.218	4.24996	1.68421	2.52342	0.011622	0.0706347		ENSMUSG00000024041	1.09273	31.6109	375.945	517.52	39.9214
ENSMUSG00000097660	Gm26762	42.4965	1.14649	0.454532	2.52235	0.0116575	0.0707653		ENSMUSG00000097660	28.4111	20.7106	68.6249	44.3589	50.377
ENSMUSG00000043903	Zfp469	30.3489	1.34199	0.533293	2.51643	0.0118552	0.0714767		ENSMUSG00000043903	15.2983	16.3504	32.8206	53.0567	34.2184
ENSMUSG00000078532	Nkain1	54.7128	-1.08332	0.431587	-2.51008	0.0120703	0.0725164		ENSMUSG00000078532	73.2132	87.2024	18.8967	49.5776	44.674
ENSMUSG00000064360	mt-Nd3	1734.11	1.57748	0.632952	2.49226	0.0126935	0.0749739		ENSMUSG00000064360	601.004	982.117	3957.37	1566.48	1563.59
ENSMUSG00000029663	Gngt1	47011	1.246	0.500211	2.49095	0.0127401	0.0751866		ENSMUSG00000029663	19856.1	31716.6	89609.2	49095.7	44777.6
ENSMUSG00000106037	Gm4332	35.9152	1.30052	0.525222	2.47614	0.0132812	0.0772665		ENSMUSG00000106037	13.1128	25.0707	67.6303	34.7913	38.9709
ENSMUSG00000022090	Pdlim2	17.7725	1.808	0.732332	2.46882	0.0135558	0.0783805		ENSMUSG00000022090	10.9273	3.27009	26.8532	17.3956	30.4163
ENSMUSG00000073867	AA474408	41.1829	1.08894	0.441971	2.46381	0.0137467	0.079121		ENSMUSG00000073867	22.9474	26.1607	56.6901	47.838	52.2781
ENSMUSG00000032554	Trf	458.575	1.42469	0.578789	2.46151	0.0138353	0.0794492		ENSMUSG00000032554	180.301	275.778	974.672	491.427	370.699
ENSMUSG00000108423	Gm44856	51.7758	1.14166	0.46413	2.45979	0.013902	0.0796804		ENSMUSG00000108423	44.8021	15.2604	79.5651	66.9732	52.2781
ENSMUSG00000038304	Cd160	19.3714	1.60008	0.650984	2.45794	0.0139736	0.0799696		ENSMUSG00000038304	9.8346	7.63021	24.8641	26.9632	27.5648
ENSMUSG00000006014	Prg4	24.2699	1.51557	0.617875	2.45287	0.0141722	0.0806591		ENSMUSG00000006014	6.5564	16.3504	41.7717	24.3539	32.3173
ENSMUSG00000058385	Hist1h2bg	39.2188	1.2208	0.497767	2.45255	0.0141849	0.0806591		ENSMUSG00000058385	17.4837	26.1607	31.826	52.1869	68.4367
ENSMUSG00000107023	Gm42715	43.5718	1.07443	0.439108	2.44684	0.0144117	0.0813964		ENSMUSG00000107023	28.4111	23.9807	46.7445	52.1869	66.5357
ENSMUSG00000021023	1110008L16Rik	42.6221	-1.0733	0.438728	-2.44639	0.0144293	0.0814085		ENSMUSG00000021023	77.5841	46.8713	24.8641	29.5726	34.2184
ENSMUSG00000113527	AC104832.1	38.7834	1.14981	0.471228	2.44002	0.0146865	0.0824846		ENSMUSG00000113527	22.9474	21.8006	64.6466	41.7495	42.773
ENSMUSG00000063704	Mapk15	43.8892	1.04806	0.430984	2.43178	0.015025	0.0836711		ENSMUSG00000063704	30.5965	22.8906	59.6738	53.0567	53.2286
ENSMUSG00000052305	Hbb-bs	551.928	1.36118	0.55997	2.43081	0.0150653	0.0837939		ENSMUSG00000052305	258.978	309.569	1176.57	580.144	434.383
ENSMUSG00000093910	Zfp853	43.389	-1.01222	0.417351	-2.42534	0.0152939	0.0845137		ENSMUSG00000093910	69.935	54.5015	27.8478	30.4424	34.2184
ENSMUSG00000020973	Dnaaf2	46.0872	1.06439	0.439605	2.42125	0.0154674	0.0852541		ENSMUSG00000020973	32.782	22.8906	72.6031	56.5358	45.6245
ENSMUSG00000079297	Gm2223	24.7373	-1.33494	0.552133	-2.41779	0.0156149	0.0858379		ENSMUSG00000079297	43.7094	33.7909	14.9184	11.3072	19.9607
ENSMUSG00000103898	Gm30238	65.6702	1.13796	0.471986	2.41101	0.0159084	0.0867665		ENSMUSG00000103898	57.9149	18.5305	49.7282	115.681	86.4964
ENSMUSG00000031518	Spata4	24.6804	1.38455	0.575173	2.40719	0.0160759	0.087333		ENSMUSG00000031518	9.8346	15.2604	31.826	31.3121	35.1689
ENSMUSG00000103115	Gm37584	23.0835	1.51444	0.63165	2.3976	0.0165028	0.0884669		ENSMUSG00000103115	16.391	5.45015	26.8532	28.7028	38.0204
ENSMUSG00000105881	4932422M17Rik	38.6145	-1.40448	0.58581	-2.3975	0.0165073	0.0884669		ENSMUSG00000105881	98.346	25.0707	10.9402	33.0517	25.6638
ENSMUSG00000105021	Gm8234	50.8171	1.00606	0.42011	2.39476	0.016631	0.0889118		ENSMUSG00000105021	24.0401	39.2411	62.6575	53.0567	75.0903
ENSMUSG00000086240	Gm7846	18.6341	1.64177	0.686663	2.39094	0.0168051	0.0892221		ENSMUSG00000086240	7.64914	8.72024	35.8043	19.1352	21.8617
ENSMUSG00000104986	1600023N17Rik	28.6199	1.29489	0.543156	2.38402	0.0171247	0.0902381		ENSMUSG00000104986	17.4837	13.0804	45.7499	38.2704	28.5153
ENSMUSG00000071341	Egr4	50.7692	-1.36193	0.571737	-2.3821	0.0172143	0.0905206		ENSMUSG00000071341	26.2256	134.074	18.8967	25.2237	49.4265
ENSMUSG00000044726	Erich5	40.0164	-1.2716	0.534009	-2.38124	0.0172545	0.0906058		ENSMUSG00000044726	98.346	25.0707	25.8586	26.0935	24.7133
ENSMUSG00000110529	Gm45694	35.9097	1.14966	0.484014	2.37526	0.0175365	0.0914189		ENSMUSG00000110529	15.2983	26.1607	48.7336	40.8797	48.476
ENSMUSG00000103006	4933417C20Rik	21.6855	1.49599	0.630432	2.37296	0.017646	0.0918624		ENSMUSG00000103006	10.9273	9.81027	20.8858	27.833	38.9709
ENSMUSG00000026644	Acbd7	38.4643	1.13513	0.47878	2.37088	0.0177459	0.0921084		ENSMUSG00000026644	26.2256	18.5305	62.6575	47.838	37.0699
ENSMUSG00000104379	Gm37509	24.5411	-1.41195	0.595891	-2.36948	0.0178133	0.0924147		ENSMUSG00000104379	53.544	25.0707	10.9402	21.7445	11.4061
ENSMUSG00000079501	Gm5138	16.7468	1.70763	0.721758	2.36593	0.0179847	0.0929989		ENSMUSG00000079501	4.37094	9.81027	27.8478	21.7445	19.9607
ENSMUSG00000073658	Crygb	28.9862	4.85212	2.05552	2.36053	0.0182488	0.09374		ENSMUSG00000073658	0	3.27009	31.826	106.983	2.85153
ENSMUSG00000032179	Bmp5	35.2825	-1.13218	0.479818	-2.3596	0.0182946	0.0939115		ENSMUSG00000032179	66.6568	38.151	18.8967	26.0935	26.6143
ENSMUSG00000073130	Gm1141	24.0938	1.5046	0.63922	2.3538	0.0185827	0.095067		ENSMUSG00000073130	6.5564	16.3504	43.7608	34.7913	19.0102
ENSMUSG00000083773	Gm13394	20.5631	-1.58997	0.675845	-2.35257	0.0186441	0.0953167		ENSMUSG00000083773	18.5765	50.1414	4.97282	13.9165	15.2082
ENSMUSG00000034071	Zfp551	38.0281	-1.15277	0.490495	-2.35023	0.018762	0.0956951		ENSMUSG00000034071	80.8623	32.7009	23.8695	26.0935	26.6143
ENSMUSG00000102312	Pcdha3	30.3787	-1.18801	0.506359	-2.34619	0.0189665	0.0964426		ENSMUSG00000102312	53.544	38.151	18.8967	26.0935	15.2082
ENSMUSG00000026043	Col3a1	27.8247	1.30866	0.558837	2.34176	0.0191928	0.0970051		ENSMUSG00000026043	10.9273	18.5305	46.7445	28.7028	34.2184
ENSMUSG00000097263	Gm26804	30.5876	1.41238	0.603211	2.34143	0.0192102	0.0970278		ENSMUSG00000097263	18.5765	11.9903	70.614	26.0935	25.6638
ENSMUSG00000111895	CAAA01066804.1	54.8428	-1.00842	0.431394	-2.33758	0.0194092	0.0977061		ENSMUSG00000111895	92.8824	64.3118	21.8804	40.01	55.1296
ENSMUSG00000085982	9530051G07Rik	35.0433	1.10433	0.473257	2.33346	0.019624	0.098492		ENSMUSG00000085982	20.7619	20.7106	43.7608	44.3589	45.6245
ENSMUSG00000036545	Adamts2	29.4456	-1.17221	0.503384	-2.32866	0.019877	0.099103		ENSMUSG00000036545	50.2658	38.151	15.913	19.1352	23.7628
ENSMUSG00000055341	Zfp457	23.5746	1.38112	0.593073	2.32875	0.0198723	0.099103		ENSMUSG00000055341	12.0201	11.9903	27.8478	26.0935	39.9214
ENSMUSG00000073940	Hbb-bt	44.4909	1.273	0.546495	2.32939	0.0198387	0.099103		ENSMUSG00000073940	15.2983	32.7009	100.451	32.1819	41.8224

## Sheet: 7d_CTR male vs female
geneID	GeneName	baseMean	log2FoldChange	lfcSE	stat	pvalue	padj	geneID	M7CTR2	M7CTR3	F7CTR1	F7CTR3	readcount
ENSMUSG00000086503	Xist	6682.36	-12.4367	0.658557	-18.8848	1.5204e-79	1.7815e-75	ENSMUSG00000086503	1.98413	2.8126	11674.1	15050.5
ENSMUSG00000042240	Crybb2	204.729	3.11173	0.290985	10.6938	1.0885e-26	6.3776e-23	ENSMUSG00000042240	333.334	400.326	39.6466	45.6112
ENSMUSG00000024041	Cryaa	359.505	2.5629	0.264547	9.68787	3.3954e-22	1.3263e-18	ENSMUSG00000024041	558.532	669.398	72.0847	138.003
ENSMUSG00000064358	mt-Co3	3947.58	-1.32077	0.141272	-9.34915	8.8355e-21	2.5884e-17	ENSMUSG00000064358	2440.48	2072.88	4897.25	6379.72
ENSMUSG00000013523	Bcas1	133.682	6.70481	0.783574	8.5567	1.1614e-17	2.7219e-14	ENSMUSG00000013523	119.048	410.639	2.70318	2.33904
ENSMUSG00000069049	Eif2s3y	499.335	12.3688	1.45312	8.51193	1.7106e-17	3.3407e-14	ENSMUSG00000069049	962.302	1035.04	0	0
ENSMUSG00000069045	Ddx3y	402.482	12.0575	1.4552	8.28579	1.1733e-16	1.9641e-13	ENSMUSG00000069045	856.151	753.776	0	0
ENSMUSG00000076258	Gm23935	15622.1	1.17568	0.146579	8.02083	1.0503e-15	1.5384e-12	ENSMUSG00000076258	18230.2	25081.8	8566.37	10609.9
ENSMUSG00000064357	mt-Atp6	3376.39	-1.24387	0.157613	-7.89196	2.9747e-15	3.8731e-12	ENSMUSG00000064357	2071.43	1936.94	3836.71	5660.47
ENSMUSG00000056673	Kdm5d	195.84	11.0183	1.46378	7.52731	5.1797e-14	6.0696e-11	ENSMUSG00000056673	401.786	381.576	0	0
ENSMUSG00000068457	Uty	153.321	10.6652	1.46859	7.26224	3.8072e-13	4.0557e-10	ENSMUSG00000068457	309.524	303.761	0	0
ENSMUSG00000037369	Kdm6a	837.821	-1.10072	0.152678	-7.20943	5.6185e-13	5.4864e-10	ENSMUSG00000037369	552.58	512.83	1081.27	1204.6
ENSMUSG00000032517	Mobp	818.332	8.91741	1.27332	7.00327	2.5005e-12	2.2539e-09	ENSMUSG00000032517	706.35	2560.4	5.40635	1.16952
ENSMUSG00000024736	Tmem132a	247.469	1.53139	0.245633	6.23444	4.534e-10	2.7963e-07	ENSMUSG00000024736	344.246	391.889	141.466	112.274
ENSMUSG00000056553	Ptprn2	297.733	1.5218	0.249871	6.09034	1.1267e-09	6.2872e-07	ENSMUSG00000056553	438.492	446.266	189.222	116.952
ENSMUSG00000026822	Lcn2	250.738	1.62901	0.268243	6.07287	1.2564e-09	6.6921e-07	ENSMUSG00000026822	354.167	405.014	151.378	92.3919
ENSMUSG00000040167	Ikzf5	202.606	-1.58841	0.267818	-5.93094	3.0121e-09	1.4707e-06	ENSMUSG00000040167	115.079	87.1905	286.537	321.617
ENSMUSG00000041607	Mbp	3010.7	4.23096	0.802551	5.27189	1.3503e-07	3.8591e-05	ENSMUSG00000041607	2620.04	8813.74	264.01	345.008
ENSMUSG00000037808	Fam76b	471.065	-1.02923	0.197463	-5.21229	1.8653e-07	4.6505e-05	ENSMUSG00000037808	310.516	308.448	546.042	719.253
ENSMUSG00000085334	Gm12940	542.669	-1.0514	0.202401	-5.19461	2.0515e-07	5.0082e-05	ENSMUSG00000085334	392.857	313.136	622.632	842.053
ENSMUSG00000064373	Selenop	316.149	1.15152	0.228646	5.03626	4.7473e-07	9.7594e-05	ENSMUSG00000064373	391.865	480.954	219.858	171.919
ENSMUSG00000001025	S100a6	388.37	1.27085	0.268832	4.72732	2.2751e-06	0.00034179	ENSMUSG00000001025	375	722.838	213.551	242.09
ENSMUSG00000040957	Cables1	154.557	1.32691	0.288426	4.60053	4.2143e-06	0.00057422	ENSMUSG00000040957	225.199	216.57	82.8974	93.5614
ENSMUSG00000076281	Gm24270	336.983	1.09567	0.248927	4.40158	1.0747e-05	0.00104941	ENSMUSG00000076281	423.611	493.142	162.191	268.989
ENSMUSG00000029054	Gabrd	282.514	1.02097	0.233844	4.36604	1.2652e-05	0.00114912	ENSMUSG00000029054	343.254	414.389	206.342	166.072
ENSMUSG00000031239	Itm2a	175.259	1.24567	0.302095	4.12343	3.7328e-05	0.00258822	ENSMUSG00000031239	239.087	255.009	129.752	77.1882
ENSMUSG00000031425	Plp1	1074.17	3.25484	0.81519	3.99274	6.5315e-05	0.00395888	ENSMUSG00000031425	892.858	2996.35	194.629	212.852
ENSMUSG00000019817	Plagl1	182.023	-1.09265	0.276694	-3.94897	7.8489e-05	0.00444318	ENSMUSG00000019817	111.111	120.942	215.353	280.684
ENSMUSG00000037625	Cldn11	88.2916	5.49879	1.39381	3.94516	7.9748e-05	0.00446385	ENSMUSG00000037625	63.4921	282.197	6.30741	1.16952
ENSMUSG00000097971	Gm26917	180.254	1.08753	0.275837	3.94266	8.0583e-05	0.00447521	ENSMUSG00000097971	274.802	215.633	117.138	113.443
ENSMUSG00000067212	H2-T23	173.391	1.1211	0.285271	3.92996	8.4961e-05	0.00469609	ENSMUSG00000067212	204.365	270.947	115.336	102.918
ENSMUSG00000107021	Gm42853	134.897	-1.24243	0.34364	-3.61549	0.00029978	0.0112592	ENSMUSG00000107021	102.183	58.127	167.597	211.683
ENSMUSG00000107182	Gm43268	95.3522	-1.39882	0.388431	-3.6012	0.00031675	0.0114575	ENSMUSG00000107182	65.4762	39.3764	119.841	156.715
ENSMUSG00000096001	2610528A11Rik	94.8227	-1.29788	0.360213	-3.60309	0.00031446	0.0114575	ENSMUSG00000096001	51.5873	58.127	143.268	126.308
ENSMUSG00000026841	Fibcd1	123.088	1.18254	0.329633	3.58745	0.00033393	0.0118575	ENSMUSG00000026841	152.778	189.382	84.6995	65.493
ENSMUSG00000031530	Dusp4	154.916	1.11997	0.315011	3.55535	0.00037747	0.012566	ENSMUSG00000031530	197.421	227.82	120.742	73.6796
ENSMUSG00000019590	Cyb561	117.555	1.12128	0.333712	3.36003	0.00077935	0.0205748	ENSMUSG00000019590	155.754	166.881	85.6006	61.9844
ENSMUSG00000027612	Mmp24	142.269	1.05177	0.313175	3.35841	0.00078393	0.0206428	ENSMUSG00000027612	170.635	213.757	106.325	78.3577
ENSMUSG00000109764	Klkb1	139.52	-1.16728	0.349921	-3.33583	0.00085046	0.0219554	ENSMUSG00000109764	105.159	66.5648	147.774	238.582
ENSMUSG00000027858	Tspan2	115.659	1.21226	0.36824	3.29202	0.0009947	0.0246269	ENSMUSG00000027858	119.048	204.382	78.3921	60.8149
ENSMUSG00000105135	Gm43667	161.6	-1.01066	0.309882	-3.26144	0.00110847	0.0262888	ENSMUSG00000105135	128.968	85.3155	186.519	245.599
ENSMUSG00000101599	Gm20342	116.902	-1.14181	0.357823	-3.19098	0.00141791	0.0300513	ENSMUSG00000101599	70.4366	75.0026	119.841	202.327
ENSMUSG00000018169	Mfng	113.472	1.01995	0.329345	3.0969	0.00195558	0.0368502	ENSMUSG00000018169	160.714	143.442	78.3921	71.3406
ENSMUSG00000025727	A930017K11Rik	112.176	1.00918	0.328444	3.07261	0.00212196	0.0387308	ENSMUSG00000025727	147.818	151.88	72.9858	76.0187
ENSMUSG00000060336	Zfp937	94.5825	-1.05993	0.357826	-2.96214	0.00305508	0.0492695	ENSMUSG00000060336	63.4921	59.0646	118.94	136.834
ENSMUSG00000084904	Gm14827	115.437	-1.00938	0.346175	-2.91581	0.00354768	0.0539849	ENSMUSG00000084904	69.4445	83.4404	125.247	183.614
ENSMUSG00000091509	Gm17066	993.21	-1.6416	0.563797	-2.91168	0.00359487	0.0542844	ENSMUSG00000091509	622.024	342.199	1124.52	1884.09
ENSMUSG00000100213	Gm28151	119.556	-1.04361	0.35948	-2.90311	0.00369472	0.0549592	ENSMUSG00000100213	91.2699	64.6898	123.445	198.818
ENSMUSG00000074579	Lekr1	102.422	-1.04989	0.362968	-2.89253	0.00382159	0.0558371	ENSMUSG00000074579	52.5794	80.6278	127.95	148.529
ENSMUSG00000021919	Chat	94.9208	1.03373	0.36016	2.8702	0.00410211	0.058124	ENSMUSG00000021919	132.937	121.879	55.8656	69.0016
ENSMUSG00000022548	Apod	184.178	3.38683	1.23547	2.74132	0.00611928	0.0754813	ENSMUSG00000022548	109.127	563.457	47.7561	16.3732
ENSMUSG00000104204	Gm37397	89.4375	-1.06784	0.393717	-2.71221	0.00668361	0.0793501	ENSMUSG00000104204	71.4286	44.064	105.424	136.834
ENSMUSG00000024164	C3	106.802	1.04605	0.386278	2.70802	0.00676863	0.080116	ENSMUSG00000024164	189.484	98.4409	70.2826	69.0016

## Sheet: 14d_CTR male vs female
geneID	GeneName	baseMean	log2FoldChange	lfcSE	stat	pvalue	padj	geneID	M14CTR1	M14CTR2	M14CTR3	F14CTR1	F14CTR2	F14CTR3	readcount
ENSMUSG00000086503	Xist	5613.27	-13.0311	0.744307	-17.5077	1.25243e-68	1.33696e-64	ENSMUSG00000086503	1.03848	3.06608	0	11186.1	12610.9	9878.48
ENSMUSG00000069045	Ddx3y	460.684	12.3303	1.19249	10.34	4.64578e-25	2.47969e-21	ENSMUSG00000069045	956.44	878.943	928.723	0	0	0
ENSMUSG00000069049	Eif2s3y	416.145	12.1839	1.20057	10.1484	3.36732e-24	1.19821e-20	ENSMUSG00000069049	706.167	760.388	1030.32	0	0	0
ENSMUSG00000056673	Kdm5d	188.814	11.0438	1.20118	9.19411	3.78107e-20	1.00907e-16	ENSMUSG00000056673	368.661	329.092	435.129	0	0	0
ENSMUSG00000068457	Uty	175.926	10.9417	1.20022	9.11638	7.76775e-20	1.65841e-16	ENSMUSG00000068457	363.468	309.674	382.415	0	0	0
ENSMUSG00000037369	Kdm6a	861.723	-1.20017	0.172558	-6.95518	3.52103e-12	6.2645e-09	ENSMUSG00000037369	473.547	517.145	576.978	1142.67	1334.25	1125.74
ENSMUSG00000076258	Gm23935	18191.2	1.19925	0.172997	6.93224	4.14227e-12	6.31696e-09	ENSMUSG00000076258	28648.6	25241	22144.6	11380.7	9645.82	12086.3
ENSMUSG00000025860	Xiap	7042.61	-1.02303	0.158453	-6.45637	1.07247e-10	1.43107e-07	ENSMUSG00000025860	5112.44	4066.64	4756.71	8835.25	9476.19	10008.4
ENSMUSG00000031293	Rs1	27473.8	-1.26204	0.219685	-5.74475	9.20548e-09	9.82684e-06	ENSMUSG00000031293	19778.9	13988.5	14739.8	29316.3	43832.1	43187
ENSMUSG00000002107	Celf2	2355.22	-1.03501	0.180979	-5.71895	1.07186e-08	1.04019e-05	ENSMUSG00000002107	1766.46	1409.37	1458.74	3604.13	3153.68	2738.96
ENSMUSG00000022533	Atp13a3	1317.53	-1.01285	0.180431	-5.6135	1.98275e-08	1.68299e-05	ENSMUSG00000022533	965.787	809.445	844.381	1645.41	2062.02	1578.13
ENSMUSG00000025332	Kdm5c	2880.71	-1.05791	0.190499	-5.55336	2.80229e-08	2.13675e-05	ENSMUSG00000025332	1972.07	1789.57	1846.9	3018.46	4255.76	4401.5
ENSMUSG00000035150	Eif2s3x	1330.32	-1.30669	0.23875	-5.47304	4.42384e-08	2.77791e-05	ENSMUSG00000035150	904.516	709.286	684.322	1310.59	2149.2	2223.98
ENSMUSG00000078570	1110065P20Rik	357.398	1.03521	0.191059	5.41827	6.01784e-08	3.56891e-05	ENSMUSG00000078570	464.201	546.784	430.337	225.258	227.429	250.376
ENSMUSG00000075470	Alg10b	1473.18	-1.00151	0.18851	-5.31279	1.07961e-07	5.76243e-05	ENSMUSG00000075470	1132.98	959.683	852.048	1697.63	2229.75	1966.97
ENSMUSG00000073664	Nbeal1	450.519	-1.14193	0.216335	-5.27853	1.30226e-07	6.3593e-05	ENSMUSG00000073664	348.929	242.22	252.068	562.122	708.819	588.953
ENSMUSG00000035270	Impg2	5272.15	-1.00311	0.190079	-5.27736	1.31058e-07	6.3593e-05	ENSMUSG00000035270	4062.54	3101.85	3365.06	5767.64	7755.32	7580.52
ENSMUSG00000035545	Leng8	2600.93	-1.00501	0.214121	-4.69365	2.68378e-06	0.000716604	ENSMUSG00000035545	1591.99	1519.75	2077.89	3105.49	4335.36	2975.11
ENSMUSG00000106990	Gm42547	137.403	-1.1382	0.251954	-4.51749	6.25776e-06	0.00135557	ENSMUSG00000106990	91.3863	65.4097	100.636	180.207	199.948	186.834
ENSMUSG00000090112	Shprh	670.722	-1.02024	0.226584	-4.50269	6.70983e-06	0.00135557	ENSMUSG00000090112	533.779	383.26	412.127	768.95	1129.56	796.651
ENSMUSG00000032478	Nme6	162.325	1.00838	0.223578	4.51018	6.47718e-06	0.00135557	ENSMUSG00000032478	211.85	241.198	197.438	117.749	107.081	98.633
ENSMUSG00000025997	Ikzf2	245.138	-1.06536	0.240496	-4.42983	9.43093e-06	0.00165868	ENSMUSG00000025997	174.465	161.48	139.931	249.832	390.419	354.699
ENSMUSG00000026610	Esrrg	1081.14	-1.11523	0.262359	-4.25079	2.13021e-05	0.00301459	ENSMUSG00000026610	796.514	628.546	623.941	923.559	1760.68	1753.58
ENSMUSG00000039652	Cpeb3	711.411	-1.20366	0.284013	-4.23803	2.25494e-05	0.00308609	ENSMUSG00000039652	487.047	437.427	368.039	578.504	1272.65	1124.8
ENSMUSG00000030657	Xylt1	827.771	-1.01288	0.242221	-4.18164	2.8942e-05	0.00386194	ENSMUSG00000030657	565.972	472.176	607.648	754.615	1328.56	1237.65
ENSMUSG00000042282	Gucy2f	1970.63	-1.57943	0.384951	-4.10294	4.07925e-05	0.0049484	ENSMUSG00000042282	1212.95	795.136	956.518	1080.22	4359.05	3419.91
ENSMUSG00000063894	Zkscan8	463.682	-1.06918	0.260159	-4.10971	3.9615e-05	0.0049484	ENSMUSG00000063894	329.198	270.837	298.073	479.186	880.338	524.462
ENSMUSG00000019935	Slc17a8	182.634	-1.02675	0.255275	-4.02214	5.76724e-05	0.00564819	ENSMUSG00000019935	103.848	103.225	153.35	277.477	205.633	252.273
ENSMUSG00000072294	Klf12	338.741	-1.41592	0.362895	-3.90173	9.5508e-05	0.00766578	ENSMUSG00000072294	194.196	178.855	181.144	223.211	775.153	479.888
ENSMUSG00000076281	Gm24270	329.964	1.3645	0.35613	3.83145	0.000127388	0.00942284	ENSMUSG00000076281	578.434	524.299	322.992	286.692	100.448	166.917
ENSMUSG00000087168	Gm15983	293.801	-1.09371	0.291914	-3.74667	0.000179199	0.0115238	ENSMUSG00000087168	199.388	184.987	178.269	243.689	554.357	402.119
ENSMUSG00000061436	Hipk2	465.707	-1.46485	0.399732	-3.66457	0.000247754	0.013847	ENSMUSG00000061436	280.39	245.286	217.565	317.409	1245.17	488.423
ENSMUSG00000023845	Lnpep	916.442	-1.01476	0.290018	-3.49897	0.000467066	0.0208149	ENSMUSG00000023845	744.59	535.542	540.557	726.97	1661.18	1289.82
ENSMUSG00000043467	Zbtb37	343.244	-1.18101	0.37048	-3.18778	0.00143367	0.0401964	ENSMUSG00000043467	254.428	191.119	184.978	209.9	730.614	488.423
ENSMUSG00000048732	Klhl11	140.292	-1.29202	0.419895	-3.077	0.00209093	0.0484526	ENSMUSG00000048732	98.6556	75.6299	69.9657	80.8882	322.191	194.421
ENSMUSG00000025019	Lcor	171.047	-1.40979	0.461536	-3.05457	0.00225386	0.0500411	ENSMUSG00000025019	108.002	64.3877	108.303	83.9599	427.376	234.253
ENSMUSG00000014498	Ankrd52	471.295	-1.21102	0.396482	-3.05442	0.00225498	0.0500411	ENSMUSG00000014498	316.737	272.881	263.57	243.689	1069.86	661.031
ENSMUSG00000018339	Gpx3	2840.83	1.08975	0.372907	2.9223	0.00347457	0.0654162	ENSMUSG00000018339	2570.24	3902.1	5123.79	2752.25	1893.34	803.29
ENSMUSG00000034218	Atm	234.214	-1.03034	0.355146	-2.90117	0.00371775	0.0677545	ENSMUSG00000034218	153.695	149.216	159.1	154.609	489.919	298.744
ENSMUSG00000024298	Zfp871	381.689	-2.14298	0.7425	-2.88616	0.00389968	0.0683748	ENSMUSG00000024298	172.388	112.423	138.015	165.872	1136.2	565.243
ENSMUSG00000037341	Slc9a7	228.984	-1.23421	0.434491	-2.84059	0.00450296	0.0721758	ENSMUSG00000037341	165.118	130.819	114.054	113.653	551.514	298.744
ENSMUSG00000025006	Sorbs1	229.854	-1.05791	0.385716	-2.74271	0.00609352	0.0848087	ENSMUSG00000025006	159.926	109.357	178.269	137.203	470.019	324.351
