# Supplementary material for: Sex differences on laser-induced choroidal neovascularization and short-chain fatty acid treatment in a mouse model
Source: J Neuroinflammation. 2025 Jul 19;22:188. doi: 10.1186/s12974-025-03508-1 (PMC12276663; doi:10.1186/s12974-025-03508-1)
Supplement: Supplementary file 6 — Supplementary Material 6 [file 12974_2025_3508_MOESM6_ESM.xlsx]

## Sheet: Female_7dpl_CC
ID	Description	GeneRatio	BgRatio	pvalue	p.adjust	qvalue	geneID	Count
GO:0034707	chloride channel complex	4/41	46/23271	1.28237e-06	0.000150037	9.719e-05	Gabra1/Glra3/Gabrg1/Glra2	4
GO:0034702	ion channel complex	6/41	296/23271	1.24485e-05	0.00044464	0.000288026	Gabra1/Glra3/Olfm3/Lrrtm4/Gabrg1/Glra2	6
GO:0005581	collagen trimer	4/41	81/23271	1.25051e-05	0.00044464	0.000288026	Col18a1/Col9a2/Col9a3/C1qa	4
GO:1902495	transmembrane transporter complex	6/41	312/23271	1.67666e-05	0.00044464	0.000288026	Gabra1/Glra3/Olfm3/Lrrtm4/Gabrg1/Glra2	6
GO:1990351	transporter complex	6/41	319/23271	1.90017e-05	0.00044464	0.000288026	Gabra1/Glra3/Olfm3/Lrrtm4/Gabrg1/Glra2	6
GO:0043235	receptor complex	6/41	403/23271	6.99772e-05	0.00136456	0.000883923	Gabra1/Olfm3/Lrrtm4/Gabrg1/Epha3/Cd74	6
GO:0032590	dendrite membrane	3/41	48/23271	8.30879e-05	0.00138876	0.000899598	Gabra1/Tacr3/Gabrg1	3
GO:0097060	synaptic membrane	6/41	470/23271	0.000162313	0.00237382	0.0015377	Gabra1/Gpm6a/Glra3/Lrrtm4/Gabrg1/Glra2	6
GO:0032589	neuron projection membrane	3/41	69/23271	0.000245316	0.00291674	0.00188939	Gabra1/Tacr3/Gabrg1	3
GO:0098690	glycinergic synapse	2/41	14/23271	0.000271926	0.00291674	0.00188939	Glra3/Glra2	2
GO:0045211	postsynaptic membrane	5/41	330/23271	0.000274224	0.00291674	0.00188939	Gabra1/Glra3/Lrrtm4/Gabrg1/Glra2	5
GO:1902711	GABA-A receptor complex	2/41	19/23271	0.000508138	0.00495434	0.00320929	Gabra1/Gabrg1	2
GO:1902710	GABA receptor complex	2/41	21/23271	0.000622638	0.0055304	0.00358245	Gabra1/Gabrg1	2
GO:0099699	integral component of synaptic membrane	4/41	226/23271	0.000661757	0.0055304	0.00358245	Gabra1/Gpm6a/Glra3/Lrrtm4	4
GO:0098982	GABA-ergic synapse	3/41	105/23271	0.00083998	0.00606058	0.00392588	Gabra1/Glra3/Epha3	3
GO:0099060	integral component of postsynaptic specialization membrane	3/41	105/23271	0.00083998	0.00606058	0.00392588	Gabra1/Glra3/Lrrtm4	3
GO:0099240	intrinsic component of synaptic membrane	4/41	244/23271	0.000880598	0.00606058	0.00392588	Gabra1/Gpm6a/Glra3/Lrrtm4	4
GO:0098948	intrinsic component of postsynaptic specialization membrane	3/41	111/23271	0.000986675	0.00641339	0.00415442	Gabra1/Glra3/Lrrtm4	3
GO:0032281	AMPA glutamate receptor complex	2/41	29/23271	0.00119307	0.00734682	0.00475908	Olfm3/Lrrtm4	2
GO:0099634	postsynaptic specialization membrane	3/41	136/23271	0.00176922	0.0103499	0.00670441	Gabra1/Glra3/Lrrtm4	3
GO:0043204	perikaryon	3/41	140/23271	0.00192181	0.0107072	0.00693586	Vip/Slc17a8/Slc5a7	3
GO:0031256	leading edge membrane	3/41	150/23271	0.00233853	0.0124367	0.00805618	Gabra1/Tacr3/Gabrg1	3
GO:0005637	nuclear inner membrane	2/41	45/23271	0.00285783	0.0145377	0.00941712	Arl6ip6/Cav2	2
GO:0099055	integral component of postsynaptic membrane	3/41	169/23271	0.00327553	0.0159682	0.0103438	Gabra1/Glra3/Lrrtm4	3
GO:0005771	multivesicular body	2/41	51/23271	0.00365606	0.0170506	0.0110449	Slc17a8/Cd74	2
GO:0098936	intrinsic component of postsynaptic membrane	3/41	178/23271	0.00378901	0.0170506	0.0110449	Gabra1/Glra3/Lrrtm4	3
GO:0008328	ionotropic glutamate receptor complex	2/41	54/23271	0.00408972	0.0177221	0.0114799	Olfm3/Lrrtm4	2
GO:0098878	neurotransmitter receptor complex	2/41	56/23271	0.00439147	0.0183501	0.0118867	Olfm3/Lrrtm4	2
GO:0031965	nuclear membrane	3/41	246/23271	0.0092534	0.0373327	0.0241831	Arl6ip6/Cav2/Epha3	3
GO:0031253	cell projection membrane	3/41	304/23271	0.0163192	0.0636448	0.0412274	Gabra1/Tacr3/Gabrg1	3
GO:0005604	basement membrane	2/41	114/23271	0.0172241	0.065007	0.0421098	Col18a1/Col9a3	2
GO:0030133	transport vesicle	3/41	339/23271	0.0217173	0.0781074	0.0505959	Cav2/Slc17a8/Slc5a7	3
GO:0044853	plasma membrane raft	2/41	130/23271	0.0220303	0.0781074	0.0505959	Cav2/Slc5a7	2
GO:0150034	distal axon	3/41	384/23271	0.0299337	0.100729	0.0652495	Gpm6a/Zfp804a/Slc17a8	3
GO:0062023	collagen-containing extracellular matrix	3/41	385/23271	0.0301326	0.100729	0.0652495	Col18a1/Col9a2/Col9a3	3
GO:0031252	cell leading edge	3/41	395/23271	0.0321603	0.104521	0.0677059	Gabra1/Tacr3/Gabrg1	3
GO:0097449	astrocyte projection	1/41	20/23271	0.0346673	0.109624	0.0710113	Slc17a8	1
GO:0005635	nuclear envelope	3/41	421/23271	0.0377612	0.116265	0.0753132	Arl6ip6/Cav2/Epha3	3
GO:0042611	MHC protein complex	1/41	23/23271	0.0397652	0.119225	0.077231	Cd74	1
GO:0099572	postsynaptic specialization	3/41	439/23271	0.0419144	0.119225	0.077231	Gabra1/Glra3/Lrrtm4	3
GO:0098802	plasma membrane signaling receptor complex	2/41	187/23271	0.0429188	0.119225	0.077231	Olfm3/Lrrtm4	2
GO:0002080	acrosomal membrane	1/41	25/23271	0.0431492	0.119225	0.077231	Cav2	1
GO:0045334	clathrin-coated endocytic vesicle	1/41	26/23271	0.0448369	0.119225	0.077231	Slc5a7	1
GO:0099059	integral component of presynaptic active zone membrane	1/41	26/23271	0.0448369	0.119225	0.077231	Gpm6a	1
GO:0097440	apical dendrite	1/41	28/23271	0.0482035	0.125329	0.0811848	Slc17a8	1
GO:0030426	growth cone	2/41	209/23271	0.0523668	0.132513	0.0858382	Gpm6a/Zfp804a	2
GO:0098945	intrinsic component of presynaptic active zone membrane	1/41	31/23271	0.0532316	0.132513	0.0858382	Gpm6a	1
GO:0030427	site of polarized growth	2/41	216/23271	0.0555163	0.133674	0.0865905	Gpm6a/Zfp804a	2
GO:0005770	late endosome	2/41	219/23271	0.0568863	0.133674	0.0865905	Slc17a8/Cd74	2
GO:0097225	sperm midpiece	1/41	34/23271	0.0582339	0.133674	0.0865905	Tacr3	1
GO:0034703	cation channel complex	2/41	222/23271	0.0582682	0.133674	0.0865905	Olfm3/Lrrtm4	2
GO:0097386	glial cell projection	1/41	35/23271	0.0598955	0.134765	0.0872972	Slc17a8	1
GO:0032809	neuronal cell body membrane	1/41	37/23271	0.0632103	0.13954	0.0903901	Tacr3	1
GO:0008021	synaptic vesicle	2/41	239/23271	0.0663163	0.143685	0.0930756	Slc17a8/Slc5a7	2
GO:0044298	cell body membrane	1/41	40/23271	0.0681611	0.144997	0.0939254	Tacr3	1
GO:0030285	integral component of synaptic vesicle membrane	1/41	45/23271	0.0763558	0.154651	0.100179	Slc17a8	1
GO:0070382	exocytic vesicle	2/41	261/23271	0.0772465	0.154651	0.100179	Slc17a8/Slc5a7	2
GO:0044295	axonal growth cone	1/41	46/23271	0.0779863	0.154651	0.100179	Gpm6a	1
GO:0048787	presynaptic active zone membrane	1/41	46/23271	0.0779863	0.154651	0.100179	Gpm6a	1
GO:0005769	early endosome	2/41	284/23271	0.0892375	0.174013	0.112721	Epha3/Slc5a7	2
GO:0098563	intrinsic component of synaptic vesicle membrane	1/41	64/23271	0.106859	0.204959	0.132767	Slc17a8	1
GO:0043198	dendritic shaft	1/41	69/23271	0.114722	0.216491	0.140237	Zfp804a	1
GO:0099061	integral component of postsynaptic density membrane	1/41	71/23271	0.117848	0.217069	0.140612	Lrrtm4	1
GO:0030659	cytoplasmic vesicle membrane	2/41	337/23271	0.118739	0.217069	0.140612	Cav2/Slc17a8	2
GO:0060076	excitatory synapse	1/41	77/23271	0.127161	0.225422	0.146023	Slc17a8	1
GO:0099146	intrinsic component of postsynaptic density membrane	1/41	77/23271	0.127161	0.225422	0.146023	Lrrtm4	1
GO:0012506	vesicle membrane	2/41	363/23271	0.134006	0.234011	0.151586	Cav2/Slc17a8	2
GO:0045121	membrane raft	2/41	379/23271	0.143617	0.23977	0.155317	Cav2/Slc5a7	2
GO:0030667	secretory granule membrane	1/41	88/23271	0.143988	0.23977	0.155317	Cav2	1
GO:0098857	membrane microdomain	2/41	380/23271	0.144223	0.23977	0.155317	Cav2/Slc5a7	2
GO:0005811	lipid droplet	1/41	89/23271	0.145502	0.23977	0.155317	Cav2	1
GO:0030175	filopodium	1/41	93/23271	0.151531	0.241612	0.15651	Gpm6a	1
GO:0098589	membrane region	2/41	393/23271	0.152147	0.241612	0.15651	Cav2/Slc5a7	2
GO:0048786	presynaptic active zone	1/41	95/23271	0.15453	0.241612	0.15651	Gpm6a	1
GO:0005901	caveola	1/41	97/23271	0.157519	0.241612	0.15651	Cav2	1
GO:0098839	postsynaptic density membrane	1/41	97/23271	0.157519	0.241612	0.15651	Lrrtm4	1
GO:0031594	neuromuscular junction	1/41	98/23271	0.15901	0.241612	0.15651	Slc5a7	1
GO:0031234	extrinsic component of cytoplasmic side of plasma membrane	1/41	104/23271	0.167899	0.251848	0.163141	Cav2	1
GO:0030136	clathrin-coated vesicle	1/41	106/23271	0.170842	0.253019	0.163899	Slc5a7	1
GO:0030672	synaptic vesicle membrane	1/41	116/23271	0.185403	0.264539	0.171361	Slc17a8	1
GO:0099056	integral component of presynaptic membrane	1/41	116/23271	0.185403	0.264539	0.171361	Gpm6a	1
GO:0099501	exocytic vesicle membrane	1/41	116/23271	0.185403	0.264539	0.171361	Slc17a8	1
GO:0098889	intrinsic component of presynaptic membrane	1/41	128/23271	0.202549	0.28552	0.184952	Gpm6a	1
GO:0001669	acrosomal vesicle	1/41	134/23271	0.210989	0.293016	0.189808	Cav2	1
GO:0019866	organelle inner membrane	2/41	489/23271	0.212875	0.293016	0.189808	Arl6ip6/Cav2	2
GO:0036126	sperm flagellum	1/41	141/23271	0.220725	0.300289	0.194519	Tacr3	1
GO:0030658	transport vesicle membrane	1/41	147/23271	0.228977	0.307935	0.199472	Slc17a8	1
GO:0097729	9+2 motile cilium	1/41	154/23271	0.238497	0.317093	0.205404	Tacr3	1
GO:0005925	focal adhesion	1/41	161/23271	0.247903	0.325894	0.211106	Cav2	1
GO:0042383	sarcolemma	1/41	164/23271	0.251899	0.327468	0.212125	Cav2	1
GO:0009898	cytoplasmic side of plasma membrane	1/41	169/23271	0.258513	0.332373	0.215303	Cav2	1
GO:0030055	cell-substrate junction	1/41	174/23271	0.26507	0.337099	0.218364	Cav2	1
GO:0098562	cytoplasmic side of membrane	1/41	186/23271	0.280576	0.345514	0.223815	Cav2	1
GO:0019897	extrinsic component of plasma membrane	1/41	189/23271	0.284403	0.345514	0.223815	Cav2	1
GO:0030135	coated vesicle	1/41	192/23271	0.28821	0.345514	0.223815	Slc5a7	1
GO:0043679	axon terminus	1/41	192/23271	0.28821	0.345514	0.223815	Slc17a8	1
GO:0043197	dendritic spine	1/41	195/23271	0.291997	0.345514	0.223815	Zfp804a	1
GO:0031225	anchored component of membrane	1/41	198/23271	0.295764	0.345514	0.223815	Cntn4	1
GO:0042734	presynaptic membrane	1/41	198/23271	0.295764	0.345514	0.223815	Gpm6a	1
GO:0030139	endocytic vesicle	1/41	200/23271	0.298264	0.345514	0.223815	Slc5a7	1
GO:0044309	neuron spine	1/41	200/23271	0.298264	0.345514	0.223815	Zfp804a	1
GO:0044306	neuron projection terminus	1/41	213/23271	0.314309	0.360531	0.233542	Slc17a8	1
GO:0098858	actin-based cell projection	1/41	221/23271	0.324004	0.365857	0.236992	Gpm6a	1
GO:0031514	motile cilium	1/41	222/23271	0.325206	0.365857	0.236992	Tacr3	1
GO:0019898	extrinsic component of membrane	1/41	320/23271	0.433453	0.482991	0.312869	Cav2	1
GO:0016324	apical plasma membrane	1/41	350/23271	0.463061	0.511114	0.331086	Slc5a7	1
GO:0031301	integral component of organelle membrane	1/41	368/23271	0.480095	0.524963	0.340057	Slc17a8	1
GO:0014069	postsynaptic density	1/41	400/23271	0.509085	0.541225	0.350591	Lrrtm4	1
GO:0030141	secretory granule	1/41	401/23271	0.509965	0.541225	0.350591	Cav2	1
GO:0031300	intrinsic component of organelle membrane	1/41	403/23271	0.51172	0.541225	0.350591	Slc17a8	1
GO:0032279	asymmetric synapse	1/41	405/23271	0.51347	0.541225	0.350591	Lrrtm4	1
GO:0005874	microtubule	1/41	430/23271	0.534827	0.556348	0.360388	Zfp804a	1
GO:0098984	neuron to neuron synapse	1/41	433/23271	0.537328	0.556348	0.360388	Lrrtm4	1
GO:0045177	apical part of cell	1/41	454/23271	0.554468	0.564072	0.365391	Slc5a7	1
GO:0000323	lytic vacuole	1/41	460/23271	0.559251	0.564072	0.365391	Cd74	1
GO:0005764	lysosome	1/41	460/23271	0.559251	0.564072	0.365391	Cd74	1
GO:0015629	actin cytoskeleton	1/41	497/23271	0.587655	0.587655	0.380667	Epha3	1

## Sheet: Female_7dpl_BP
ID	Description	GeneRatio	BgRatio	pvalue	p.adjust	qvalue	geneID	Count
GO:1902476	chloride transmembrane transport	4/38	54/23328	1.78509e-06	0.00156374	0.00116876	Gabra1/Glra3/Gabrg1/Glra2	4
GO:0098661	inorganic anion transmembrane transport	4/38	75/23328	6.6947e-06	0.00293228	0.00219163	Gabra1/Glra3/Gabrg1/Glra2	4
GO:0050808	synapse organization	7/38	479/23328	1.07131e-05	0.00312823	0.00233809	Gabra1/Gpm6a/Glra3/Zfp804a/Lrrtm4/Epha3/C1qa	7
GO:0006821	chloride transport	4/38	103/23328	2.35705e-05	0.00497122	0.00371557	Gabra1/Glra3/Gabrg1/Glra2	4
GO:0098656	anion transmembrane transport	5/38	221/23328	2.83745e-05	0.00497122	0.00371557	Gabra1/Glra3/Slc17a8/Gabrg1/Glra2	5
GO:0150063	visual system development	6/38	422/23328	5.71836e-05	0.00753968	0.00563528	Gpm6a/Neurod4/Olfm3/Crygc/Crygb/C1qa	6
GO:0048880	sensory system development	6/38	426/23328	6.02486e-05	0.00753968	0.00563528	Gpm6a/Neurod4/Olfm3/Crygc/Crygb/C1qa	6
GO:0015698	inorganic anion transport	4/38	144/23328	8.7312e-05	0.00956066	0.00714579	Gabra1/Glra3/Gabrg1/Glra2	4
GO:0030198	extracellular matrix organization	5/38	302/23328	0.000124399	0.0110671	0.00827176	Cav2/Col18a1/Olfml2a/Col9a2/Col9a3	5
GO:0043062	extracellular structure organization	5/38	303/23328	0.000126337	0.0110671	0.00827176	Cav2/Col18a1/Olfml2a/Col9a2/Col9a3	5
GO:0071294	cellular response to zinc ion	2/38	13/23328	0.000199264	0.0145462	0.0108721	Glra3/Glra2	2
GO:0097688	glutamate receptor clustering	2/38	13/23328	0.000199264	0.0145462	0.0108721	Glra3/Lrrtm4	2
GO:0072578	neurotransmitter-gated ion channel clustering	2/38	19/23328	0.000434161	0.0292558	0.0218662	Glra3/Lrrtm4	2
GO:2000243	positive regulation of reproductive process	3/38	96/23328	0.000513204	0.0321119	0.024001	Tacr3/Vip/Zfpm2	3
GO:0001654	eye development	5/38	418/23328	0.000556207	0.0324825	0.024278	Gpm6a/Neurod4/Olfm3/Crygc/Crygb	5
GO:0042391	regulation of membrane potential	5/38	450/23328	0.000775824	0.0372402	0.0278339	Gabra1/Glra3/Gabrg1/Fgf14/Glra2	5
GO:0060078	regulation of postsynaptic membrane potential	3/38	114/23328	0.000846455	0.0372402	0.0278339	Gabra1/Gabrg1/Fgf14	3
GO:0008585	female gonad development	3/38	115/23328	0.000868154	0.0372402	0.0278339	Edn2/Zfpm2/Col9a3	3
GO:0071361	cellular response to ethanol	2/38	27/23328	0.000883878	0.0372402	0.0278339	Glra3/Glra2	2
GO:0046545	development of primary female sexual characteristics	3/38	118/23328	0.000935366	0.0372402	0.0278339	Edn2/Zfpm2/Col9a3	3
GO:0010460	positive regulation of heart rate	2/38	28/23328	0.000950891	0.0372402	0.0278339	Tacr3/Edn2	2
GO:0001516	prostaglandin biosynthetic process	2/38	29/23328	0.00102028	0.0372402	0.0278339	Edn2/Cd74	2
GO:0007214	gamma-aminobutyric acid signaling pathway	2/38	29/23328	0.00102028	0.0372402	0.0278339	Gabra1/Gabrg1	2
GO:0046457	prostanoid biosynthetic process	2/38	29/23328	0.00102028	0.0372402	0.0278339	Edn2/Cd74	2
GO:0050803	regulation of synapse structure or activity	4/38	289/23328	0.00122225	0.0418666	0.0312918	Gpm6a/Zfp804a/Slc17a8/Lrrtm4	4
GO:0010043	response to zinc ion	2/38	32/23328	0.00124262	0.0418666	0.0312918	Glra3/Glra2	2
GO:0045987	positive regulation of smooth muscle contraction	2/38	35/23328	0.00148606	0.0482143	0.0360362	Tacr3/Edn2	2
GO:0046660	female sex differentiation	3/38	149/23328	0.00182871	0.0572126	0.0427616	Edn2/Zfpm2/Col9a3	3
GO:0045823	positive regulation of heart contraction	2/38	44/23328	0.00234099	0.0707142	0.0528529	Tacr3/Edn2	2
GO:0006636	unsaturated fatty acid biosynthetic process	2/38	46/23328	0.00255599	0.0746349	0.0557834	Edn2/Cd74	2
GO:0006692	prostanoid metabolic process	2/38	49/23328	0.00289528	0.0792583	0.059239	Edn2/Cd74	2
GO:0006693	prostaglandin metabolic process	2/38	49/23328	0.00289528	0.0792583	0.059239	Edn2/Cd74	2
GO:0043010	camera-type eye development	4/38	370/23328	0.00300283	0.0797114	0.0595776	Gpm6a/Neurod4/Crygc/Crygb	4
GO:0045933	positive regulation of muscle contraction	2/38	52/23328	0.00325456	0.0838527	0.0626729	Tacr3/Edn2	2
GO:0046456	icosanoid biosynthetic process	2/38	54/23328	0.00350508	0.0877273	0.0655688	Edn2/Cd74	2
GO:0007416	synapse assembly	3/38	191/23328	0.0036918	0.0891235	0.0666124	Gabra1/Gpm6a/Lrrtm4	3
GO:0051932	synaptic transmission, GABAergic	2/38	56/23328	0.00376435	0.0891235	0.0666124	Gabra1/Gabrg1	2
GO:2000241	regulation of reproductive process	3/38	195/23328	0.00391239	0.090191	0.0674102	Tacr3/Vip/Zfpm2	3
GO:1903902	positive regulation of viral life cycle	2/38	58/23328	0.0040323	0.0905716	0.0676947	Cav2/Cd74	2
GO:0034329	cell junction assembly	4/38	426/23328	0.00495566	0.108529	0.0811163	Gabra1/Gpm6a/Lrrtm4/Epha3	4
GO:0006940	regulation of smooth muscle contraction	2/38	67/23328	0.00534403	0.111461	0.0833079	Tacr3/Edn2	2
GO:1901570	fatty acid derivative biosynthetic process	2/38	67/23328	0.00534403	0.111461	0.0833079	Edn2/Cd74	2
GO:0043113	receptor clustering	2/38	71/23328	0.00598177	0.121861	0.091081	Glra3/Lrrtm4	2
GO:0099504	synaptic vesicle cycle	3/38	231/23328	0.00626298	0.12469	0.0931956	Glra3/Slc17a8/Fgf14	3
GO:0006814	sodium ion transport	3/38	234/23328	0.00648953	0.12633	0.0944208	Slc17a8/Fgf14/Slc5a7	3
GO:0008406	gonad development	3/38	236/23328	0.00664326	0.126511	0.0945563	Edn2/Zfpm2/Col9a3	3
GO:0045137	development of primary sexual characteristics	3/38	240/23328	0.00695723	0.127755	0.095486	Edn2/Zfpm2/Col9a3	3
GO:0003407	neural retina development	2/38	77/23328	0.00700026	0.127755	0.095486	Gpm6a/Neurod4	2
GO:0046718	viral entry into host cell	2/38	78/23328	0.00717714	0.12831	0.0959007	Cav2/Cd74	2
GO:0045471	response to ethanol	2/38	79/23328	0.00735604	0.128878	0.0963254	Glra3/Glra2	2
GO:0044409	entry into host	2/38	82/23328	0.00790479	0.134995	0.100897	Cav2/Cd74	2
GO:0015672	monovalent inorganic cation transport	4/38	489/23328	0.00801338	0.134995	0.100897	Vip/Slc17a8/Fgf14/Slc5a7	4
GO:0007218	neuropeptide signaling pathway	2/38	85/23328	0.00847147	0.137426	0.102715	Glra3/Glra2	2
GO:0048524	positive regulation of viral process	2/38	85/23328	0.00847147	0.137426	0.102715	Cav2/Cd74	2
GO:0099003	vesicle-mediated transport in synapse	3/38	260/23328	0.00865904	0.137915	0.10308	Glra3/Slc17a8/Fgf14	3
GO:0001938	positive regulation of endothelial cell proliferation	2/38	91/23328	0.00965795	0.145868	0.109024	Cav2/Vip	2
GO:0002088	lens development in camera-type eye	2/38	91/23328	0.00965795	0.145868	0.109024	Crygc/Crygb	2
GO:1903524	positive regulation of blood circulation	2/38	91/23328	0.00965795	0.145868	0.109024	Tacr3/Edn2	2
GO:0050807	regulation of synapse organization	3/38	277/23328	0.0102821	0.14695	0.109833	Gpm6a/Zfp804a/Lrrtm4	3
GO:0002690	positive regulation of leukocyte chemotaxis	2/38	96/23328	0.0106999	0.14695	0.109833	Edn2/Cd74	2
GO:0002027	regulation of heart rate	2/38	97/23328	0.010914	0.14695	0.109833	Tacr3/Edn2	2
GO:0030593	neutrophil chemotaxis	2/38	99/23328	0.011348	0.14695	0.109833	Edn2/Cd74	2
GO:0042116	macrophage activation	2/38	100/23328	0.0115678	0.14695	0.109833	Edn2/C1qa	2
GO:0052126	movement in host environment	2/38	104/23328	0.0124656	0.14695	0.109833	Cav2/Cd74	2
GO:0051668	localization within membrane	2/38	109/23328	0.0136295	0.14695	0.109833	Glra3/Lrrtm4	2
GO:0007548	sex differentiation	3/38	315/23328	0.0145147	0.14695	0.109833	Edn2/Zfpm2/Col9a3	3
GO:0006939	smooth muscle contraction	2/38	114/23328	0.0148389	0.14695	0.109833	Tacr3/Edn2	2
GO:0018108	peptidyl-tyrosine phosphorylation	3/38	322/23328	0.0153873	0.14695	0.109833	Cav2/Epha3/Cd74	3
GO:0018212	peptidyl-tyrosine modification	3/38	325/23328	0.0157701	0.14695	0.109833	Cav2/Epha3/Cd74	3
GO:0019732	antifungal humoral response	1/38	10/23328	0.0161736	0.14695	0.109833	Vip	1
GO:0032354	response to follicle-stimulating hormone	1/38	10/23328	0.0161736	0.14695	0.109833	Epha3	1
GO:0046598	positive regulation of viral entry into host cell	1/38	10/23328	0.0161736	0.14695	0.109833	Cd74	1
GO:0060907	positive regulation of macrophage cytokine production	1/38	10/23328	0.0161736	0.14695	0.109833	Cd74	1
GO:0075294	positive regulation by symbiont of entry into host	1/38	10/23328	0.0161736	0.14695	0.109833	Cd74	1
GO:0098700	neurotransmitter loading into synaptic vesicle	1/38	10/23328	0.0161736	0.14695	0.109833	Slc17a8	1
GO:2000020	positive regulation of male gonad development	1/38	10/23328	0.0161736	0.14695	0.109833	Zfpm2	1
GO:0033559	unsaturated fatty acid metabolic process	2/38	120/23328	0.0163492	0.14695	0.109833	Edn2/Cd74	2
GO:0002688	regulation of leukocyte chemotaxis	2/38	121/23328	0.0166071	0.14695	0.109833	Edn2/Cd74	2
GO:1990266	neutrophil migration	2/38	124/23328	0.0173911	0.14695	0.109833	Edn2/Cd74	2
GO:0001765	membrane raft assembly	1/38	11/23328	0.0177769	0.14695	0.109833	Cav2	1
GO:0002468	dendritic cell antigen processing and presentation	1/38	11/23328	0.0177769	0.14695	0.109833	Cd74	1
GO:0002579	positive regulation of antigen processing and presentation	1/38	11/23328	0.0177769	0.14695	0.109833	Cd74	1
GO:0034776	response to histamine	1/38	11/23328	0.0177769	0.14695	0.109833	Gabra1	1
GO:0035881	amacrine cell differentiation	1/38	11/23328	0.0177769	0.14695	0.109833	Neurod4	1
GO:0060405	regulation of penile erection	1/38	11/23328	0.0177769	0.14695	0.109833	Vip	1
GO:1902166	negative regulation of intrinsic apoptotic signaling pathway in response to DNA damage by p53 class mediator	1/38	11/23328	0.0177769	0.14695	0.109833	Cd74	1
GO:2001280	positive regulation of unsaturated fatty acid biosynthetic process	1/38	11/23328	0.0177769	0.14695	0.109833	Cd74	1
GO:0071621	granulocyte chemotaxis	2/38	126/23328	0.0179225	0.14695	0.109833	Edn2/Cd74	2
GO:0006690	icosanoid metabolic process	2/38	129/23328	0.0187324	0.14695	0.109833	Edn2/Cd74	2
GO:0001878	response to yeast	1/38	12/23328	0.0193777	0.14695	0.109833	Vip	1
GO:0003183	mitral valve morphogenesis	1/38	12/23328	0.0193777	0.14695	0.109833	Zfpm2	1
GO:0006213	pyrimidine nucleoside metabolic process	1/38	12/23328	0.0193777	0.14695	0.109833	Dck	1
GO:0014824	artery smooth muscle contraction	1/38	12/23328	0.0193777	0.14695	0.109833	Edn2	1
GO:0031392	regulation of prostaglandin biosynthetic process	1/38	12/23328	0.0193777	0.14695	0.109833	Cd74	1
GO:0044766	multi-organism transport	1/38	12/23328	0.0193777	0.14695	0.109833	Cav2	1
GO:0046794	transport of virus	1/38	12/23328	0.0193777	0.14695	0.109833	Cav2	1
GO:0048241	epinephrine transport	1/38	12/23328	0.0193777	0.14695	0.109833	Vip	1
GO:0060159	regulation of dopamine receptor signaling pathway	1/38	12/23328	0.0193777	0.14695	0.109833	Cav2	1
GO:0070341	fat cell proliferation	1/38	12/23328	0.0193777	0.14695	0.109833	Vstm2a	1
GO:0070344	regulation of fat cell proliferation	1/38	12/23328	0.0193777	0.14695	0.109833	Vstm2a	1
GO:0070472	regulation of uterine smooth muscle contraction	1/38	12/23328	0.0193777	0.14695	0.109833	Tacr3	1
GO:0097113	AMPA glutamate receptor clustering	1/38	12/23328	0.0193777	0.14695	0.109833	Lrrtm4	1
GO:1902093	positive regulation of flagellated sperm motility	1/38	12/23328	0.0193777	0.14695	0.109833	Tacr3	1
GO:1902579	multi-organism localization	1/38	12/23328	0.0193777	0.14695	0.109833	Cav2	1
GO:2000155	positive regulation of cilium-dependent cell motility	1/38	12/23328	0.0193777	0.14695	0.109833	Tacr3	1
GO:2000343	positive regulation of chemokine (C-X-C motif) ligand 2 production	1/38	12/23328	0.0193777	0.14695	0.109833	Cd74	1
GO:0001936	regulation of endothelial cell proliferation	2/38	134/23328	0.020116	0.14695	0.109833	Cav2/Vip	2
GO:0051701	interaction with host	2/38	135/23328	0.0203978	0.14695	0.109833	Cav2/Cd74	2
GO:0001542	ovulation from ovarian follicle	1/38	13/23328	0.0209759	0.14695	0.109833	Edn2	1
GO:0003174	mitral valve development	1/38	13/23328	0.0209759	0.14695	0.109833	Zfpm2	1
GO:0003353	positive regulation of cilium movement	1/38	13/23328	0.0209759	0.14695	0.109833	Tacr3	1
GO:0042136	neurotransmitter biosynthetic process	1/38	13/23328	0.0209759	0.14695	0.109833	Slc5a7	1
GO:0070471	uterine smooth muscle contraction	1/38	13/23328	0.0209759	0.14695	0.109833	Tacr3	1
GO:0097090	presynaptic membrane organization	1/38	13/23328	0.0209759	0.14695	0.109833	Lrrtm4	1
GO:0097306	cellular response to alcohol	2/38	138/23328	0.0212531	0.14695	0.109833	Glra3/Glra2	2
GO:0008584	male gonad development	2/38	139/23328	0.0215414	0.14695	0.109833	Zfpm2/Col9a3	2
GO:0046546	development of primary male sexual characteristics	2/38	140/23328	0.0218314	0.14695	0.109833	Zfpm2/Col9a3	2
GO:0014820	tonic smooth muscle contraction	1/38	14/23328	0.0225715	0.14695	0.109833	Edn2	1
GO:0042983	amyloid precursor protein biosynthetic process	1/38	14/23328	0.0225715	0.14695	0.109833	Necab1	1
GO:0042984	regulation of amyloid precursor protein biosynthetic process	1/38	14/23328	0.0225715	0.14695	0.109833	Necab1	1
GO:0044764	multi-organism cellular process	1/38	14/23328	0.0225715	0.14695	0.109833	Cav2	1
GO:0045060	negative thymic T cell selection	1/38	14/23328	0.0225715	0.14695	0.109833	Cd74	1
GO:0071371	cellular response to gonadotropin stimulus	1/38	14/23328	0.0225715	0.14695	0.109833	Epha3	1
GO:1901841	regulation of high voltage-gated calcium channel activity	1/38	14/23328	0.0225715	0.14695	0.109833	Fgf14	1
GO:1902950	regulation of dendritic spine maintenance	1/38	14/23328	0.0225715	0.14695	0.109833	Zfp804a	1
GO:2000018	regulation of male gonad development	1/38	14/23328	0.0225715	0.14695	0.109833	Zfpm2	1
GO:2001279	regulation of unsaturated fatty acid biosynthetic process	1/38	14/23328	0.0225715	0.14695	0.109833	Cd74	1
GO:0006633	fatty acid biosynthetic process	2/38	145/23328	0.0233059	0.14695	0.109833	Edn2/Cd74	2
GO:0045598	regulation of fat cell differentiation	2/38	146/23328	0.0236056	0.14695	0.109833	Vstm2a/Zfpm2	2
GO:0098693	regulation of synaptic vesicle cycle	2/38	146/23328	0.0236056	0.14695	0.109833	Glra3/Fgf14	2
GO:0003188	heart valve formation	1/38	15/23328	0.0241647	0.14695	0.109833	Zfpm2	1
GO:0010935	regulation of macrophage cytokine production	1/38	15/23328	0.0241647	0.14695	0.109833	Cd74	1
GO:0034698	response to gonadotropin	1/38	15/23328	0.0241647	0.14695	0.109833	Epha3	1
GO:0043383	negative T cell selection	1/38	15/23328	0.0241647	0.14695	0.109833	Cd74	1
GO:0070307	lens fiber cell development	1/38	15/23328	0.0241647	0.14695	0.109833	Crygb	1
GO:1901387	positive regulation of voltage-gated calcium channel activity	1/38	15/23328	0.0241647	0.14695	0.109833	Fgf14	1
GO:1902165	regulation of intrinsic apoptotic signaling pathway in response to DNA damage by p53 class mediator	1/38	15/23328	0.0241647	0.14695	0.109833	Cd74	1
GO:1902188	positive regulation of viral release from host cell	1/38	15/23328	0.0241647	0.14695	0.109833	Cav2	1
GO:1904862	inhibitory synapse assembly	1/38	15/23328	0.0241647	0.14695	0.109833	Gabra1	1
GO:0001935	endothelial cell proliferation	2/38	149/23328	0.0245144	0.14695	0.109833	Cav2/Vip	2
GO:0050921	positive regulation of chemotaxis	2/38	149/23328	0.0245144	0.14695	0.109833	Edn2/Cd74	2
GO:0002830	positive regulation of type 2 immune response	1/38	16/23328	0.0257553	0.14695	0.109833	Cd74	1
GO:0016322	neuron remodeling	1/38	16/23328	0.0257553	0.14695	0.109833	C1qa	1
GO:0019886	antigen processing and presentation of exogenous peptide antigen via MHC class II	1/38	16/23328	0.0257553	0.14695	0.109833	Cd74	1
GO:0043084	penile erection	1/38	16/23328	0.0257553	0.14695	0.109833	Vip	1
GO:0043518	negative regulation of DNA damage response, signal transduction by p53 class mediator	1/38	16/23328	0.0257553	0.14695	0.109833	Cd74	1
GO:0045655	regulation of monocyte differentiation	1/38	16/23328	0.0257553	0.14695	0.109833	Cd74	1
GO:0060979	vasculogenesis involved in coronary vascular morphogenesis	1/38	16/23328	0.0257553	0.14695	0.109833	Zfpm2	1
GO:0072567	chemokine (C-X-C motif) ligand 2 production	1/38	16/23328	0.0257553	0.14695	0.109833	Cd74	1
GO:1905941	positive regulation of gonad development	1/38	16/23328	0.0257553	0.14695	0.109833	Zfpm2	1
GO:2000194	regulation of female gonad development	1/38	16/23328	0.0257553	0.14695	0.109833	Zfpm2	1
GO:2000341	regulation of chemokine (C-X-C motif) ligand 2 production	1/38	16/23328	0.0257553	0.14695	0.109833	Cd74	1
GO:1901568	fatty acid derivative metabolic process	2/38	154/23328	0.0260605	0.14695	0.109833	Edn2/Cd74	2
GO:0097530	granulocyte migration	2/38	155/23328	0.0263744	0.14695	0.109833	Edn2/Cd74	2
GO:0002687	positive regulation of leukocyte migration	2/38	156/23328	0.0266899	0.14695	0.109833	Edn2/Cd74	2
GO:0006937	regulation of muscle contraction	2/38	156/23328	0.0266899	0.14695	0.109833	Tacr3/Edn2	2
GO:0071248	cellular response to metal ion	2/38	156/23328	0.0266899	0.14695	0.109833	Glra3/Glra2	2
GO:0001886	endothelial cell morphogenesis	1/38	17/23328	0.0273434	0.14695	0.109833	Col18a1	1
GO:0010934	macrophage cytokine production	1/38	17/23328	0.0273434	0.14695	0.109833	Cd74	1
GO:0044794	positive regulation by host of viral process	1/38	17/23328	0.0273434	0.14695	0.109833	Cav2	1
GO:0045059	positive thymic T cell selection	1/38	17/23328	0.0273434	0.14695	0.109833	Cd74	1
GO:0070206	protein trimerization	1/38	17/23328	0.0273434	0.14695	0.109833	Cd74	1
GO:0090336	positive regulation of brown fat cell differentiation	1/38	17/23328	0.0273434	0.14695	0.109833	Vstm2a	1
GO:1903900	regulation of viral life cycle	2/38	159/23328	0.0276455	0.147667	0.110369	Cav2/Cd74	2
GO:0007601	visual perception	2/38	161/23328	0.0282902	0.150195	0.112258	Crygc/Crygb	2
GO:1901317	regulation of flagellated sperm motility	1/38	18/23328	0.0289289	0.152661	0.114101	Tacr3	1
GO:0050953	sensory perception of light stimulus	2/38	165/23328	0.0295977	0.155255	0.11604	Crygc/Crygb	2
GO:0003215	cardiac right ventricle morphogenesis	1/38	19/23328	0.030512	0.156307	0.116826	Zfpm2	1
GO:0048143	astrocyte activation	1/38	19/23328	0.030512	0.156307	0.116826	C1qa	1
GO:0061081	positive regulation of myeloid leukocyte cytokine production involved in immune response	1/38	19/23328	0.030512	0.156307	0.116826	Cd74	1
GO:0150146	cell junction disassembly	1/38	19/23328	0.030512	0.156307	0.116826	C1qa	1
GO:0007517	muscle organ development	3/38	420/23328	0.0307031	0.156372	0.116875	Cav2/Zfpm2/Plagl1	3
GO:0046661	male sex differentiation	2/38	171/23328	0.0316037	0.160028	0.119607	Zfpm2/Col9a3	2
GO:0060041	retina development in camera-type eye	2/38	172/23328	0.0319431	0.160646	0.120069	Gpm6a/Neurod4	2
GO:0002577	regulation of antigen processing and presentation	1/38	20/23328	0.0320925	0.160646	0.120069	Cd74	1
GO:0071230	cellular response to amino acid stimulus	2/38	173/23328	0.0322841	0.160687	0.1201	Glra3/Glra2	2
GO:0035296	regulation of tube diameter	2/38	176/23328	0.0333155	0.161177	0.120466	Edn2/Vip	2
GO:0097746	regulation of blood vessel diameter	2/38	176/23328	0.0333155	0.161177	0.120466	Edn2/Vip	2
GO:0035150	regulation of tube size	2/38	177/23328	0.0336622	0.161177	0.120466	Edn2/Vip	2
GO:0002495	antigen processing and presentation of peptide antigen via MHC class II	1/38	21/23328	0.0336705	0.161177	0.120466	Cd74	1
GO:0033605	positive regulation of catecholamine secretion	1/38	21/23328	0.0336705	0.161177	0.120466	Vip	1
GO:0042053	regulation of dopamine metabolic process	1/38	21/23328	0.0336705	0.161177	0.120466	Tacr3	1
GO:1902254	negative regulation of intrinsic apoptotic signaling pathway by p53 class mediator	1/38	21/23328	0.0336705	0.161177	0.120466	Cd74	1
GO:0001659	temperature homeostasis	2/38	181/23328	0.0350631	0.165028	0.123344	Esrrg/Edn2	2
GO:0002504	antigen processing and presentation of peptide or polysaccharide antigen via MHC class II	1/38	22/23328	0.035246	0.165028	0.123344	Cd74	1
GO:0015813	L-glutamate transmembrane transport	1/38	22/23328	0.035246	0.165028	0.123344	Slc17a8	1
GO:2000353	positive regulation of endothelial cell apoptotic process	1/38	22/23328	0.035246	0.165028	0.123344	Col18a1	1
GO:0048592	eye morphogenesis	2/38	182/23328	0.0354169	0.165028	0.123344	Olfm3/Crygb	2
GO:0008016	regulation of heart contraction	2/38	183/23328	0.0357721	0.165714	0.123858	Tacr3/Edn2	2
GO:0014706	striated muscle tissue development	3/38	447/23328	0.0359426	0.165714	0.123858	Cav2/Zfpm2/Plagl1	3
GO:0071229	cellular response to acid chemical	2/38	185/23328	0.0364866	0.166255	0.124262	Glra3/Glra2	2
GO:0031579	membrane raft organization	1/38	23/23328	0.036819	0.166255	0.124262	Cav2	1
GO:0042069	regulation of catecholamine metabolic process	1/38	23/23328	0.036819	0.166255	0.124262	Tacr3	1
GO:0097062	dendritic spine maintenance	1/38	23/23328	0.036819	0.166255	0.124262	Zfp804a	1
GO:0043200	response to amino acid	2/38	187/23328	0.0372067	0.166551	0.124483	Glra3/Glra2	2
GO:0001764	neuron migration	2/38	189/23328	0.0379322	0.166551	0.124483	Gpm6a/Neurod4	2
GO:0002903	negative regulation of B cell apoptotic process	1/38	24/23328	0.0383895	0.166551	0.124483	Cd74	1
GO:0003181	atrioventricular valve morphogenesis	1/38	24/23328	0.0383895	0.166551	0.124483	Zfpm2	1
GO:0007205	protein kinase C-activating G protein-coupled receptor signaling pathway	1/38	24/23328	0.0383895	0.166551	0.124483	Edn2	1
GO:0030728	ovulation	1/38	24/23328	0.0383895	0.166551	0.124483	Edn2	1
GO:0090335	regulation of brown fat cell differentiation	1/38	24/23328	0.0383895	0.166551	0.124483	Vstm2a	1
GO:0007274	neuromuscular synaptic transmission	1/38	25/23328	0.0399576	0.166551	0.124483	Slc5a7	1
GO:0007413	axonal fasciculation	1/38	25/23328	0.0399576	0.166551	0.124483	Epha3	1
GO:0010884	positive regulation of lipid storage	1/38	25/23328	0.0399576	0.166551	0.124483	Vstm2a	1
GO:0060295	regulation of cilium movement involved in cell motility	1/38	25/23328	0.0399576	0.166551	0.124483	Tacr3	1
GO:0106030	neuron projection fasciculation	1/38	25/23328	0.0399576	0.166551	0.124483	Epha3	1
GO:1902019	regulation of cilium-dependent cell motility	1/38	25/23328	0.0399576	0.166551	0.124483	Tacr3	1
GO:1902230	negative regulation of intrinsic apoptotic signaling pathway in response to DNA damage	1/38	25/23328	0.0399576	0.166551	0.124483	Cd74	1
GO:0050731	positive regulation of peptidyl-tyrosine phosphorylation	2/38	195/23328	0.0401415	0.166551	0.124483	Cav2/Cd74	2
GO:0007519	skeletal muscle tissue development	2/38	196/23328	0.0405144	0.166551	0.124483	Cav2/Plagl1	2
GO:0072330	monocarboxylic acid biosynthetic process	2/38	196/23328	0.0405144	0.166551	0.124483	Edn2/Cd74	2
GO:0060537	muscle tissue development	3/38	470/23328	0.0407493	0.166551	0.124483	Cav2/Zfpm2/Plagl1	3
GO:0007620	copulation	1/38	26/23328	0.0415231	0.166551	0.124483	Vip	1
GO:0045723	positive regulation of fatty acid biosynthetic process	1/38	26/23328	0.0415231	0.166551	0.124483	Cd74	1
GO:0099173	postsynapse organization	2/38	200/23328	0.0420193	0.166551	0.124483	Zfp804a/Lrrtm4	2
GO:0048608	reproductive structure development	3/38	477/23328	0.0422744	0.166551	0.124483	Edn2/Zfpm2/Col9a3	3
GO:0050792	regulation of viral process	2/38	201/23328	0.0423989	0.166551	0.124483	Cav2/Cd74	2
GO:0031346	positive regulation of cell projection organization	3/38	478/23328	0.0424946	0.166551	0.124483	Gpm6a/Zfp804a/Epha3	3
GO:0002478	antigen processing and presentation of exogenous peptide antigen	1/38	27/23328	0.0430861	0.166551	0.124483	Cd74	1
GO:0003171	atrioventricular valve development	1/38	27/23328	0.0430861	0.166551	0.124483	Zfpm2	1
GO:0014821	phasic smooth muscle contraction	1/38	27/23328	0.0430861	0.166551	0.124483	Edn2	1
GO:0014829	vascular associated smooth muscle contraction	1/38	27/23328	0.0430861	0.166551	0.124483	Edn2	1
GO:0042538	hyperosmotic salinity response	1/38	27/23328	0.0430861	0.166551	0.124483	Tacr3	1
GO:0060045	positive regulation of cardiac muscle cell proliferation	1/38	27/23328	0.0430861	0.166551	0.124483	Zfpm2	1
GO:0090023	positive regulation of neutrophil chemotaxis	1/38	27/23328	0.0430861	0.166551	0.124483	Cd74	1
GO:1905939	regulation of gonad development	1/38	27/23328	0.0430861	0.166551	0.124483	Zfpm2	1
GO:0061458	reproductive system development	3/38	481/23328	0.0431587	0.166551	0.124483	Edn2/Zfpm2/Col9a3	3
GO:0060538	skeletal muscle organ development	2/38	206/23328	0.0443159	0.16735	0.12508	Cav2/Plagl1	2
GO:0002089	lens morphogenesis in camera-type eye	1/38	28/23328	0.0446467	0.16735	0.12508	Crygb	1
GO:0007271	synaptic transmission, cholinergic	1/38	28/23328	0.0446467	0.16735	0.12508	Slc5a7	1
GO:0030224	monocyte differentiation	1/38	28/23328	0.0446467	0.16735	0.12508	Cd74	1
GO:0045061	thymic T cell selection	1/38	28/23328	0.0446467	0.16735	0.12508	Cd74	1
GO:1903131	mononuclear cell differentiation	1/38	28/23328	0.0446467	0.16735	0.12508	Cd74	1
GO:0001101	response to acid chemical	2/38	207/23328	0.0447031	0.16735	0.12508	Glra3/Glra2	2
GO:0050679	positive regulation of epithelial cell proliferation	2/38	208/23328	0.0450917	0.168086	0.125631	Cav2/Vip	2
GO:0008217	regulation of blood pressure	2/38	209/23328	0.0454815	0.168648	0.12605	Tacr3/Edn2	2
GO:0003148	outflow tract septum morphogenesis	1/38	29/23328	0.0462048	0.168648	0.12605	Zfpm2	1
GO:0006220	pyrimidine nucleotide metabolic process	1/38	29/23328	0.0462048	0.168648	0.12605	Dck	1
GO:0042133	neurotransmitter metabolic process	1/38	29/23328	0.0462048	0.168648	0.12605	Slc5a7	1
GO:0071624	positive regulation of granulocyte chemotaxis	1/38	29/23328	0.0462048	0.168648	0.12605	Cd74	1
GO:0097305	response to alcohol	2/38	212/23328	0.0466584	0.168817	0.126177	Glra3/Glra2	2
GO:0051085	chaperone cofactor-dependent protein refolding	1/38	30/23328	0.0477604	0.168817	0.126177	Cd74	1
GO:0061082	myeloid leukocyte cytokine production	1/38	30/23328	0.0477604	0.168817	0.126177	Cd74	1
GO:0071711	basement membrane organization	1/38	30/23328	0.0477604	0.168817	0.126177	Cav2	1
GO:1901888	regulation of cell junction assembly	2/38	215/23328	0.0478466	0.168817	0.126177	Lrrtm4/Epha3	2
GO:0002685	regulation of leukocyte migration	2/38	217/23328	0.048645	0.168817	0.126177	Edn2/Cd74	2
GO:0043903	regulation of symbiotic process	2/38	218/23328	0.049046	0.168817	0.126177	Cav2/Cd74	2
GO:0002828	regulation of type 2 immune response	1/38	31/23328	0.0493136	0.168817	0.126177	Cd74	1
GO:0044788	modulation by host of viral process	1/38	31/23328	0.0493136	0.168817	0.126177	Cav2	1
GO:1902186	regulation of viral release from host cell	1/38	31/23328	0.0493136	0.168817	0.126177	Cav2	1
GO:1902253	regulation of intrinsic apoptotic signaling pathway by p53 class mediator	1/38	31/23328	0.0493136	0.168817	0.126177	Cd74	1
GO:1903421	regulation of synaptic vesicle recycling	1/38	31/23328	0.0493136	0.168817	0.126177	Fgf14	1
GO:0030595	leukocyte chemotaxis	2/38	219/23328	0.0494482	0.168817	0.126177	Edn2/Cd74	2
GO:0097529	myeloid leukocyte migration	2/38	219/23328	0.0494482	0.168817	0.126177	Edn2/Cd74	2
GO:0019058	viral life cycle	2/38	221/23328	0.0502563	0.168817	0.126177	Cav2/Cd74	2
GO:0060047	heart contraction	2/38	221/23328	0.0502563	0.168817	0.126177	Tacr3/Edn2	2
GO:0030324	lung development	2/38	222/23328	0.0506621	0.168817	0.126177	Edn2/Zfpm2	2
GO:0002902	regulation of B cell apoptotic process	1/38	32/23328	0.0508642	0.168817	0.126177	Cd74	1
GO:0048384	retinoic acid receptor signaling pathway	1/38	32/23328	0.0508642	0.168817	0.126177	Esrrg	1
GO:0051491	positive regulation of filopodium assembly	1/38	32/23328	0.0508642	0.168817	0.126177	Gpm6a	1
GO:0060977	coronary vasculature morphogenesis	1/38	32/23328	0.0508642	0.168817	0.126177	Zfpm2	1
GO:0099560	synaptic membrane adhesion	1/38	32/23328	0.0508642	0.168817	0.126177	Epha3	1
GO:1901797	negative regulation of signal transduction by p53 class mediator	1/38	32/23328	0.0508642	0.168817	0.126177	Cd74	1
GO:0051048	negative regulation of secretion	2/38	223/23328	0.0510692	0.168817	0.126177	Edn2/Cd74	2
GO:0051259	protein complex oligomerization	2/38	223/23328	0.0510692	0.168817	0.126177	Glra3/Cd74	2
GO:0003018	vascular process in circulatory system	2/38	224/23328	0.0514774	0.168892	0.126233	Edn2/Vip	2
GO:0050920	regulation of chemotaxis	2/38	224/23328	0.0514774	0.168892	0.126233	Edn2/Cd74	2
GO:0030323	respiratory tube development	2/38	225/23328	0.0518869	0.169422	0.126629	Edn2/Zfpm2	2
GO:0019076	viral release from host cell	1/38	33/23328	0.0524124	0.169422	0.126629	Cav2	1
GO:0035890	exit from host	1/38	33/23328	0.0524124	0.169422	0.126629	Cav2	1
GO:0035891	exit from host cell	1/38	33/23328	0.0524124	0.169422	0.126629	Cav2	1
GO:0071241	cellular response to inorganic substance	2/38	227/23328	0.0527093	0.169755	0.126878	Glra3/Glra2	2
GO:0003352	regulation of cilium movement	1/38	34/23328	0.0539582	0.171259	0.128002	Tacr3	1
GO:0019884	antigen processing and presentation of exogenous antigen	1/38	34/23328	0.0539582	0.171259	0.128002	Cd74	1
GO:0048013	ephrin receptor signaling pathway	1/38	34/23328	0.0539582	0.171259	0.128002	Epha3	1
GO:0090022	regulation of neutrophil chemotaxis	1/38	34/23328	0.0539582	0.171259	0.128002	Cd74	1
GO:0002274	myeloid leukocyte activation	2/38	231/23328	0.0543683	0.171319	0.128047	Edn2/C1qa	2
GO:0003015	heart process	2/38	231/23328	0.0543683	0.171319	0.128047	Tacr3/Edn2	2
GO:0006458	'de novo' protein folding	1/38	35/23328	0.0555015	0.1718	0.128406	Cd74	1
GO:0006972	hyperosmotic response	1/38	35/23328	0.0555015	0.1718	0.128406	Tacr3	1
GO:0043516	regulation of DNA damage response, signal transduction by p53 class mediator	1/38	35/23328	0.0555015	0.1718	0.128406	Cd74	1
GO:0050832	defense response to fungus	1/38	35/23328	0.0555015	0.1718	0.128406	Vip	1
GO:0051084	'de novo' posttranslational protein folding	1/38	35/23328	0.0555015	0.1718	0.128406	Cd74	1
GO:0033002	muscle cell proliferation	2/38	236/23328	0.0564681	0.174108	0.130131	Vip/Zfpm2	2
GO:0042220	response to cocaine	1/38	36/23328	0.0570423	0.174108	0.130131	Tacr3	1
GO:0070306	lens fiber cell differentiation	1/38	36/23328	0.0570423	0.174108	0.130131	Crygb	1
GO:1902624	positive regulation of neutrophil migration	1/38	36/23328	0.0570423	0.174108	0.130131	Cd74	1
GO:0001782	B cell homeostasis	1/38	37/23328	0.0585807	0.176954	0.132259	Cd74	1
GO:0071709	membrane assembly	1/38	37/23328	0.0585807	0.176954	0.132259	Cav2	1
GO:1902229	regulation of intrinsic apoptotic signaling pathway in response to DNA damage	1/38	37/23328	0.0585807	0.176954	0.132259	Cd74	1
GO:0090257	regulation of muscle system process	2/38	244/23328	0.0598865	0.17737	0.132569	Tacr3/Edn2	2
GO:0014002	astrocyte development	1/38	38/23328	0.0601167	0.17737	0.132569	C1qa	1
GO:0033238	regulation of cellular amine metabolic process	1/38	38/23328	0.0601167	0.17737	0.132569	Tacr3	1
GO:0043267	negative regulation of potassium ion transport	1/38	38/23328	0.0601167	0.17737	0.132569	Vip	1
GO:1904037	positive regulation of epithelial cell apoptotic process	1/38	38/23328	0.0601167	0.17737	0.132569	Col18a1	1
GO:0006836	neurotransmitter transport	2/38	245/23328	0.0603188	0.17737	0.132569	Glra3/Slc17a8	2
GO:1903522	regulation of blood circulation	2/38	248/23328	0.0616223	0.17737	0.132569	Tacr3/Edn2	2
GO:0007212	dopamine receptor signaling pathway	1/38	39/23328	0.0616502	0.17737	0.132569	Cav2	1
GO:0009651	response to salt stress	1/38	39/23328	0.0616502	0.17737	0.132569	Tacr3	1
GO:1901385	regulation of voltage-gated calcium channel activity	1/38	39/23328	0.0616502	0.17737	0.132569	Fgf14	1
GO:0010001	glial cell differentiation	2/38	249/23328	0.062059	0.17737	0.132569	Neurod4/C1qa	2
GO:0007411	axon guidance	2/38	251/23328	0.0629355	0.17737	0.132569	Cntn4/Epha3	2
GO:0001835	blastocyst hatching	1/38	40/23328	0.0631813	0.17737	0.132569	Necab1	1
GO:0035188	hatching	1/38	40/23328	0.0631813	0.17737	0.132569	Necab1	1
GO:0042092	type 2 immune response	1/38	40/23328	0.0631813	0.17737	0.132569	Cd74	1
GO:0043368	positive T cell selection	1/38	40/23328	0.0631813	0.17737	0.132569	Cd74	1
GO:0048741	skeletal muscle fiber development	1/38	40/23328	0.0631813	0.17737	0.132569	Cav2	1
GO:0060259	regulation of feeding behavior	1/38	40/23328	0.0631813	0.17737	0.132569	Tacr3	1
GO:0071684	organism emergence from protective structure	1/38	40/23328	0.0631813	0.17737	0.132569	Necab1	1
GO:0097009	energy homeostasis	1/38	40/23328	0.0631813	0.17737	0.132569	Edn2	1
GO:1901021	positive regulation of calcium ion transmembrane transporter activity	1/38	40/23328	0.0631813	0.17737	0.132569	Fgf14	1
GO:0045444	fat cell differentiation	2/38	252/23328	0.0633754	0.17737	0.132569	Vstm2a/Zfpm2	2
GO:0097485	neuron projection guidance	2/38	252/23328	0.0633754	0.17737	0.132569	Cntn4/Epha3	2
GO:0060541	respiratory system development	2/38	254/23328	0.0642583	0.179268	0.133988	Edn2/Zfpm2	2
GO:0045806	negative regulation of endocytosis	1/38	41/23328	0.0647099	0.179955	0.134502	Epha3	1
GO:0001505	regulation of neurotransmitter levels	2/38	257/23328	0.0655906	0.180757	0.1351	Glra3/Slc5a7	2
GO:0002064	epithelial cell development	2/38	257/23328	0.0655906	0.180757	0.1351	Col18a1/Crygb	2
GO:0032886	regulation of microtubule-based process	2/38	258/23328	0.0660368	0.180757	0.1351	Tacr3/Epha3	2
GO:0010765	positive regulation of sodium ion transport	1/38	42/23328	0.0662362	0.180757	0.1351	Fgf14	1
GO:0042417	dopamine metabolic process	1/38	42/23328	0.0662362	0.180757	0.1351	Tacr3	1
GO:0055023	positive regulation of cardiac muscle tissue growth	1/38	42/23328	0.0662362	0.180757	0.1351	Zfpm2	1
GO:0045665	negative regulation of neuron differentiation	2/38	259/23328	0.066484	0.180869	0.135185	Cntn4/Epha3	2
GO:0001783	B cell apoptotic process	1/38	43/23328	0.0677599	0.182639	0.136507	Cd74	1
GO:0042304	regulation of fatty acid biosynthetic process	1/38	43/23328	0.0677599	0.182639	0.136507	Cd74	1
GO:0042771	intrinsic apoptotic signaling pathway in response to DNA damage by p53 class mediator	1/38	43/23328	0.0677599	0.182639	0.136507	Cd74	1
GO:0050730	regulation of peptidyl-tyrosine phosphorylation	2/38	263/23328	0.0682832	0.183355	0.137042	Cav2/Cd74	2
GO:0016064	immunoglobulin mediated immune response	2/38	265/23328	0.0691889	0.183355	0.137042	Cd74/C1qa	2
GO:0010559	regulation of glycoprotein biosynthetic process	1/38	44/23328	0.0692813	0.183355	0.137042	Necab1	1
GO:0014904	myotube cell development	1/38	44/23328	0.0692813	0.183355	0.137042	Cav2	1
GO:0042462	eye photoreceptor cell development	1/38	44/23328	0.0692813	0.183355	0.137042	Olfm3	1
GO:0044091	membrane biogenesis	1/38	44/23328	0.0692813	0.183355	0.137042	Cav2	1
GO:0001937	negative regulation of endothelial cell proliferation	1/38	45/23328	0.0708003	0.184039	0.137554	Cav2	1
GO:0001961	positive regulation of cytokine-mediated signaling pathway	1/38	45/23328	0.0708003	0.184039	0.137554	Cd74	1
GO:0030890	positive regulation of B cell proliferation	1/38	45/23328	0.0708003	0.184039	0.137554	Cd74	1
GO:0045923	positive regulation of fatty acid metabolic process	1/38	45/23328	0.0708003	0.184039	0.137554	Cd74	1
GO:0060421	positive regulation of heart growth	1/38	45/23328	0.0708003	0.184039	0.137554	Zfpm2	1
GO:0071300	cellular response to retinoic acid	1/38	45/23328	0.0708003	0.184039	0.137554	Epha3	1
GO:0019724	B cell mediated immunity	2/38	269/23328	0.0710123	0.184044	0.137557	Cd74/C1qa	2
GO:0010038	response to metal ion	2/38	274/23328	0.0733138	0.186925	0.139711	Glra3/Glra2	2
GO:0001941	postsynaptic membrane organization	1/38	47/23328	0.0738309	0.186925	0.139711	Lrrtm4	1
GO:0001990	regulation of systemic arterial blood pressure by hormone	1/38	47/23328	0.0738309	0.186925	0.139711	Edn2	1
GO:0003179	heart valve morphogenesis	1/38	47/23328	0.0738309	0.186925	0.139711	Zfpm2	1
GO:0003197	endocardial cushion development	1/38	47/23328	0.0738309	0.186925	0.139711	Epha3	1
GO:0043902	positive regulation of multi-organism process	1/38	47/23328	0.0738309	0.186925	0.139711	Vip	1
GO:0045581	negative regulation of T cell differentiation	1/38	47/23328	0.0738309	0.186925	0.139711	Cd74	1
GO:0048246	macrophage chemotaxis	1/38	47/23328	0.0738309	0.186925	0.139711	Edn2	1
GO:0001774	microglial cell activation	1/38	48/23328	0.0753427	0.186969	0.139744	C1qa	1
GO:0002269	leukocyte activation involved in inflammatory response	1/38	48/23328	0.0753427	0.186969	0.139744	C1qa	1
GO:0003382	epithelial cell morphogenesis	1/38	48/23328	0.0753427	0.186969	0.139744	Col18a1	1
GO:0010883	regulation of lipid storage	1/38	48/23328	0.0753427	0.186969	0.139744	Vstm2a	1
GO:0022602	ovulation cycle process	1/38	48/23328	0.0753427	0.186969	0.139744	Edn2	1
GO:0046596	regulation of viral entry into host cell	1/38	48/23328	0.0753427	0.186969	0.139744	Cd74	1
GO:1902622	regulation of neutrophil migration	1/38	48/23328	0.0753427	0.186969	0.139744	Cd74	1
GO:1903018	regulation of glycoprotein metabolic process	1/38	49/23328	0.076852	0.190176	0.142141	Necab1	1
GO:0008038	neuron recognition	1/38	50/23328	0.0783589	0.192276	0.14371	Epha3	1
GO:0070229	negative regulation of lymphocyte apoptotic process	1/38	50/23328	0.0783589	0.192276	0.14371	Cd74	1
GO:1902475	L-alpha-amino acid transmembrane transport	1/38	50/23328	0.0783589	0.192276	0.14371	Slc17a8	1
GO:0032722	positive regulation of chemokine production	1/38	51/23328	0.0798634	0.192728	0.144048	Cd74	1
GO:0051489	regulation of filopodium assembly	1/38	51/23328	0.0798634	0.192728	0.144048	Gpm6a	1
GO:0060043	regulation of cardiac muscle cell proliferation	1/38	51/23328	0.0798634	0.192728	0.144048	Zfpm2	1
GO:0060412	ventricular septum morphogenesis	1/38	51/23328	0.0798634	0.192728	0.144048	Zfpm2	1
GO:0060760	positive regulation of response to cytokine stimulus	1/38	51/23328	0.0798634	0.192728	0.144048	Cd74	1
GO:0072527	pyrimidine-containing compound metabolic process	1/38	51/23328	0.0798634	0.192728	0.144048	Dck	1
GO:0009620	response to fungus	1/38	52/23328	0.0813656	0.194213	0.145158	Vip	1
GO:0032757	positive regulation of interleukin-8 production	1/38	52/23328	0.0813656	0.194213	0.145158	Cd74	1
GO:0051353	positive regulation of oxidoreductase activity	1/38	52/23328	0.0813656	0.194213	0.145158	Edn2	1
GO:0060632	regulation of microtubule-based movement	1/38	52/23328	0.0813656	0.194213	0.145158	Tacr3	1
GO:0048662	negative regulation of smooth muscle cell proliferation	1/38	53/23328	0.0828653	0.195048	0.145782	Vip	1
GO:0052372	modulation by symbiont of entry into host	1/38	53/23328	0.0828653	0.195048	0.145782	Cd74	1
GO:0055010	ventricular cardiac muscle tissue morphogenesis	1/38	53/23328	0.0828653	0.195048	0.145782	Zfpm2	1
GO:0032355	response to estradiol	1/38	54/23328	0.0843627	0.195048	0.145782	Tacr3	1
GO:0051954	positive regulation of amine transport	1/38	54/23328	0.0843627	0.195048	0.145782	Vip	1
GO:0055025	positive regulation of cardiac muscle tissue development	1/38	54/23328	0.0843627	0.195048	0.145782	Zfpm2	1
GO:0061077	chaperone-mediated protein folding	1/38	54/23328	0.0843627	0.195048	0.145782	Cd74	1
GO:2000649	regulation of sodium ion transmembrane transporter activity	1/38	54/23328	0.0843627	0.195048	0.145782	Fgf14	1
GO:0006936	muscle contraction	2/38	298/23328	0.0846893	0.195048	0.145782	Tacr3/Edn2	2
GO:0046394	carboxylic acid biosynthetic process	2/38	299/23328	0.0851746	0.195048	0.145782	Edn2/Cd74	2
GO:0016053	organic acid biosynthetic process	2/38	300/23328	0.0856607	0.195048	0.145782	Edn2/Cd74	2
GO:0002720	positive regulation of cytokine production involved in immune response	1/38	55/23328	0.0858577	0.195048	0.145782	Cd74	1
GO:0003044	regulation of systemic arterial blood pressure mediated by a chemical signal	1/38	55/23328	0.0858577	0.195048	0.145782	Edn2	1
GO:2000351	regulation of endothelial cell apoptotic process	1/38	55/23328	0.0858577	0.195048	0.145782	Col18a1	1
GO:0043087	regulation of GTPase activity	2/38	303/23328	0.0871242	0.195048	0.145782	Cav2/Epha3	2
GO:0060326	cell chemotaxis	2/38	303/23328	0.0871242	0.195048	0.145782	Edn2/Cd74	2
GO:0007618	mating	1/38	56/23328	0.0873503	0.195048	0.145782	Vip	1
GO:0045599	negative regulation of fat cell differentiation	1/38	56/23328	0.0873503	0.195048	0.145782	Zfpm2	1
GO:0045620	negative regulation of lymphocyte differentiation	1/38	56/23328	0.0873503	0.195048	0.145782	Cd74	1
GO:0045777	positive regulation of blood pressure	1/38	56/23328	0.0873503	0.195048	0.145782	Tacr3	1
GO:0050873	brown fat cell differentiation	1/38	56/23328	0.0873503	0.195048	0.145782	Vstm2a	1
GO:0051930	regulation of sensory perception of pain	1/38	56/23328	0.0873503	0.195048	0.145782	Vip	1
GO:0061900	glial cell activation	1/38	56/23328	0.0873503	0.195048	0.145782	C1qa	1
GO:1903350	response to dopamine	1/38	56/23328	0.0873503	0.195048	0.145782	Cav2	1
GO:1903351	cellular response to dopamine	1/38	56/23328	0.0873503	0.195048	0.145782	Cav2	1
GO:0003170	heart valve development	1/38	57/23328	0.0888405	0.195048	0.145782	Zfpm2	1
GO:0006584	catecholamine metabolic process	1/38	57/23328	0.0888405	0.195048	0.145782	Tacr3	1
GO:0009712	catechol-containing compound metabolic process	1/38	57/23328	0.0888405	0.195048	0.145782	Tacr3	1
GO:0045058	T cell selection	1/38	57/23328	0.0888405	0.195048	0.145782	Cd74	1
GO:0046622	positive regulation of organ growth	1/38	57/23328	0.0888405	0.195048	0.145782	Zfpm2	1
GO:0051931	regulation of sensory perception	1/38	57/23328	0.0888405	0.195048	0.145782	Vip	1
GO:0071622	regulation of granulocyte chemotaxis	1/38	57/23328	0.0888405	0.195048	0.145782	Cd74	1
GO:0016032	viral process	2/38	309/23328	0.0900741	0.196347	0.146753	Cav2/Cd74	2
GO:0001754	eye photoreceptor cell differentiation	1/38	58/23328	0.0903284	0.196347	0.146753	Olfm3	1
GO:0048016	inositol phosphate-mediated signaling	1/38	58/23328	0.0903284	0.196347	0.146753	Edn2	1
GO:0072577	endothelial cell apoptotic process	1/38	58/23328	0.0903284	0.196347	0.146753	Col18a1	1
GO:0090596	sensory organ morphogenesis	2/38	311/23328	0.0910641	0.197456	0.147582	Olfm3/Crygb	2
GO:0042551	neuron maturation	1/38	59/23328	0.0918139	0.19859	0.148429	C1qa	1
GO:0051893	regulation of focal adhesion assembly	1/38	60/23328	0.093297	0.200314	0.149718	Epha3	1
GO:0090109	regulation of cell-substrate junction assembly	1/38	60/23328	0.093297	0.200314	0.149718	Epha3	1
GO:1905517	macrophage migration	1/38	60/23328	0.093297	0.200314	0.149718	Edn2	1
GO:1903829	positive regulation of cellular protein localization	2/38	317/23328	0.0940536	0.201445	0.150563	Cav2/Epha3	2
GO:0042698	ovulation cycle	1/38	61/23328	0.0947778	0.201518	0.150618	Edn2	1
GO:0048286	lung alveolus development	1/38	61/23328	0.0947778	0.201518	0.150618	Edn2	1
GO:0051851	modulation by host of symbiont process	1/38	61/23328	0.0947778	0.201518	0.150618	Cav2	1
GO:0003229	ventricular cardiac muscle tissue development	1/38	62/23328	0.0962562	0.202693	0.151496	Zfpm2	1
GO:0015695	organic cation transport	1/38	62/23328	0.0962562	0.202693	0.151496	Slc5a7	1
GO:0030330	DNA damage response, signal transduction by p53 class mediator	1/38	62/23328	0.0962562	0.202693	0.151496	Cd74	1
GO:1903078	positive regulation of protein localization to plasma membrane	1/38	62/23328	0.0962562	0.202693	0.151496	Epha3	1
GO:0060038	cardiac muscle cell proliferation	1/38	63/23328	0.0977323	0.204817	0.153084	Zfpm2	1
GO:0150116	regulation of cell-substrate junction organization	1/38	63/23328	0.0977323	0.204817	0.153084	Epha3	1
GO:1902305	regulation of sodium ion transmembrane transport	1/38	64/23328	0.099206	0.207409	0.155021	Fgf14	1
GO:0015807	L-amino acid transport	1/38	65/23328	0.100677	0.209485	0.156573	Slc17a8	1
GO:0042461	photoreceptor cell development	1/38	65/23328	0.100677	0.209485	0.156573	Olfm3	1
GO:0042982	amyloid precursor protein metabolic process	1/38	66/23328	0.102146	0.211038	0.157734	Necab1	1
GO:0048278	vesicle docking	1/38	66/23328	0.102146	0.211038	0.157734	Cav2	1
GO:0050433	regulation of catecholamine secretion	1/38	66/23328	0.102146	0.211038	0.157734	Vip	1
GO:0046847	filopodium assembly	1/38	67/23328	0.103613	0.211649	0.15819	Gpm6a	1
GO:2000242	negative regulation of reproductive process	1/38	67/23328	0.103613	0.211649	0.15819	Zfpm2	1
GO:0050768	negative regulation of neurogenesis	2/38	337/23328	0.104222	0.211649	0.15819	Cntn4/Epha3	2
GO:0042063	gliogenesis	2/38	338/23328	0.104738	0.211649	0.15819	Neurod4/C1qa	2
GO:0002763	positive regulation of myeloid leukocyte differentiation	1/38	68/23328	0.105077	0.211649	0.15819	Cd74	1
GO:0015800	acidic amino acid transport	1/38	68/23328	0.105077	0.211649	0.15819	Slc17a8	1
GO:0050432	catecholamine secretion	1/38	68/23328	0.105077	0.211649	0.15819	Vip	1
GO:0071868	cellular response to monoamine stimulus	1/38	68/23328	0.105077	0.211649	0.15819	Cav2	1
GO:0071870	cellular response to catecholamine stimulus	1/38	68/23328	0.105077	0.211649	0.15819	Cav2	1
GO:0032677	regulation of interleukin-8 production	1/38	69/23328	0.10654	0.211649	0.15819	Cd74	1
GO:0045600	positive regulation of fat cell differentiation	1/38	69/23328	0.10654	0.211649	0.15819	Vstm2a	1
GO:0048146	positive regulation of fibroblast proliferation	1/38	69/23328	0.10654	0.211649	0.15819	Cd74	1
GO:0071867	response to monoamine	1/38	69/23328	0.10654	0.211649	0.15819	Cav2	1
GO:0071869	response to catecholamine	1/38	69/23328	0.10654	0.211649	0.15819	Cav2	1
GO:1904377	positive regulation of protein localization to cell periphery	1/38	69/23328	0.10654	0.211649	0.15819	Epha3	1
GO:0007405	neuroblast proliferation	1/38	70/23328	0.107999	0.211649	0.15819	Neurod4	1
GO:0017144	drug metabolic process	1/38	70/23328	0.107999	0.211649	0.15819	Dck	1
GO:0030512	negative regulation of transforming growth factor beta receptor signaling pathway	1/38	70/23328	0.107999	0.211649	0.15819	Cav2	1
GO:0030888	regulation of B cell proliferation	1/38	70/23328	0.107999	0.211649	0.15819	Cd74	1
GO:0043954	cellular component maintenance	1/38	70/23328	0.107999	0.211649	0.15819	Zfp804a	1
GO:0055008	cardiac muscle tissue morphogenesis	1/38	70/23328	0.107999	0.211649	0.15819	Zfpm2	1
GO:0150076	neuroinflammatory response	1/38	70/23328	0.107999	0.211649	0.15819	C1qa	1
GO:2000107	negative regulation of leukocyte apoptotic process	1/38	70/23328	0.107999	0.211649	0.15819	Cd74	1
GO:0001885	endothelial cell development	1/38	71/23328	0.109457	0.21355	0.159611	Col18a1	1
GO:1901796	regulation of signal transduction by p53 class mediator	1/38	71/23328	0.109457	0.21355	0.159611	Cd74	1
GO:0048002	antigen processing and presentation of peptide antigen	1/38	72/23328	0.110912	0.215429	0.161015	Cd74	1
GO:1903845	negative regulation of cellular response to transforming growth factor beta stimulus	1/38	72/23328	0.110912	0.215429	0.161015	Cav2	1
GO:0007029	endoplasmic reticulum organization	1/38	74/23328	0.113815	0.219979	0.164416	Cav2	1
GO:2001021	negative regulation of response to DNA damage stimulus	1/38	74/23328	0.113815	0.219979	0.164416	Cd74	1
GO:0009116	nucleoside metabolic process	1/38	75/23328	0.115263	0.219979	0.164416	Dck	1
GO:0032637	interleukin-8 production	1/38	75/23328	0.115263	0.219979	0.164416	Cd74	1
GO:0032642	regulation of chemokine production	1/38	75/23328	0.115263	0.219979	0.164416	Cd74	1
GO:0043279	response to alkaloid	1/38	75/23328	0.115263	0.219979	0.164416	Tacr3	1
GO:0048747	muscle fiber development	1/38	75/23328	0.115263	0.219979	0.164416	Cav2	1
GO:0097755	positive regulation of blood vessel diameter	1/38	75/23328	0.115263	0.219979	0.164416	Vip	1
GO:0050900	leukocyte migration	2/38	360/23328	0.116272	0.221422	0.165494	Edn2/Cd74	2
GO:0051961	negative regulation of nervous system development	2/38	365/23328	0.118938	0.224334	0.167671	Cntn4/Epha3	2
GO:0003208	cardiac ventricle morphogenesis	1/38	78/23328	0.119594	0.224334	0.167671	Zfpm2	1
GO:0014855	striated muscle cell proliferation	1/38	78/23328	0.119594	0.224334	0.167671	Zfpm2	1
GO:0019229	regulation of vasoconstriction	1/38	78/23328	0.119594	0.224334	0.167671	Edn2	1
GO:0060976	coronary vasculature development	1/38	78/23328	0.119594	0.224334	0.167671	Zfpm2	1
GO:0070228	regulation of lymphocyte apoptotic process	1/38	78/23328	0.119594	0.224334	0.167671	Cd74	1
GO:0072332	intrinsic apoptotic signaling pathway by p53 class mediator	1/38	78/23328	0.119594	0.224334	0.167671	Cd74	1
GO:0002260	lymphocyte homeostasis	1/38	79/23328	0.121033	0.22472	0.167959	Cd74	1
GO:0032602	chemokine production	1/38	79/23328	0.121033	0.22472	0.167959	Cd74	1
GO:0055021	regulation of cardiac muscle tissue growth	1/38	79/23328	0.121033	0.22472	0.167959	Zfpm2	1
GO:0140056	organelle localization by membrane tethering	1/38	79/23328	0.121033	0.22472	0.167959	Cav2	1
GO:0019221	cytokine-mediated signaling pathway	2/38	369/23328	0.121082	0.22472	0.167959	Edn2/Cd74	2
GO:0036465	synaptic vesicle recycling	1/38	80/23328	0.122469	0.224858	0.168063	Fgf14	1
GO:0048041	focal adhesion assembly	1/38	80/23328	0.122469	0.224858	0.168063	Epha3	1
GO:0051965	positive regulation of synapse assembly	1/38	80/23328	0.122469	0.224858	0.168063	Lrrtm4	1
GO:2001259	positive regulation of cation channel activity	1/38	80/23328	0.122469	0.224858	0.168063	Fgf14	1
GO:0010976	positive regulation of neuron projection development	2/38	372/23328	0.122697	0.224858	0.168063	Zfp804a/Epha3	2
GO:0050678	regulation of epithelial cell proliferation	2/38	372/23328	0.122697	0.224858	0.168063	Cav2/Vip	2
GO:0044403	symbiotic process	2/38	374/23328	0.123776	0.226363	0.169187	Cav2/Cd74	2
GO:0051480	regulation of cytosolic calcium ion concentration	2/38	375/23328	0.124317	0.226878	0.169572	Cav2/Edn2	2
GO:0019915	lipid storage	1/38	82/23328	0.125336	0.227554	0.170078	Vstm2a	1
GO:1901019	regulation of calcium ion transmembrane transporter activity	1/38	82/23328	0.125336	0.227554	0.170078	Fgf14	1
GO:0003333	amino acid transmembrane transport	1/38	83/23328	0.126765	0.227554	0.170078	Slc17a8	1
GO:0044106	cellular amine metabolic process	1/38	83/23328	0.126765	0.227554	0.170078	Tacr3	1
GO:0045844	positive regulation of striated muscle tissue development	1/38	83/23328	0.126765	0.227554	0.170078	Zfpm2	1
GO:0048636	positive regulation of muscle organ development	1/38	83/23328	0.126765	0.227554	0.170078	Zfpm2	1
GO:0060415	muscle tissue morphogenesis	1/38	83/23328	0.126765	0.227554	0.170078	Zfpm2	1
GO:1904427	positive regulation of calcium ion transmembrane transport	1/38	83/23328	0.126765	0.227554	0.170078	Fgf14	1
GO:0003151	outflow tract morphogenesis	1/38	84/23328	0.128193	0.227783	0.170249	Zfpm2	1
GO:0022406	membrane docking	1/38	84/23328	0.128193	0.227783	0.170249	Cav2	1
GO:0046530	photoreceptor cell differentiation	1/38	84/23328	0.128193	0.227783	0.170249	Olfm3	1
GO:0051817	modulation of process of other organism involved in symbiotic interaction	1/38	84/23328	0.128193	0.227783	0.170249	Cav2	1
GO:1901863	positive regulation of muscle tissue development	1/38	84/23328	0.128193	0.227783	0.170249	Zfpm2	1
GO:0002718	regulation of cytokine production involved in immune response	1/38	85/23328	0.129618	0.228923	0.171101	Cd74	1
GO:0006835	dicarboxylic acid transport	1/38	85/23328	0.129618	0.228923	0.171101	Slc17a8	1
GO:0051937	catecholamine transport	1/38	85/23328	0.129618	0.228923	0.171101	Vip	1
GO:0010721	negative regulation of cell development	2/38	387/23328	0.13085	0.229126	0.171253	Cntn4/Epha3	2
GO:0003281	ventricular septum development	1/38	86/23328	0.131041	0.229126	0.171253	Zfpm2	1
GO:0006970	response to osmotic stress	1/38	86/23328	0.131041	0.229126	0.171253	Tacr3	1
GO:0048708	astrocyte differentiation	1/38	86/23328	0.131041	0.229126	0.171253	C1qa	1
GO:0060411	cardiac septum morphogenesis	1/38	86/23328	0.131041	0.229126	0.171253	Zfpm2	1
GO:1903532	positive regulation of secretion by cell	2/38	388/23328	0.131398	0.229292	0.171377	Edn2/Vip	2
GO:0060420	regulation of heart growth	1/38	87/23328	0.132462	0.230689	0.172421	Zfpm2	1
GO:0032526	response to retinoic acid	1/38	88/23328	0.13388	0.231777	0.173234	Epha3	1
GO:0035914	skeletal muscle cell differentiation	1/38	88/23328	0.13388	0.231777	0.173234	Plagl1	1
GO:1900182	positive regulation of protein localization to nucleus	1/38	88/23328	0.13388	0.231777	0.173234	Cav2	1
GO:0042770	signal transduction in response to DNA damage	1/38	89/23328	0.135297	0.233307	0.174377	Cd74	1
GO:0051702	interaction with symbiont	1/38	89/23328	0.135297	0.233307	0.174377	Cav2	1
GO:0007044	cell-substrate junction assembly	1/38	90/23328	0.136711	0.234821	0.175509	Epha3	1
GO:0046888	negative regulation of hormone secretion	1/38	90/23328	0.136711	0.234821	0.175509	Edn2	1
GO:0048644	muscle organ morphogenesis	1/38	91/23328	0.138122	0.236781	0.176974	Zfpm2	1
GO:0043900	regulation of multi-organism process	1/38	92/23328	0.139532	0.23873	0.178431	Vip	1
GO:0002028	regulation of sodium ion transport	1/38	93/23328	0.140939	0.239268	0.178833	Fgf14	1
GO:0009308	amine metabolic process	1/38	93/23328	0.140939	0.239268	0.178833	Tacr3	1
GO:0033077	T cell differentiation in thymus	1/38	93/23328	0.140939	0.239268	0.178833	Cd74	1
GO:0150115	cell-substrate junction organization	1/38	93/23328	0.140939	0.239268	0.178833	Epha3	1
GO:0006959	humoral immune response	2/38	406/23328	0.141356	0.239512	0.179015	Vip/C1qa	2
GO:0010717	regulation of epithelial to mesenchymal transition	1/38	94/23328	0.142344	0.239551	0.179044	Epha3	1
GO:1904035	regulation of epithelial cell apoptotic process	1/38	94/23328	0.142344	0.239551	0.179044	Col18a1	1
GO:0003012	muscle system process	2/38	408/23328	0.142473	0.239551	0.179044	Tacr3/Edn2	2
GO:0006631	fatty acid metabolic process	2/38	408/23328	0.142473	0.239551	0.179044	Edn2/Cd74	2
GO:0051341	regulation of oxidoreductase activity	1/38	95/23328	0.143747	0.240769	0.179955	Edn2	1
GO:2001243	negative regulation of intrinsic apoptotic signaling pathway	1/38	95/23328	0.143747	0.240769	0.179955	Cd74	1
GO:0001570	vasculogenesis	1/38	97/23328	0.146545	0.244057	0.182412	Zfpm2	1
GO:0019217	regulation of fatty acid metabolic process	1/38	97/23328	0.146545	0.244057	0.182412	Cd74	1
GO:0120162	positive regulation of cold-induced thermogenesis	1/38	97/23328	0.146545	0.244057	0.182412	Esrrg	1
GO:1901657	glycosyl compound metabolic process	1/38	98/23328	0.147941	0.245687	0.18363	Dck	1
GO:0032103	positive regulation of response to external stimulus	2/38	418/23328	0.148085	0.245687	0.18363	Edn2/Cd74	2
GO:0007200	phospholipase C-activating G protein-coupled receptor signaling pathway	1/38	99/23328	0.149335	0.246826	0.184482	Vip	1
GO:0097061	dendritic spine organization	1/38	99/23328	0.149335	0.246826	0.184482	Zfp804a	1
GO:0046889	positive regulation of lipid biosynthetic process	1/38	100/23328	0.150727	0.248189	0.185501	Cd74	1
GO:0050795	regulation of behavior	1/38	100/23328	0.150727	0.248189	0.185501	Tacr3	1
GO:0006906	vesicle fusion	1/38	101/23328	0.152116	0.249539	0.18651	Cav2	1
GO:0032755	positive regulation of interleukin-6 production	1/38	101/23328	0.152116	0.249539	0.18651	Cd74	1
GO:0010959	regulation of metal ion transport	2/38	427/23328	0.153177	0.250408	0.187159	Vip/Fgf14	2
GO:0045582	positive regulation of T cell differentiation	1/38	102/23328	0.153503	0.250408	0.187159	Cd74	1
GO:0070227	lymphocyte apoptotic process	1/38	102/23328	0.153503	0.250408	0.187159	Cd74	1
GO:0042310	vasoconstriction	1/38	103/23328	0.154888	0.251181	0.187737	Edn2	1
GO:0055024	regulation of cardiac muscle tissue development	1/38	103/23328	0.154888	0.251181	0.187737	Zfpm2	1
GO:2000300	regulation of synaptic vesicle exocytosis	1/38	103/23328	0.154888	0.251181	0.187737	Glra3	1
GO:0002449	lymphocyte mediated immunity	2/38	432/23328	0.15602	0.251181	0.187737	Cd74/C1qa	2
GO:0015844	monoamine transport	1/38	104/23328	0.156271	0.251181	0.187737	Vip	1
GO:0019731	antibacterial humoral response	1/38	104/23328	0.156271	0.251181	0.187737	Vip	1
GO:0050886	endocrine process	1/38	104/23328	0.156271	0.251181	0.187737	Edn2	1
GO:1902106	negative regulation of leukocyte differentiation	1/38	104/23328	0.156271	0.251181	0.187737	Cd74	1
GO:1905954	positive regulation of lipid localization	1/38	105/23328	0.157652	0.252936	0.189048	Vstm2a	1
GO:0106027	neuron projection organization	1/38	106/23328	0.15903	0.253288	0.189311	Zfp804a	1
GO:0050673	epithelial cell proliferation	2/38	438/23328	0.159447	0.253288	0.189311	Cav2/Vip	2
GO:0002367	cytokine production involved in immune response	1/38	107/23328	0.160406	0.253288	0.189311	Cd74	1
GO:0048145	regulation of fibroblast proliferation	1/38	107/23328	0.160406	0.253288	0.189311	Cd74	1
GO:0090174	organelle membrane fusion	1/38	107/23328	0.160406	0.253288	0.189311	Cav2	1
GO:0051047	positive regulation of secretion	2/38	440/23328	0.160593	0.253288	0.189311	Edn2/Vip	2
GO:0043266	regulation of potassium ion transport	1/38	108/23328	0.16178	0.253288	0.189311	Vip	1
GO:0045446	endothelial cell differentiation	1/38	108/23328	0.16178	0.253288	0.189311	Col18a1	1
GO:0045639	positive regulation of myeloid cell differentiation	1/38	108/23328	0.16178	0.253288	0.189311	Cd74	1
GO:0055017	cardiac muscle tissue growth	1/38	108/23328	0.16178	0.253288	0.189311	Zfpm2	1
GO:0001959	regulation of cytokine-mediated signaling pathway	1/38	109/23328	0.163152	0.253288	0.189311	Cd74	1
GO:0002702	positive regulation of production of molecular mediator of immune response	1/38	109/23328	0.163152	0.253288	0.189311	Cd74	1
GO:0035249	synaptic transmission, glutamatergic	1/38	109/23328	0.163152	0.253288	0.189311	Slc17a8	1
GO:0048144	fibroblast proliferation	1/38	109/23328	0.163152	0.253288	0.189311	Cd74	1
GO:0097756	negative regulation of blood vessel diameter	1/38	109/23328	0.163152	0.253288	0.189311	Edn2	1
GO:1905477	positive regulation of protein localization to membrane	1/38	109/23328	0.163152	0.253288	0.189311	Epha3	1
GO:0002460	adaptive immune response based on somatic recombination of immune receptors built from immunoglobulin superfamily domains	2/38	445/23328	0.163463	0.253288	0.189311	Cd74/C1qa	2
GO:0019932	second-messenger-mediated signaling	2/38	445/23328	0.163463	0.253288	0.189311	Edn2/Vip	2
GO:0008344	adult locomotory behavior	1/38	110/23328	0.164521	0.253288	0.189311	Fgf14	1
GO:0017015	regulation of transforming growth factor beta receptor signaling pathway	1/38	110/23328	0.164521	0.253288	0.189311	Cav2	1
GO:0045089	positive regulation of innate immune response	1/38	110/23328	0.164521	0.253288	0.189311	Cd74	1
GO:0120034	positive regulation of plasma membrane bounded cell projection assembly	1/38	110/23328	0.164521	0.253288	0.189311	Gpm6a	1
GO:2000106	regulation of leukocyte apoptotic process	1/38	110/23328	0.164521	0.253288	0.189311	Cd74	1
GO:0008630	intrinsic apoptotic signaling pathway in response to DNA damage	1/38	111/23328	0.165889	0.254945	0.19055	Cd74	1
GO:0007009	plasma membrane organization	1/38	112/23328	0.167254	0.256144	0.191446	Cav2	1
GO:1903844	regulation of cellular response to transforming growth factor beta stimulus	1/38	112/23328	0.167254	0.256144	0.191446	Cav2	1
GO:0042100	B cell proliferation	1/38	114/23328	0.169978	0.259409	0.193886	Cd74	1
GO:1903076	regulation of protein localization to plasma membrane	1/38	114/23328	0.169978	0.259409	0.193886	Epha3	1
GO:0001776	leukocyte homeostasis	1/38	115/23328	0.171337	0.260574	0.194758	Cd74	1
GO:0018958	phenol-containing compound metabolic process	1/38	115/23328	0.171337	0.260574	0.194758	Tacr3	1
GO:0002792	negative regulation of peptide secretion	1/38	116/23328	0.172693	0.261277	0.195282	Cd74	1
GO:0019882	antigen processing and presentation	1/38	116/23328	0.172693	0.261277	0.195282	Cd74	1
GO:0051952	regulation of amine transport	1/38	116/23328	0.172693	0.261277	0.195282	Vip	1
GO:0002286	T cell activation involved in immune response	1/38	117/23328	0.174048	0.261519	0.195464	Cd74	1
GO:0032414	positive regulation of ion transmembrane transporter activity	1/38	117/23328	0.174048	0.261519	0.195464	Fgf14	1
GO:0045621	positive regulation of lymphocyte differentiation	1/38	117/23328	0.174048	0.261519	0.195464	Cd74	1
GO:1901890	positive regulation of cell junction assembly	1/38	117/23328	0.174048	0.261519	0.195464	Lrrtm4	1
GO:0021782	glial cell development	1/38	118/23328	0.1754	0.261755	0.19564	C1qa	1
GO:0030317	flagellated sperm motility	1/38	118/23328	0.1754	0.261755	0.19564	Tacr3	1
GO:0060419	heart growth	1/38	118/23328	0.1754	0.261755	0.19564	Zfpm2	1
GO:1904019	epithelial cell apoptotic process	1/38	118/23328	0.1754	0.261755	0.19564	Col18a1	1
GO:0000187	activation of MAPK activity	1/38	119/23328	0.17675	0.262428	0.196143	Cd74	1
GO:0001952	regulation of cell-matrix adhesion	1/38	119/23328	0.17675	0.262428	0.196143	Epha3	1
GO:0060759	regulation of response to cytokine stimulus	1/38	119/23328	0.17675	0.262428	0.196143	Cd74	1
GO:0045666	positive regulation of neuron differentiation	2/38	472/23328	0.179125	0.264189	0.197459	Zfp804a/Epha3	2
GO:0015837	amine transport	1/38	121/23328	0.179443	0.264189	0.197459	Vip	1
GO:0046620	regulation of organ growth	1/38	121/23328	0.179443	0.264189	0.197459	Zfpm2	1
GO:0050829	defense response to Gram-negative bacterium	1/38	121/23328	0.179443	0.264189	0.197459	Vip	1
GO:0097722	sperm motility	1/38	121/23328	0.179443	0.264189	0.197459	Tacr3	1
GO:0003158	endothelium development	1/38	122/23328	0.180787	0.264832	0.19794	Col18a1	1
GO:0050868	negative regulation of T cell activation	1/38	122/23328	0.180787	0.264832	0.19794	Cd74	1
GO:0090101	negative regulation of transmembrane receptor protein serine/threonine kinase signaling pathway	1/38	122/23328	0.180787	0.264832	0.19794	Cav2	1
GO:0006874	cellular calcium ion homeostasis	2/38	476/23328	0.181466	0.265383	0.198351	Cav2/Edn2	2
GO:0008286	insulin receptor signaling pathway	1/38	123/23328	0.182129	0.265908	0.198744	Cav2	1
GO:0003073	regulation of systemic arterial blood pressure	1/38	124/23328	0.183468	0.266089	0.198879	Edn2	1
GO:0032411	positive regulation of transporter activity	1/38	124/23328	0.183468	0.266089	0.198879	Fgf14	1
GO:0051963	regulation of synapse assembly	1/38	124/23328	0.183468	0.266089	0.198879	Lrrtm4	1
GO:1905039	carboxylic acid transmembrane transport	1/38	124/23328	0.183468	0.266089	0.198879	Slc17a8	1
GO:0043123	positive regulation of I-kappaB kinase/NF-kappaB signaling	1/38	125/23328	0.184805	0.266966	0.199535	Cd74	1
GO:1903825	organic acid transmembrane transport	1/38	125/23328	0.184805	0.266966	0.199535	Slc17a8	1
GO:0007409	axonogenesis	2/38	482/23328	0.184987	0.266966	0.199535	Cntn4/Epha3	2
GO:1901216	positive regulation of neuron death	1/38	126/23328	0.18614	0.268189	0.200449	C1qa	1
GO:0014902	myotube differentiation	1/38	127/23328	0.187473	0.269666	0.201553	Cav2	1
GO:0003279	cardiac septum development	1/38	128/23328	0.188804	0.271135	0.202651	Zfpm2	1
GO:0060294	cilium movement involved in cell motility	1/38	129/23328	0.190133	0.27215	0.20341	Tacr3	1
GO:0061844	antimicrobial humoral immune response mediated by antimicrobial peptide	1/38	129/23328	0.190133	0.27215	0.20341	Vip	1
GO:0007631	feeding behavior	1/38	130/23328	0.191459	0.273171	0.204173	Tacr3	1
GO:0055074	calcium ion homeostasis	2/38	493/23328	0.191469	0.273171	0.204173	Cav2/Edn2	2
GO:0002761	regulation of myeloid leukocyte differentiation	1/38	131/23328	0.192784	0.274599	0.20524	Cd74	1
GO:0099175	regulation of postsynapse organization	1/38	132/23328	0.194106	0.276034	0.206312	Zfp804a	1
GO:0046928	regulation of neurotransmitter secretion	1/38	134/23328	0.196744	0.27888	0.20844	Glra3	1
GO:1903038	negative regulation of leukocyte cell-cell adhesion	1/38	134/23328	0.196744	0.27888	0.20844	Cd74	1
GO:0072331	signal transduction by p53 class mediator	1/38	135/23328	0.19806	0.280292	0.209495	Cd74	1
GO:0001539	cilium or flagellum-dependent cell motility	1/38	136/23328	0.199374	0.280791	0.209868	Tacr3	1
GO:0051928	positive regulation of calcium ion transport	1/38	136/23328	0.199374	0.280791	0.209868	Fgf14	1
GO:0060285	cilium-dependent cell motility	1/38	136/23328	0.199374	0.280791	0.209868	Tacr3	1
GO:0035821	modulation of process of other organism	1/38	137/23328	0.200686	0.282184	0.210909	Cav2	1
GO:0048284	organelle fusion	1/38	138/23328	0.201996	0.282665	0.211268	Cav2	1
GO:0050671	positive regulation of lymphocyte proliferation	1/38	138/23328	0.201996	0.282665	0.211268	Cd74	1
GO:0071887	leukocyte apoptotic process	1/38	138/23328	0.201996	0.282665	0.211268	Cd74	1
GO:0010565	regulation of cellular ketone metabolic process	1/38	139/23328	0.203303	0.283589	0.211959	Cd74	1
GO:1900180	regulation of protein localization to nucleus	1/38	139/23328	0.203303	0.283589	0.211959	Cav2	1
GO:0007189	adenylate cyclase-activating G protein-coupled receptor signaling pathway	1/38	140/23328	0.204609	0.283603	0.21197	Vip	1
GO:0032946	positive regulation of mononuclear cell proliferation	1/38	140/23328	0.204609	0.283603	0.21197	Cd74	1
GO:0050905	neuromuscular process	1/38	140/23328	0.204609	0.283603	0.21197	Fgf14	1
GO:1904375	regulation of protein localization to cell periphery	1/38	140/23328	0.204609	0.283603	0.21197	Epha3	1
GO:0016079	synaptic vesicle exocytosis	1/38	141/23328	0.205912	0.284959	0.212983	Glra3	1
GO:0035725	sodium ion transmembrane transport	1/38	143/23328	0.208513	0.288078	0.215314	Fgf14	1
GO:0001837	epithelial to mesenchymal transition	1/38	144/23328	0.20981	0.288078	0.215314	Epha3	1
GO:0072089	stem cell proliferation	1/38	144/23328	0.20981	0.288078	0.215314	Neurod4	1
GO:0106106	cold-induced thermogenesis	1/38	144/23328	0.20981	0.288078	0.215314	Esrrg	1
GO:0120161	regulation of cold-induced thermogenesis	1/38	144/23328	0.20981	0.288078	0.215314	Esrrg	1
GO:0019233	sensory perception of pain	1/38	146/23328	0.212399	0.291176	0.217629	Vip	1
GO:0003206	cardiac chamber morphogenesis	1/38	147/23328	0.21369	0.292031	0.218269	Zfpm2	1
GO:0003231	cardiac ventricle development	1/38	147/23328	0.21369	0.292031	0.218269	Zfpm2	1
GO:0050680	negative regulation of epithelial cell proliferation	1/38	148/23328	0.214979	0.293335	0.219244	Cav2	1
GO:0001824	blastocyst development	1/38	150/23328	0.21755	0.295923	0.221177	Necab1	1
GO:0061025	membrane fusion	1/38	150/23328	0.21755	0.295923	0.221177	Cav2	1
GO:0048593	camera-type eye morphogenesis	1/38	151/23328	0.218833	0.296287	0.22145	Crygb	1
GO:0050830	defense response to Gram-positive bacterium	1/38	151/23328	0.218833	0.296287	0.22145	Vip	1
GO:0051588	regulation of neurotransmitter transport	1/38	151/23328	0.218833	0.296287	0.22145	Glra3	1
GO:0070665	positive regulation of leukocyte proliferation	1/38	152/23328	0.220114	0.297103	0.22206	Cd74	1
GO:0090288	negative regulation of cellular response to growth factor stimulus	1/38	152/23328	0.220114	0.297103	0.22206	Cav2	1
GO:0002821	positive regulation of adaptive immune response	1/38	154/23328	0.222669	0.299629	0.223948	Cd74	1
GO:0002833	positive regulation of response to biotic stimulus	1/38	154/23328	0.222669	0.299629	0.223948	Cd74	1
GO:0006457	protein folding	1/38	155/23328	0.223944	0.300421	0.22454	Cd74	1
GO:0007292	female gamete generation	1/38	155/23328	0.223944	0.300421	0.22454	Edn2	1
GO:0032675	regulation of interleukin-6 production	1/38	156/23328	0.225217	0.301666	0.22547	Cd74	1
GO:0062013	positive regulation of small molecule metabolic process	1/38	157/23328	0.226487	0.302443	0.226051	Cd74	1
GO:1903707	negative regulation of hemopoiesis	1/38	157/23328	0.226487	0.302443	0.226051	Cd74	1
GO:0051250	negative regulation of lymphocyte activation	1/38	158/23328	0.227756	0.303674	0.226971	Cd74	1
GO:0002700	regulation of production of molecular mediator of immune response	1/38	159/23328	0.229022	0.303975	0.227196	Cd74	1
GO:0045580	regulation of T cell differentiation	1/38	159/23328	0.229022	0.303975	0.227196	Cd74	1
GO:1990845	adaptive thermogenesis	1/38	159/23328	0.229022	0.303975	0.227196	Esrrg	1
GO:0006865	amino acid transport	1/38	162/23328	0.23281	0.308534	0.230604	Slc17a8	1
GO:1903169	regulation of calcium ion transmembrane transport	1/38	163/23328	0.234068	0.309734	0.2315	Fgf14	1
GO:0046887	positive regulation of hormone secretion	1/38	164/23328	0.235325	0.310927	0.232392	Edn2	1
GO:0019730	antimicrobial humoral response	1/38	165/23328	0.236579	0.311176	0.232578	Vip	1
GO:0048660	regulation of smooth muscle cell proliferation	1/38	165/23328	0.236579	0.311176	0.232578	Vip	1
GO:1905952	regulation of lipid localization	1/38	165/23328	0.236579	0.311176	0.232578	Vstm2a	1
GO:0006958	complement activation, classical pathway	1/38	166/23328	0.237831	0.312354	0.233459	C1qa	1
GO:0032635	interleukin-6 production	1/38	167/23328	0.239082	0.312591	0.233635	Cd74	1
GO:0045834	positive regulation of lipid metabolic process	1/38	167/23328	0.239082	0.312591	0.233635	Cd74	1
GO:2001242	regulation of intrinsic apoptotic signaling pathway	1/38	167/23328	0.239082	0.312591	0.233635	Cd74	1
GO:0007179	transforming growth factor beta receptor signaling pathway	1/38	169/23328	0.241577	0.315382	0.235722	Cav2	1
GO:0048659	smooth muscle cell proliferation	1/38	170/23328	0.242821	0.316064	0.236232	Vip	1
GO:1904064	positive regulation of cation transmembrane transport	1/38	170/23328	0.242821	0.316064	0.236232	Fgf14	1
GO:0051260	protein homooligomerization	1/38	173/23328	0.246543	0.320432	0.239496	Glra3	1
GO:0043271	negative regulation of ion transport	1/38	174/23328	0.247779	0.321562	0.240341	Vip	1
GO:0010977	negative regulation of neuron projection development	1/38	176/23328	0.250246	0.323805	0.242017	Epha3	1
GO:2001257	regulation of cation channel activity	1/38	176/23328	0.250246	0.323805	0.242017	Fgf14	1
GO:0016202	regulation of striated muscle tissue development	1/38	177/23328	0.251477	0.324917	0.242848	Zfpm2	1
GO:0050821	protein stabilization	1/38	178/23328	0.252705	0.325066	0.24296	Cd74	1
GO:0071772	response to BMP	1/38	178/23328	0.252705	0.325066	0.24296	Vstm2a	1
GO:0071773	cellular response to BMP stimulus	1/38	178/23328	0.252705	0.325066	0.24296	Vstm2a	1
GO:0003341	cilium movement	1/38	180/23328	0.255157	0.326303	0.243884	Tacr3	1
GO:0007219	Notch signaling pathway	1/38	180/23328	0.255157	0.326303	0.243884	Neurod4	1
GO:1901861	regulation of muscle tissue development	1/38	180/23328	0.255157	0.326303	0.243884	Zfpm2	1
GO:1902107	positive regulation of leukocyte differentiation	1/38	180/23328	0.255157	0.326303	0.243884	Cd74	1
GO:0002455	humoral immune response mediated by circulating immunoglobulin	1/38	181/23328	0.25638	0.326437	0.243984	C1qa	1
GO:0045088	regulation of innate immune response	1/38	181/23328	0.25638	0.326437	0.243984	Cd74	1
GO:0048634	regulation of muscle organ development	1/38	181/23328	0.25638	0.326437	0.243984	Zfpm2	1
GO:0030534	adult behavior	1/38	184/23328	0.260036	0.330133	0.246747	Fgf14	1
GO:0046890	regulation of lipid biosynthetic process	1/38	184/23328	0.260036	0.330133	0.246747	Cd74	1
GO:0031644	regulation of nervous system process	1/38	185/23328	0.261251	0.330717	0.247183	Vip	1
GO:0043122	regulation of I-kappaB kinase/NF-kappaB signaling	1/38	185/23328	0.261251	0.330717	0.247183	Cd74	1
GO:0006956	complement activation	1/38	187/23328	0.263675	0.332823	0.248758	C1qa	1
GO:0034767	positive regulation of ion transmembrane transport	1/38	187/23328	0.263675	0.332823	0.248758	Fgf14	1
GO:0002695	negative regulation of leukocyte activation	1/38	189/23328	0.266091	0.334428	0.249957	Cd74	1
GO:0007269	neurotransmitter secretion	1/38	189/23328	0.266091	0.334428	0.249957	Glra3	1
GO:0099643	signal release from synapse	1/38	189/23328	0.266091	0.334428	0.249957	Glra3	1
GO:0055002	striated muscle cell development	1/38	190/23328	0.267297	0.334981	0.25037	Cav2	1
GO:0120032	regulation of plasma membrane bounded cell projection assembly	1/38	190/23328	0.267297	0.334981	0.25037	Gpm6a	1
GO:0061351	neural precursor cell proliferation	1/38	191/23328	0.2685	0.336009	0.251138	Neurod4	1
GO:0022408	negative regulation of cell-cell adhesion	1/38	192/23328	0.269701	0.336072	0.251186	Cd74	1
GO:0045619	regulation of lymphocyte differentiation	1/38	192/23328	0.269701	0.336072	0.251186	Cd74	1
GO:0060491	regulation of cell projection assembly	1/38	192/23328	0.269701	0.336072	0.251186	Gpm6a	1
GO:1903305	regulation of regulated secretory pathway	1/38	193/23328	0.270901	0.336609	0.251587	Glra3	1
GO:1903531	negative regulation of secretion by cell	1/38	193/23328	0.270901	0.336609	0.251587	Edn2	1
GO:0003205	cardiac chamber development	1/38	194/23328	0.272098	0.337618	0.252341	Zfpm2	1
GO:0019933	cAMP-mediated signaling	1/38	195/23328	0.273294	0.338144	0.252734	Vip	1
GO:1905475	regulation of protein localization to membrane	1/38	195/23328	0.273294	0.338144	0.252734	Epha3	1
GO:0007254	JNK cascade	1/38	200/23328	0.279244	0.344532	0.257509	Fgf14	1
GO:0050870	positive regulation of T cell activation	1/38	200/23328	0.279244	0.344532	0.257509	Cd74	1
GO:0032869	cellular response to insulin stimulus	1/38	201/23328	0.280428	0.345021	0.257874	Cav2	1
GO:0070507	regulation of microtubule cytoskeleton organization	1/38	201/23328	0.280428	0.345021	0.257874	Epha3	1
GO:0002285	lymphocyte activation involved in immune response	1/38	203/23328	0.282791	0.34744	0.259682	Cd74	1
GO:0048469	cell maturation	1/38	205/23328	0.285146	0.349354	0.261113	C1qa	1
GO:0055001	muscle cell development	1/38	205/23328	0.285146	0.349354	0.261113	Cav2	1
GO:0030522	intracellular receptor signaling pathway	1/38	207/23328	0.287494	0.350758	0.262162	Esrrg	1
GO:0031345	negative regulation of cell projection organization	1/38	207/23328	0.287494	0.350758	0.262162	Epha3	1
GO:0035265	organ growth	1/38	207/23328	0.287494	0.350758	0.262162	Zfpm2	1
GO:0071560	cellular response to transforming growth factor beta stimulus	1/38	208/23328	0.288665	0.351697	0.262864	Cav2	1
GO:0098742	cell-cell adhesion via plasma-membrane adhesion molecules	1/38	209/23328	0.289834	0.352631	0.263562	Epha3	1
GO:0050866	negative regulation of cell activation	1/38	210/23328	0.291001	0.35356	0.264257	Cd74	1
GO:0042180	cellular ketone metabolic process	1/38	211/23328	0.292166	0.354485	0.264948	Cd74	1
GO:0071559	response to transforming growth factor beta	1/38	212/23328	0.29333	0.355404	0.265635	Cav2	1
GO:0002819	regulation of adaptive immune response	1/38	213/23328	0.294492	0.356246	0.266264	Cd74	1
GO:0007160	cell-matrix adhesion	1/38	214/23328	0.295652	0.356246	0.266264	Epha3	1
GO:0010810	regulation of cell-substrate adhesion	1/38	214/23328	0.295652	0.356246	0.266264	Epha3	1
GO:0019722	calcium-mediated signaling	1/38	214/23328	0.295652	0.356246	0.266264	Edn2	1
GO:0007249	I-kappaB kinase/NF-kappaB signaling	1/38	215/23328	0.296809	0.35715	0.26694	Cd74	1
GO:0070374	positive regulation of ERK1 and ERK2 cascade	1/38	216/23328	0.297966	0.358049	0.267612	Cd74	1
GO:0048639	positive regulation of developmental growth	1/38	217/23328	0.29912	0.358944	0.268281	Zfpm2	1
GO:0007188	adenylate cyclase-modulating G protein-coupled receptor signaling pathway	1/38	219/23328	0.301423	0.361213	0.269976	Vip	1
GO:0002573	myeloid leukocyte differentiation	1/38	220/23328	0.302572	0.3616	0.270266	Cd74	1
GO:0050871	positive regulation of B cell activation	1/38	220/23328	0.302572	0.3616	0.270266	Cd74	1
GO:1903039	positive regulation of leukocyte cell-cell adhesion	1/38	221/23328	0.303718	0.361871	0.270468	Cd74	1
GO:0030100	regulation of endocytosis	1/38	222/23328	0.304864	0.361871	0.270468	Epha3	1
GO:0043547	positive regulation of GTPase activity	1/38	222/23328	0.304864	0.361871	0.270468	Cav2	1
GO:0045732	positive regulation of protein catabolic process	1/38	222/23328	0.304864	0.361871	0.270468	Vip	1
GO:2001020	regulation of response to DNA damage stimulus	1/38	222/23328	0.304864	0.361871	0.270468	Cd74	1
GO:0019935	cyclic-nucleotide-mediated signaling	1/38	223/23328	0.306007	0.362736	0.271115	Vip	1
GO:0045637	regulation of myeloid cell differentiation	1/38	224/23328	0.307148	0.363106	0.271392	Cd74	1
GO:1903708	positive regulation of hemopoiesis	1/38	224/23328	0.307148	0.363106	0.271392	Cd74	1
GO:0048762	mesenchymal cell differentiation	1/38	225/23328	0.308288	0.363962	0.272031	Epha3	1
GO:0043406	positive regulation of MAP kinase activity	1/38	226/23328	0.309425	0.364814	0.272668	Cd74	1
GO:0050670	regulation of lymphocyte proliferation	1/38	231/23328	0.315087	0.370491	0.276911	Cd74	1
GO:2001234	negative regulation of apoptotic signaling pathway	1/38	231/23328	0.315087	0.370491	0.276911	Cd74	1
GO:0032944	regulation of mononuclear cell proliferation	1/38	234/23328	0.318462	0.373958	0.279502	Cd74	1
GO:0032868	response to insulin	1/38	235/23328	0.319583	0.374772	0.280111	Cav2	1
GO:0048863	stem cell differentiation	1/38	237/23328	0.321821	0.376892	0.281695	Gpm6a	1
GO:0006813	potassium ion transport	1/38	240/23328	0.325164	0.379791	0.283862	Vip	1
GO:0006898	receptor-mediated endocytosis	1/38	240/23328	0.325164	0.379791	0.283862	Cav2	1
GO:0032147	activation of protein kinase activity	1/38	242/23328	0.327383	0.381874	0.285419	Cd74	1
GO:0034764	positive regulation of transmembrane transport	1/38	243/23328	0.32849	0.382656	0.286004	Fgf14	1
GO:0007187	G protein-coupled receptor signaling pathway, coupled to cyclic nucleotide second messenger	1/38	246/23328	0.331801	0.386	0.288503	Vip	1
GO:0090092	regulation of transmembrane receptor protein serine/threonine kinase signaling pathway	1/38	247/23328	0.332901	0.386766	0.289075	Cav2	1
GO:0015850	organic hydroxy compound transport	1/38	249/23328	0.335096	0.3888	0.290596	Vip	1
GO:0007568	aging	1/38	251/23328	0.337284	0.390305	0.29172	C1qa	1
GO:0070663	regulation of leukocyte proliferation	1/38	251/23328	0.337284	0.390305	0.29172	Cd74	1
GO:0071375	cellular response to peptide hormone stimulus	1/38	253/23328	0.339465	0.39231	0.293219	Cav2	1
GO:0017157	regulation of exocytosis	1/38	254/23328	0.340552	0.393049	0.293771	Glra3	1
GO:0051403	stress-activated MAPK cascade	1/38	257/23328	0.343805	0.396281	0.296187	Fgf14	1
GO:0007626	locomotory behavior	1/38	258/23328	0.344886	0.396483	0.296338	Fgf14	1
GO:0048738	cardiac muscle tissue development	1/38	258/23328	0.344886	0.396483	0.296338	Zfpm2	1
GO:0032412	regulation of ion transmembrane transporter activity	1/38	259/23328	0.345965	0.397202	0.296876	Fgf14	1
GO:0045055	regulated exocytosis	1/38	261/23328	0.348118	0.399151	0.298332	Glra3	1
GO:0022409	positive regulation of cell-cell adhesion	1/38	265/23328	0.352403	0.403536	0.30161	Cd74	1
GO:0022898	regulation of transmembrane transporter activity	1/38	270/23328	0.357721	0.408558	0.305363	Fgf14	1
GO:0050864	regulation of B cell activation	1/38	270/23328	0.357721	0.408558	0.305363	Cd74	1
GO:0031098	stress-activated protein kinase signaling cascade	1/38	272/23328	0.359837	0.41004	0.306471	Fgf14	1
GO:0002699	positive regulation of immune effector process	1/38	273/23328	0.360892	0.41004	0.306471	Cd74	1
GO:0009101	glycoprotein biosynthetic process	1/38	273/23328	0.360892	0.41004	0.306471	Necab1	1
GO:0071695	anatomical structure maturation	1/38	273/23328	0.360892	0.41004	0.306471	C1qa	1
GO:0007605	sensory perception of sound	1/38	274/23328	0.361945	0.410705	0.306967	Slc17a8	1
GO:0016050	vesicle organization	1/38	275/23328	0.362997	0.410834	0.307064	Cav2	1
GO:0051924	regulation of calcium ion transport	1/38	275/23328	0.362997	0.410834	0.307064	Fgf14	1
GO:0003007	heart morphogenesis	1/38	277/23328	0.365095	0.412144	0.308043	Zfpm2	1
GO:0008037	cell recognition	1/38	277/23328	0.365095	0.412144	0.308043	Epha3	1
GO:0030336	negative regulation of cell migration	1/38	278/23328	0.366142	0.412263	0.308132	Cd74	1
GO:0031349	positive regulation of defense response	1/38	278/23328	0.366142	0.412263	0.308132	Cd74	1
GO:0032409	regulation of transporter activity	1/38	280/23328	0.36823	0.414082	0.309491	Fgf14	1
GO:0060485	mesenchyme development	1/38	281/23328	0.369272	0.41419	0.309572	Epha3	1
GO:0090287	regulation of cellular response to growth factor stimulus	1/38	281/23328	0.369272	0.41419	0.309572	Cav2	1
GO:0030217	T cell differentiation	1/38	282/23328	0.370312	0.414295	0.309651	Cd74	1
GO:0070588	calcium ion transmembrane transport	1/38	282/23328	0.370312	0.414295	0.309651	Fgf14	1
GO:0002366	leukocyte activation involved in immune response	1/38	285/23328	0.373422	0.417241	0.311853	Cd74	1
GO:0031647	regulation of protein stability	1/38	287/23328	0.375486	0.419014	0.313178	Cd74	1
GO:0002263	cell activation involved in immune response	1/38	289/23328	0.377545	0.420775	0.314494	Cd74	1
GO:0007162	negative regulation of cell adhesion	1/38	290/23328	0.378571	0.42092	0.314602	Cd74	1
GO:0002831	regulation of response to biotic stimulus	1/38	291/23328	0.379596	0.42092	0.314602	Cd74	1
GO:0071902	positive regulation of protein serine/threonine kinase activity	1/38	291/23328	0.379596	0.42092	0.314602	Cd74	1
GO:2000146	negative regulation of cell motility	1/38	291/23328	0.379596	0.42092	0.314602	Cd74	1
GO:0045165	cell fate commitment	1/38	292/23328	0.38062	0.421521	0.315052	Neurod4	1
GO:0034504	protein localization to nucleus	1/38	293/23328	0.381642	0.422119	0.315498	Cav2	1
GO:0072659	protein localization to plasma membrane	1/38	295/23328	0.38368	0.423304	0.316385	Epha3	1
GO:0097193	intrinsic apoptotic signaling pathway	1/38	295/23328	0.38368	0.423304	0.316385	Cd74	1
GO:0007611	learning or memory	1/38	299/23328	0.387737	0.426706	0.318927	Vip	1
GO:1901653	cellular response to peptide	1/38	299/23328	0.387737	0.426706	0.318927	Cav2	1
GO:0043405	regulation of MAP kinase activity	1/38	301/23328	0.389756	0.427853	0.319784	Cd74	1
GO:0048511	rhythmic process	1/38	301/23328	0.389756	0.427853	0.319784	Edn2	1
GO:0046883	regulation of hormone secretion	1/38	303/23328	0.391769	0.429524	0.321033	Edn2	1
GO:0050954	sensory perception of mechanical stimulus	1/38	305/23328	0.393775	0.431184	0.322274	Slc17a8	1
GO:0070372	regulation of ERK1 and ERK2 cascade	1/38	308/23328	0.396772	0.433923	0.324321	Cd74	1
GO:1902105	regulation of leukocyte differentiation	1/38	309/23328	0.397768	0.433928	0.324325	Cd74	1
GO:1903037	regulation of leukocyte cell-cell adhesion	1/38	309/23328	0.397768	0.433928	0.324325	Cd74	1
GO:0045927	positive regulation of growth	1/38	312/23328	0.400745	0.436633	0.326347	Zfpm2	1
GO:0046651	lymphocyte proliferation	1/38	317/23328	0.405676	0.440909	0.329543	Cd74	1
GO:0051146	striated muscle cell differentiation	1/38	317/23328	0.405676	0.440909	0.329543	Cav2	1
GO:0032943	mononuclear cell proliferation	1/38	320/23328	0.408616	0.443005	0.331109	Cd74	1
GO:0051235	maintenance of location	1/38	320/23328	0.408616	0.443005	0.331109	Vstm2a	1
GO:0050863	regulation of T cell activation	1/38	321/23328	0.409593	0.443515	0.33149	Cd74	1
GO:0070371	ERK1 and ERK2 cascade	1/38	325/23328	0.413484	0.447119	0.334184	Cd74	1
GO:0040013	negative regulation of locomotion	1/38	326/23328	0.414453	0.447119	0.334184	Cd74	1
GO:0051271	negative regulation of cellular component movement	1/38	326/23328	0.414453	0.447119	0.334184	Cd74	1
GO:0021700	developmental maturation	1/38	327/23328	0.41542	0.447611	0.334552	C1qa	1
GO:0007204	positive regulation of cytosolic calcium ion concentration	1/38	330/23328	0.418313	0.449622	0.336055	Edn2	1
GO:0048872	homeostasis of number of cells	1/38	330/23328	0.418313	0.449622	0.336055	Cd74	1
GO:0009100	glycoprotein metabolic process	1/38	332/23328	0.420234	0.451133	0.337184	Necab1	1
GO:0046942	carboxylic acid transport	1/38	333/23328	0.421192	0.451608	0.337539	Slc17a8	1
GO:0043270	positive regulation of ion transport	1/38	334/23328	0.422148	0.45208	0.337892	Fgf14	1
GO:0043434	response to peptide hormone	1/38	336/23328	0.424057	0.453017	0.338592	Cav2	1
GO:0050890	cognition	1/38	336/23328	0.424057	0.453017	0.338592	Vip	1
GO:0015849	organic acid transport	1/38	337/23328	0.425008	0.45348	0.338939	Slc17a8	1
GO:0070661	leukocyte proliferation	1/38	344/23328	0.431629	0.459984	0.3438	Cd74	1
GO:0007159	leukocyte cell-cell adhesion	1/38	345/23328	0.432569	0.460425	0.34413	Cd74	1
GO:0031589	cell-substrate adhesion	1/38	351/23328	0.438175	0.465827	0.348167	Epha3	1
GO:0062012	regulation of small molecule metabolic process	1/38	358/23328	0.444648	0.472135	0.352882	Cd74	1
GO:0002440	production of molecular mediator of immune response	1/38	361/23328	0.4474	0.473336	0.353779	Cd74	1
GO:0032956	regulation of actin cytoskeleton organization	1/38	361/23328	0.4474	0.473336	0.353779	Epha3	1
GO:1904062	regulation of cation transmembrane transport	1/38	361/23328	0.4474	0.473336	0.353779	Fgf14	1
GO:0019216	regulation of lipid metabolic process	1/38	363/23328	0.449227	0.474124	0.354368	Cd74	1
GO:1990778	protein localization to cell periphery	1/38	363/23328	0.449227	0.474124	0.354368	Epha3	1
GO:0046879	hormone secretion	1/38	364/23328	0.450138	0.474514	0.35466	Edn2	1
GO:0048167	regulation of synaptic plasticity	1/38	365/23328	0.451048	0.474902	0.354949	Fgf14	1
GO:0007178	transmembrane receptor protein serine/threonine kinase signaling pathway	1/38	368/23328	0.453769	0.477193	0.356662	Cav2	1
GO:0009914	hormone transport	1/38	372/23328	0.457376	0.48041	0.359066	Edn2	1
GO:1901214	regulation of neuron death	1/38	377/23328	0.461853	0.484531	0.362146	C1qa	1
GO:0003002	regionalization	1/38	379/23328	0.463634	0.485817	0.363108	C1qa	1
GO:0022411	cellular component disassembly	1/38	383/23328	0.467178	0.488946	0.365446	C1qa	1
GO:0007018	microtubule-based movement	1/38	385/23328	0.468941	0.490206	0.366388	Tacr3	1
GO:0006887	exocytosis	1/38	389/23328	0.472451	0.493286	0.36869	Glra3	1
GO:0042176	regulation of protein catabolic process	1/38	395/23328	0.477673	0.498145	0.372322	Vip	1
GO:0042692	muscle cell differentiation	1/38	399/23328	0.481127	0.50115	0.374568	Cav2	1
GO:1901652	response to peptide	1/38	400/23328	0.481987	0.50145	0.374792	Cav2	1
GO:0002791	regulation of peptide secretion	1/38	406/23328	0.487117	0.506186	0.378332	Cd74	1
GO:0030098	lymphocyte differentiation	1/38	409/23328	0.489664	0.507304	0.379168	Cd74	1
GO:0048638	regulation of developmental growth	1/38	409/23328	0.489664	0.507304	0.379168	Zfpm2	1
GO:0010256	endomembrane system organization	1/38	410/23328	0.49051	0.507304	0.379168	Cav2	1
GO:0032970	regulation of actin filament-based process	1/38	410/23328	0.49051	0.507304	0.379168	Epha3	1
GO:0010876	lipid localization	1/38	413/23328	0.49304	0.50872	0.380226	Vstm2a	1
GO:2001233	regulation of apoptotic signaling pathway	1/38	413/23328	0.49304	0.50872	0.380226	Cd74	1
GO:0030099	myeloid cell differentiation	1/38	414/23328	0.493881	0.50892	0.380376	Cd74	1
GO:0002253	activation of immune response	1/38	416/23328	0.495558	0.50892	0.380376	C1qa	1
GO:0051251	positive regulation of lymphocyte activation	1/38	416/23328	0.495558	0.50892	0.380376	Cd74	1
GO:0070997	neuron death	1/38	416/23328	0.495558	0.50892	0.380376	C1qa	1
GO:0042113	B cell activation	1/38	417/23328	0.496395	0.509183	0.380572	Cd74	1
GO:0006816	calcium ion transport	1/38	420/23328	0.498897	0.51115	0.382042	Fgf14	1
GO:1903706	regulation of hemopoiesis	1/38	424/23328	0.502214	0.513948	0.384133	Cd74	1
GO:0009117	nucleotide metabolic process	1/38	427/23328	0.504687	0.515275	0.385125	Dck	1
GO:0022407	regulation of cell-cell adhesion	1/38	427/23328	0.504687	0.515275	0.385125	Cd74	1
GO:0045785	positive regulation of cell adhesion	1/38	435/23328	0.511225	0.521343	0.38966	Cd74	1
GO:0006753	nucleoside phosphate metabolic process	1/38	436/23328	0.512037	0.521563	0.389825	Dck	1
GO:0002697	regulation of immune effector process	1/38	440/23328	0.515269	0.523637	0.391375	Cd74	1
GO:0045860	positive regulation of protein kinase activity	1/38	440/23328	0.515269	0.523637	0.391375	Cd74	1
GO:0071900	regulation of protein serine/threonine kinase activity	1/38	442/23328	0.516877	0.524663	0.392142	Cd74	1
GO:0001819	positive regulation of cytokine production	1/38	449/23328	0.522465	0.529722	0.395923	Cd74	1
GO:0002683	negative regulation of immune system process	1/38	462/23328	0.532677	0.538991	0.402851	Cd74	1
GO:0009896	positive regulation of catabolic process	1/38	463/23328	0.533453	0.538991	0.402851	Vip	1
GO:0015711	organic anion transport	1/38	463/23328	0.533453	0.538991	0.402851	Slc17a8	1
GO:0042742	defense response to bacterium	1/38	464/23328	0.534229	0.539152	0.402971	Vip	1
GO:0070838	divalent metal ion transport	1/38	467/23328	0.536547	0.540869	0.404254	Fgf14	1
GO:0072511	divalent inorganic cation transport	1/38	470/23328	0.538854	0.542571	0.405526	Fgf14	1
GO:0007389	pattern specification process	1/38	478/23328	0.544953	0.548081	0.409645	C1qa	1
GO:0002696	positive regulation of leukocyte activation	1/38	479/23328	0.54571	0.548213	0.409743	Cd74	1
GO:0007005	mitochondrion organization	1/38	481/23328	0.547219	0.5491	0.410406	Cav2	1
GO:0034765	regulation of ion transmembrane transport	1/38	489/23328	0.55321	0.554476	0.414424	Fgf14	1
GO:0050867	positive regulation of cell activation	1/38	496/23328	0.558388	0.559027	0.417826	Cd74	1
GO:1901615	organic hydroxy compound metabolic process	1/38	498/23328	0.559857	0.559857	0.418447	Tacr3	1

## Sheet: Female_7dpl_MF
ID	Description	GeneRatio	BgRatio	pvalue	p.adjust	qvalue	geneID	Count
GO:0005237	inhibitory extracellular ligand-gated ion channel activity	4/38	17/22669	1.57231e-08	1.94967e-06	1.22475e-06	Gabra1/Glra3/Gabrg1/Glra2	4
GO:0099095	ligand-gated anion channel activity	4/38	21/22669	3.93497e-08	2.43968e-06	1.53257e-06	Gabra1/Glra3/Gabrg1/Glra2	4
GO:0022824	transmitter-gated ion channel activity	4/38	58/22669	2.66829e-06	8.27169e-05	5.19614e-05	Gabra1/Glra3/Gabrg1/Glra2	4
GO:0022835	transmitter-gated channel activity	4/38	58/22669	2.66829e-06	8.27169e-05	5.19614e-05	Gabra1/Glra3/Gabrg1/Glra2	4
GO:0005230	extracellular ligand-gated ion channel activity	4/38	70/22669	5.68404e-06	0.000138946	8.72834e-05	Gabra1/Glra3/Gabrg1/Glra2	4
GO:0005254	chloride channel activity	4/38	73/22669	6.72318e-06	0.000138946	8.72834e-05	Gabra1/Glra3/Gabrg1/Glra2	4
GO:0005253	anion channel activity	4/38	83/22669	1.12155e-05	0.000198675	0.000124805	Gabra1/Glra3/Gabrg1/Glra2	4
GO:0015108	chloride transmembrane transporter activity	4/38	102/22669	2.53521e-05	0.000392958	0.000246849	Gabra1/Glra3/Gabrg1/Glra2	4
GO:0030020	extracellular matrix structural constituent conferring tensile strength	3/38	38/22669	3.52033e-05	0.000438287	0.000275324	Col18a1/Col9a2/Col9a3	3
GO:0030594	neurotransmitter receptor activity	4/38	111/22669	3.53457e-05	0.000438287	0.000275324	Gabra1/Glra3/Gabrg1/Glra2	4
GO:0015276	ligand-gated ion channel activity	4/38	132/22669	6.9537e-05	0.00074484	0.000467896	Gabra1/Glra3/Gabrg1/Glra2	4
GO:0022834	ligand-gated channel activity	4/38	135/22669	7.58822e-05	0.00074484	0.000467896	Gabra1/Glra3/Gabrg1/Glra2	4
GO:0015103	inorganic anion transmembrane transporter activity	4/38	136/22669	7.8088e-05	0.00074484	0.000467896	Gabra1/Glra3/Gabrg1/Glra2	4
GO:1904315	transmitter-gated ion channel activity involved in regulation of postsynaptic membrane potential	3/38	52/22669	9.07415e-05	0.000803711	0.000504878	Gabra1/Gabrg1/Glra2	3
GO:0099529	neurotransmitter receptor activity involved in regulation of postsynaptic membrane potential	3/38	55/22669	0.000107347	0.000887399	0.000557449	Gabra1/Gabrg1/Glra2	3
GO:0008503	benzodiazepine receptor activity	2/38	11/22669	0.000149061	0.00115522	0.000725691	Gabra1/Gabrg1	2
GO:0098960	postsynaptic neurotransmitter receptor activity	3/38	69/22669	0.000210941	0.0014532	0.000912876	Gabra1/Gabrg1/Glra2	3
GO:0022851	GABA-gated chloride ion channel activity	2/38	13/22669	0.000210948	0.0014532	0.000912876	Gabra1/Gabrg1	2
GO:0008509	anion transmembrane transporter activity	5/38	336/22669	0.000233247	0.00152225	0.00095625	Gabra1/Glra3/Slc17a8/Gabrg1/Glra2	5
GO:0016594	glycine binding	2/38	14/22669	0.000245846	0.00152425	0.000957506	Glra3/Glra2	2
GO:0004890	GABA-A receptor activity	2/38	19/22669	0.000459537	0.00271346	0.00170455	Gabra1/Gabrg1	2
GO:0016917	GABA receptor activity	2/38	22/22669	0.000618812	0.00348785	0.00219101	Gabra1/Gabrg1	2
GO:0005216	ion channel activity	5/38	421/22669	0.00065363	0.00352392	0.00221367	Gabra1/Gpm6a/Glra3/Gabrg1/Glra2	5
GO:0005212	structural constituent of eye lens	2/38	25/22669	0.000801108	0.00413906	0.00260009	Crygc/Crygb	2
GO:0015267	channel activity	5/38	461/22669	0.000982276	0.0046847	0.00294285	Gabra1/Gpm6a/Glra3/Gabrg1/Glra2	5
GO:0022803	passive transmembrane transporter activity	5/38	461/22669	0.000982276	0.0046847	0.00294285	Gabra1/Gpm6a/Glra3/Gabrg1/Glra2	5
GO:0005231	excitatory extracellular ligand-gated ion channel activity	2/38	36/22669	0.00166289	0.00763698	0.00479742	Glra3/Glra2	2
GO:0005201	extracellular matrix structural constituent	3/38	148/22669	0.00194574	0.00861686	0.00541297	Col18a1/Col9a2/Col9a3	3
GO:0022836	gated channel activity	4/38	323/22669	0.00203841	0.00871597	0.00547523	Gabra1/Glra3/Gabrg1/Glra2	4
GO:0016597	amino acid binding	2/38	70/22669	0.00615003	0.0254201	0.0159685	Glra3/Glra2	2
GO:0008144	drug binding	2/38	122/22669	0.0177983	0.0711932	0.0447224	Gabra1/Dck	2
GO:0023023	MHC protein complex binding	1/38	12/22669	0.0199359	0.0753425	0.0473289	Cd74	1
GO:0005179	hormone activity	2/38	130/22669	0.0200508	0.0753425	0.0473289	Edn2/Vip	2
GO:0005313	L-glutamate transmembrane transporter activity	1/38	13/22669	0.0215797	0.0764538	0.048027	Slc17a8	1
GO:0031748	D1 dopamine receptor binding	1/38	13/22669	0.0215797	0.0764538	0.048027	Cav2	1
GO:0005005	transmembrane-ephrin receptor activity	1/38	14/22669	0.0232208	0.0792284	0.04977	Epha3	1
GO:0015293	symporter activity	2/38	142/22669	0.0236407	0.0792284	0.04977	Slc17a8/Slc5a7	2
GO:0005003	ephrin receptor activity	1/38	16/22669	0.0264949	0.082134	0.0515952	Epha3	1
GO:0015172	acidic amino acid transmembrane transporter activity	1/38	16/22669	0.0264949	0.082134	0.0515952	Slc17a8	1
GO:0050811	GABA receptor binding	1/38	16/22669	0.0264949	0.082134	0.0515952	Gabrg1	1
GO:0016755	transferase activity, transferring amino-acyl groups	1/38	18/22669	0.0297583	0.0900006	0.0565369	Qpct	1
GO:0043395	heparan sulfate proteoglycan binding	1/38	20/22669	0.033011	0.0951946	0.0597996	Lrrtm4	1
GO:0051428	peptide hormone receptor binding	1/38	20/22669	0.033011	0.0951946	0.0597996	Vip	1
GO:0050998	nitric-oxide synthase binding	1/38	22/22669	0.0362531	0.102168	0.0641802	Cd74	1
GO:0050780	dopamine receptor binding	1/38	24/22669	0.0394847	0.108802	0.0683478	Cav2	1
GO:0031435	mitogen-activated protein kinase kinase kinase binding	1/38	25/22669	0.0410965	0.110782	0.0695914	Cav2	1
GO:0044183	protein folding chaperone	1/38	26/22669	0.0427057	0.11267	0.0707776	Cd74	1
GO:0015101	organic cation transmembrane transporter activity	1/38	27/22669	0.0443123	0.114473	0.0719102	Slc5a7	1
GO:0005184	neuropeptide hormone activity	1/38	28/22669	0.0459162	0.116196	0.0729924	Vip	1
GO:0005520	insulin-like growth factor binding	1/38	29/22669	0.0475175	0.117843	0.0740272	Crim1	1
GO:0048018	receptor ligand activity	3/38	499/22669	0.0506862	0.123237	0.0774154	Edn2/Vip/Fgf14	3
GO:0005326	neurotransmitter transmembrane transporter activity	1/38	32/22669	0.0523057	0.124729	0.0783527	Slc17a8	1
GO:0031406	carboxylic acid binding	2/38	226/22669	0.0550207	0.125651	0.0789316	Glra3/Glra2	2
GO:0071855	neuropeptide receptor binding	1/38	34/22669	0.0554848	0.125651	0.0789316	Edn2	1
GO:0005310	dicarboxylic acid transmembrane transporter activity	1/38	35/22669	0.0570705	0.125651	0.0789316	Slc17a8	1
GO:0015291	secondary active transmembrane transporter activity	2/38	231/22669	0.0571911	0.125651	0.0789316	Slc17a8/Slc5a7	2
GO:0042287	MHC protein binding	1/38	36/22669	0.0586536	0.125651	0.0789316	Cd74	1
GO:0017080	sodium channel regulator activity	1/38	37/22669	0.0602341	0.125651	0.0789316	Fgf14	1
GO:0043177	organic acid binding	2/38	241/22669	0.0616211	0.125651	0.0789316	Glra3/Glra2	2
GO:0019205	nucleobase-containing compound kinase activity	1/38	38/22669	0.061812	0.125651	0.0789316	Dck	1
GO:0043394	proteoglycan binding	1/38	38/22669	0.061812	0.125651	0.0789316	Lrrtm4	1
GO:0008188	neuropeptide receptor activity	1/38	40/22669	0.0649601	0.12992	0.0816136	Tacr3	1
GO:1901681	sulfur compound binding	2/38	260/22669	0.0703494	0.138466	0.0869818	Lrrtm4/Fgf14	2
GO:0004879	nuclear receptor activity	1/38	53/22669	0.0851732	0.162484	0.10207	Esrrg	1
GO:0098531	ligand-activated transcription factor activity	1/38	53/22669	0.0851732	0.162484	0.10207	Esrrg	1
GO:0003707	steroid hormone receptor activity	1/38	54/22669	0.0867104	0.16291	0.102338	Esrrg	1
GO:0001540	amyloid-beta binding	1/38	58/22669	0.0928337	0.170107	0.106858	Cd74	1
GO:0004714	transmembrane receptor protein tyrosine kinase activity	1/38	59/22669	0.0943583	0.170107	0.106858	Epha3	1
GO:0001664	G protein-coupled receptor binding	2/38	310/22669	0.0950589	0.170107	0.106858	Cav2/Edn2	2
GO:0015179	L-amino acid transmembrane transporter activity	1/38	61/22669	0.0974	0.170107	0.106858	Slc17a8	1
GO:0050840	extracellular matrix binding	1/38	61/22669	0.0974	0.170107	0.106858	Olfml2a	1
GO:0042277	peptide binding	2/38	318/22669	0.0992203	0.170879	0.107344	Gpr22/Cd74	2
GO:0001085	RNA polymerase II transcription factor binding	1/38	65/22669	0.103454	0.175729	0.11039	Zfpm2	1
GO:0022804	active transmembrane transporter activity	2/38	341/22669	0.111464	0.186778	0.117331	Slc17a8/Slc5a7	2
GO:0015370	solute:sodium symporter activity	1/38	73/22669	0.115442	0.19078	0.119845	Slc5a7	1
GO:0097110	scaffold protein binding	1/38	74/22669	0.11693	0.19078	0.119845	Cav2	1
GO:0019199	transmembrane receptor protein kinase activity	1/38	77/22669	0.121378	0.195466	0.122788	Epha3	1
GO:0019905	syntaxin binding	1/38	80/22669	0.125804	0.199997	0.125634	Cav2	1
GO:0015171	amino acid transmembrane transporter activity	1/38	84/22669	0.131672	0.206675	0.12983	Slc17a8	1
GO:0033218	amide binding	2/38	391/22669	0.139329	0.21596	0.135663	Gpr22/Cd74	2
GO:0015294	solute:cation symporter activity	1/38	97/22669	0.150479	0.229717	0.144304	Slc5a7	1
GO:0004896	cytokine receptor activity	1/38	98/22669	0.15191	0.229717	0.144304	Cd74	1
GO:0046873	metal ion transmembrane transporter activity	2/38	426/22669	0.159664	0.236842	0.14878	Gpm6a/Slc5a7	2
GO:0051219	phosphoprotein binding	1/38	104/22669	0.160442	0.236842	0.14878	Cav2	1
GO:0030165	PDZ domain binding	1/38	115/22669	0.175867	0.255578	0.16055	Crim1	1
GO:0005262	calcium channel activity	1/38	116/22669	0.177255	0.255578	0.16055	Gpm6a	1
GO:0005496	steroid binding	1/38	119/22669	0.181407	0.258558	0.162422	Esrrg	1
GO:0000149	SNARE binding	1/38	121/22669	0.184164	0.259504	0.163016	Cav2	1
GO:0140375	immune receptor activity	1/38	123/22669	0.186912	0.260416	0.163589	Cd74	1
GO:0004867	serine-type endopeptidase inhibitor activity	1/38	129/22669	0.1951	0.2677	0.168165	Crim1	1
GO:0004713	protein tyrosine kinase activity	1/38	130/22669	0.196457	0.2677	0.168165	Epha3	1
GO:0015085	calcium ion transmembrane transporter activity	1/38	134/22669	0.201863	0.272076	0.170914	Gpm6a	1
GO:0019955	cytokine binding	1/38	136/22669	0.204553	0.272737	0.171329	Cd74	1
GO:0016247	channel regulator activity	1/38	143/22669	0.213897	0.280199	0.176016	Fgf14	1
GO:0008528	G protein-coupled peptide receptor activity	1/38	144/22669	0.215223	0.280199	0.176016	Tacr3	1
GO:0008083	growth factor activity	1/38	147/22669	0.219188	0.280199	0.176016	Fgf14	1
GO:0019838	growth factor binding	1/38	147/22669	0.219188	0.280199	0.176016	Crim1	1
GO:0015081	sodium ion transmembrane transporter activity	1/38	149/22669	0.221821	0.280671	0.176313	Slc5a7	1
GO:0001653	peptide receptor activity	1/38	151/22669	0.224445	0.281123	0.176597	Tacr3	1
GO:0008201	heparin binding	1/38	156/22669	0.230967	0.286399	0.179911	Fgf14	1
GO:0046943	carboxylic acid transmembrane transporter activity	1/38	160/22669	0.236147	0.288648	0.181324	Slc17a8	1
GO:0005342	organic acid transmembrane transporter activity	1/38	161/22669	0.237436	0.288648	0.181324	Slc17a8	1
GO:0072509	divalent inorganic cation transmembrane transporter activity	1/38	163/22669	0.240009	0.288943	0.181509	Gpm6a	1
GO:0003714	transcription corepressor activity	1/38	176/22669	0.256527	0.305859	0.192135	Zfpm2	1
GO:0051427	hormone receptor binding	1/38	181/22669	0.262786	0.310338	0.194949	Vip	1
GO:0005516	calmodulin binding	1/38	192/22669	0.276377	0.323309	0.203098	Esrrg	1
GO:0000287	magnesium ion binding	1/38	197/22669	0.282474	0.327353	0.205638	Dck	1
GO:0004866	endopeptidase inhibitor activity	1/38	213/22669	0.301649	0.340869	0.214128	Crim1	1
GO:0005539	glycosaminoglycan binding	1/38	213/22669	0.301649	0.340869	0.214128	Fgf14	1
GO:0022853	active ion transmembrane transporter activity	1/38	218/22669	0.307539	0.340869	0.214128	Slc5a7	1
GO:0030414	peptidase inhibitor activity	1/38	219/22669	0.308711	0.340869	0.214128	Crim1	1
GO:0008514	organic anion transmembrane transporter activity	1/38	220/22669	0.309881	0.340869	0.214128	Slc17a8	1
GO:0030674	protein-macromolecule adaptor activity	1/38	222/22669	0.312215	0.340869	0.214128	Cav2	1
GO:0061135	endopeptidase regulator activity	1/38	223/22669	0.31338	0.340869	0.214128	Crim1	1
GO:0003713	transcription coactivator activity	1/38	232/22669	0.323773	0.349111	0.219306	Zfpm2	1
GO:0061134	peptidase regulator activity	1/38	254/22669	0.348537	0.372574	0.234045	Crim1	1
GO:0016746	transferase activity, transferring acyl groups	1/38	268/22669	0.363834	0.385602	0.242229	Qpct	1
GO:0046982	protein heterodimerization activity	1/38	290/22669	0.387168	0.406855	0.255579	Cav2	1
GO:0060090	molecular adaptor activity	1/38	316/22669	0.413672	0.431053	0.27078	Cav2	1
GO:0005261	cation channel activity	1/38	327/22669	0.424546	0.438697	0.275582	Gpm6a	1
GO:0015077	monovalent inorganic cation transmembrane transporter activity	1/38	361/22669	0.45693	0.468258	0.294152	Slc5a7	1
GO:0001882	nucleoside binding	1/38	375/22669	0.469742	0.477443	0.299921	Dck	1
GO:0004857	enzyme inhibitor activity	1/38	392/22669	0.484905	0.488847	0.307085	Crim1	1
GO:0003712	transcription coregulator activity	1/38	441/22669	0.526285	0.526285	0.330603	Zfpm2	1

## Sheet: Female_14dpl_CC
ID	Description	GeneRatio	BgRatio	pvalue	p.adjust	qvalue	geneID	Count
GO:0042734	presynaptic membrane	13/339	198/23271	7.28944e-06	0.00237614	0.00207448	Atp2b3/Kcna1/Kcnc4/Slc6a9/Glra1/Chrna7/Kctd16/Kcnj6/Dgki/Kcna3/Grik3/Cntnap4/Cntn5	13
GO:0099240	intrinsic component of synaptic membrane	14/339	244/23271	1.51924e-05	0.00237614	0.00207448	Atp2b3/Gabrb2/Slc8a1/Dcc/Kcna1/Kcnc4/Slc6a9/Glra1/Chrna7/Kcnj6/Kcna3/Cntnap4/Cntn5/Il1rapl1	14
GO:0098889	intrinsic component of presynaptic membrane	10/339	128/23271	1.87097e-05	0.00237614	0.00207448	Atp2b3/Kcna1/Kcnc4/Slc6a9/Glra1/Chrna7/Kcnj6/Kcna3/Cntnap4/Cntn5	10
GO:0099699	integral component of synaptic membrane	13/339	226/23271	2.97518e-05	0.00283386	0.0024741	Atp2b3/Gabrb2/Slc8a1/Dcc/Kcna1/Kcnc4/Slc6a9/Glra1/Chrna7/Kcnj6/Kcna3/Cntnap4/Il1rapl1	13
GO:0099056	integral component of presynaptic membrane	9/339	116/23271	5.16302e-05	0.00308841	0.00269633	Atp2b3/Kcna1/Kcnc4/Slc6a9/Glra1/Chrna7/Kcnj6/Kcna3/Cntnap4	9
GO:0062023	collagen-containing extracellular matrix	17/339	385/23271	5.60498e-05	0.00308841	0.00269633	Timp3/S100a6/Insl5/Papln/Gpc6/Vwf/Rell2/Adamts4/Dcn/S100a11/Anxa11/P3h2/S100a13/Lamc3/Trf/Col3a1/Adamts2	17
GO:0044305	calyx of Held	5/339	29/23271	5.67425e-05	0.00308841	0.00269633	Kcna1/Kcnc4/Glra1/Nos1/Kcna3	5
GO:0097060	synaptic membrane	19/339	470/23271	6.78252e-05	0.00323017	0.0028201	Atp2b3/Gabrb2/Slc8a1/Dcc/Kcna1/Kcnc4/Slc6a9/Rgs9/Lin7a/Glra1/Chrna7/Kctd16/Kcnj6/Dgki/Kcna3/Grik3/Cntnap4/Cntn5/Il1rapl1	19
GO:0045211	postsynaptic membrane	15/339	330/23271	0.000110839	0.00469218	0.0040965	Gabrb2/Slc8a1/Dcc/Kcna1/Kcnc4/Slc6a9/Rgs9/Lin7a/Glra1/Chrna7/Kctd16/Dgki/Kcna3/Grik3/Il1rapl1	15
GO:0099055	integral component of postsynaptic membrane	10/339	169/23271	0.000194931	0.00742688	0.00648403	Gabrb2/Slc8a1/Dcc/Kcna1/Kcnc4/Slc6a9/Glra1/Chrna7/Kcna3/Il1rapl1	10
GO:0098936	intrinsic component of postsynaptic membrane	10/339	178/23271	0.000296101	0.00906007	0.00790989	Gabrb2/Slc8a1/Dcc/Kcna1/Kcnc4/Slc6a9/Glra1/Chrna7/Kcna3/Il1rapl1	10
GO:0043235	receptor complex	16/339	403/23271	0.00030817	0.00906007	0.00790989	Gabrb2/Notch1/Ptprb/Sorbs1/Acvr2b/Sacm1l/Chrna7/Kctd16/Epha6/Irs1/Alk/Grik3/Adcyap1r1/Ptprn2/Itgam/Trf	16
GO:0044306	neuron projection terminus	11/339	213/23271	0.000309136	0.00906007	0.00790989	Slc8a1/Kcna1/Kcnc4/Flrt1/Glra1/Nos1/Dgki/Npff/Kcna3/Grik3/Ptprn2	11
GO:0034702	ion channel complex	13/339	296/23271	0.000436215	0.0118713	0.0103642	Gabrb2/Pde4d/Kcna1/Kcnc4/Scn4b/Sacm1l/Nos1ap/Ano6/Glra1/Chrna7/Kcna3/Grik3/Best3	13
GO:0043679	axon terminus	10/339	192/23271	0.000538409	0.0136756	0.0119395	Slc8a1/Kcna1/Kcnc4/Glra1/Nos1/Dgki/Npff/Kcna3/Grik3/Ptprn2	10
GO:1902495	transmembrane transporter complex	13/339	312/23271	0.000713184	0.0169827	0.0148267	Gabrb2/Pde4d/Kcna1/Kcnc4/Scn4b/Sacm1l/Nos1ap/Ano6/Glra1/Chrna7/Kcna3/Grik3/Best3	13
GO:0005833	hemoglobin complex	3/339	13/23271	0.000786287	0.0176221	0.0153849	Hba-a2/Hbb-bs/Hbb-bt	3
GO:1990351	transporter complex	13/339	319/23271	0.000874353	0.0185071	0.0161576	Gabrb2/Pde4d/Kcna1/Kcnc4/Scn4b/Sacm1l/Nos1ap/Ano6/Glra1/Chrna7/Kcna3/Grik3/Best3	13
GO:0031838	haptoglobin-hemoglobin complex	3/339	14/23271	0.000989967	0.0188589	0.0164647	Hba-a2/Hbb-bs/Hbb-bt	3
GO:0098690	glycinergic synapse	3/339	14/23271	0.000989967	0.0188589	0.0164647	Kcnc4/Glra1/Chrna7	3
GO:0045121	membrane raft	14/339	379/23271	0.00143664	0.0254999	0.0222627	Atp2b3/Dcc/Sorbs1/Nos1ap/Vcl/Atp7a/Chrna7/Irs1/Nos1/Kcna3/Adcyap1r1/Adcy3/Itgam/Fcer1g	14
GO:0098857	membrane microdomain	14/339	380/23271	0.00147244	0.0254999	0.0222627	Atp2b3/Dcc/Sorbs1/Nos1ap/Vcl/Atp7a/Chrna7/Irs1/Nos1/Kcna3/Adcyap1r1/Adcy3/Itgam/Fcer1g	14
GO:0150034	distal axon	14/339	384/23271	0.00162315	0.0268878	0.0234743	Kif3c/Slc8a1/Dcc/Usp9x/Kcna1/Kcnc4/Glra1/Chrna7/Nos1/Dgki/Npff/Kcna3/Grik3/Ptprn2	14
GO:0098589	membrane region	14/339	393/23271	0.00200969	0.0319039	0.0278536	Atp2b3/Dcc/Sorbs1/Nos1ap/Vcl/Atp7a/Chrna7/Irs1/Nos1/Kcna3/Adcyap1r1/Adcy3/Itgam/Fcer1g	14
GO:0044853	plasma membrane raft	7/339	130/23271	0.00300007	0.0457211	0.0399167	Sorbs1/Nos1ap/Chrna7/Irs1/Nos1/Adcyap1r1/Itgam	7
GO:0099634	postsynaptic specialization membrane	7/339	136/23271	0.00385091	0.0564307	0.0492667	Gabrb2/Dcc/Rgs9/Glra1/Chrna7/Dgki/Il1rapl1	7
GO:0034707	chloride channel complex	4/339	46/23271	0.00445999	0.0629354	0.0549456	Gabrb2/Ano6/Glra1/Best3	4
GO:0016529	sarcoplasmic reticulum	5/339	75/23271	0.00478171	0.0650654	0.0568053	Nos1ap/Nos1/H6pd/P3h2/Xdh	5
GO:0043292	contractile fiber	9/339	226/23271	0.00610661	0.0779289	0.0680357	Slc8a1/Dbi/Nos1ap/Vcl/Nos1/Lmod1/Tmod1/Krt8/Pdlim2	9
GO:0098802	plasma membrane signaling receptor complex	8/339	187/23271	0.00628236	0.0779289	0.0680357	Sorbs1/Acvr2b/Sacm1l/Chrna7/Irs1/Grik3/Itgam/Trf	8
GO:0030017	sarcomere	8/339	188/23271	0.00648093	0.0779289	0.0680357	Slc8a1/Nos1ap/Vcl/Nos1/Lmod1/Tmod1/Krt8/Pdlim2	8
GO:0005604	basement membrane	6/339	114/23271	0.00654521	0.0779289	0.0680357	Timp3/Papln/Rell2/P3h2/Lamc3/Trf	6
GO:0016528	sarcoplasm	5/339	84/23271	0.00769636	0.0888579	0.0775773	Nos1ap/Nos1/H6pd/P3h2/Xdh	5
GO:0030018	Z disc	6/339	125/23271	0.0100906	0.111189	0.0970733	Slc8a1/Nos1ap/Vcl/Nos1/Krt8/Pdlim2	6
GO:0034705	potassium channel complex	5/339	90/23271	0.0102142	0.111189	0.0970733	Kcna1/Kcnc4/Nos1ap/Kcna3/Grik3	5
GO:0098688	parallel fiber to Purkinje cell synapse	3/339	33/23271	0.0121013	0.128072	0.111813	Atp2b3/Slc6a9/Kcnj6	3
GO:0099572	postsynaptic specialization	13/339	439/23271	0.0127454	0.128579	0.112256	Gabrb2/Slc8a1/Dcc/Rpl38/Slc6a9/Rgs9/Glra1/Chrna7/Nos1/Dgki/Syn3/Il1rapl1/Dlgap2	13
GO:0030016	myofibril	8/339	212/23271	0.0128241	0.128579	0.112256	Slc8a1/Nos1ap/Vcl/Nos1/Lmod1/Tmod1/Krt8/Pdlim2	8
GO:0005901	caveola	5/339	97/23271	0.0138037	0.134649	0.117555	Sorbs1/Nos1ap/Irs1/Nos1/Adcyap1r1	5
GO:0070382	exocytic vesicle	9/339	261/23271	0.0147492	0.134649	0.117555	Kif3c/Atg9a/Kcnc4/Slc6a9/Dbi/Dgki/Ptprn2/Syn3/Syt10	9
GO:0005766	primary lysosome	2/339	13/23271	0.0148432	0.134649	0.117555	Nos1/Anxa11	2
GO:0042582	azurophil granule	2/339	13/23271	0.0148432	0.134649	0.117555	Nos1/Anxa11	2
GO:0031674	I band	6/339	138/23271	0.0158275	0.136792	0.119426	Slc8a1/Nos1ap/Vcl/Nos1/Krt8/Pdlim2	6
GO:0034703	cation channel complex	8/339	222/23271	0.0164987	0.136792	0.119426	Pde4d/Kcna1/Kcnc4/Scn4b/Sacm1l/Nos1ap/Kcna3/Grik3	8
GO:0032809	neuronal cell body membrane	3/339	37/23271	0.0165156	0.136792	0.119426	Kcnc4/Flrt1/Kcnj6	3
GO:0032994	protein-lipid complex	3/339	37/23271	0.0165156	0.136792	0.119426	Gpld1/Dbi/Apoc1	3
GO:0099060	integral component of postsynaptic specialization membrane	5/339	105/23271	0.0188456	0.15277	0.133375	Gabrb2/Dcc/Glra1/Chrna7/Il1rapl1	5
GO:0044298	cell body membrane	3/339	40/23271	0.0203426	0.158676	0.138532	Kcnc4/Flrt1/Kcnj6	3
GO:0005802	trans-Golgi network	8/339	231/23271	0.0204072	0.158676	0.138532	Prepl/Slc9a7/Atg9a/Rbfox1/Atp7a/Clvs1/Mmp24/Ap4b1	8
GO:0098948	intrinsic component of postsynaptic specialization membrane	5/339	111/23271	0.0233333	0.1778	0.155228	Gabrb2/Dcc/Glra1/Chrna7/Il1rapl1	5
GO:0008021	synaptic vesicle	8/339	239/23271	0.0243983	0.18227	0.159131	Kif3c/Atg9a/Kcnc4/Slc6a9/Dbi/Dgki/Ptprn2/Syn3	8
GO:0060076	excitatory synapse	4/339	77/23271	0.0260873	0.189892	0.165785	Atp2b3/Slc6a9/Kcnj6/Dgki	4
GO:0031225	anchored component of membrane	7/339	198/23271	0.0264154	0.189892	0.165785	Ncam2/Gpc6/Lypd2/Cd52/Psca/Cntn5/Cd160	7
GO:0008076	voltage-gated potassium channel complex	4/339	78/23271	0.0271922	0.191372	0.167077	Kcna1/Kcnc4/Nos1ap/Kcna3	4
GO:0030133	transport vesicle	10/339	339/23271	0.0276259	0.191372	0.167077	Kif3c/Atg9a/Kcnc4/Slc6a9/Dbi/Atp7a/Dgki/Ptprn2/Syn3/Syt10	10
GO:0098791	Golgi apparatus subcompartment	9/339	295/23271	0.0296318	0.201602	0.176008	Prepl/Slc9a7/Glg1/Atg9a/Rbfox1/Atp7a/Clvs1/Mmp24/Ap4b1	9
GO:0043034	costamere	2/339	19/23271	0.0307299	0.205405	0.179329	Vcl/Krt8	2
GO:0098803	respiratory chain complex	4/339	82/23271	0.0318888	0.209476	0.182883	Ndufa5/Cox7b/Cox8b/Ndufb4	4
GO:0045277	respiratory chain complex IV	2/339	20/23271	0.0338214	0.218406	0.190679	Cox7b/Cox8b	2
GO:0005865	striated muscle thin filament	2/339	23/23271	0.0437733	0.275407	0.240443	Lmod1/Tmod1	2
GO:0070469	respirasome	4/339	91/23271	0.044094	0.275407	0.240443	Ndufa5/Cox7b/Cox8b/Ndufb4	4
GO:0031984	organelle subcompartment	9/339	321/23271	0.0464999	0.277271	0.242071	Prepl/Slc9a7/Glg1/Atg9a/Rbfox1/Atp7a/Clvs1/Mmp24/Ap4b1	9
GO:0000178	exosome (RNase complex)	2/339	24/23271	0.0473034	0.277271	0.242071	Zfc3h1/Wdr74	2
GO:0033017	sarcoplasmic reticulum membrane	2/339	24/23271	0.0473034	0.277271	0.242071	Nos1ap/Nos1	2
GO:1905354	exoribonuclease complex	2/339	24/23271	0.0473034	0.277271	0.242071	Zfc3h1/Wdr74	2
GO:0042641	actomyosin	4/339	95/23271	0.0502494	0.290076	0.25325	Sorbs1/Cdc42bpb/Vcl/Pdlim2	4
GO:0005912	adherens junction	5/339	138/23271	0.0517222	0.294122	0.256782	Notch1/Sorbs1/Vcl/Lin7a/Pdlim2	5
GO:0098839	postsynaptic density membrane	4/339	97/23271	0.053495	0.297507	0.259738	Dcc/Rgs9/Dgki/Il1rapl1	4
GO:0005689	U12-type spliceosomal complex	2/339	26/23271	0.0546601	0.297507	0.259738	Snrpg/Rbm41	2
GO:0034364	high-density lipoprotein particle	2/339	26/23271	0.0546601	0.297507	0.259738	Gpld1/Apoc1	2
GO:0001917	photoreceptor inner segment	3/339	60/23271	0.0570972	0.305215	0.266468	Rgs9/Nos1/Gngt1	3
GO:0034706	sodium channel complex	2/339	27/23271	0.0584796	0.305215	0.266468	Scn4b/Grik3	2
GO:0036379	myofilament	2/339	27/23271	0.0584796	0.305215	0.266468	Lmod1/Tmod1	2
GO:0014704	intercalated disc	3/339	62/23271	0.0618027	0.3182	0.277804	Slc8a1/Scn4b/Vcl	3
GO:0098982	GABA-ergic synapse	4/339	105/23271	0.0675829	0.343321	0.299736	Atp2b3/Gabrb2/Cntnap4/Cntn5	4
GO:0014069	postsynaptic density	10/339	400/23271	0.069347	0.347647	0.303513	Slc8a1/Dcc/Rpl38/Slc6a9/Rgs9/Chrna7/Nos1/Dgki/Syn3/Il1rapl1	10
GO:0032279	asymmetric synapse	10/339	405/23271	0.0739434	0.359865	0.31418	Slc8a1/Dcc/Rpl38/Slc6a9/Rgs9/Chrna7/Nos1/Dgki/Syn3/Il1rapl1	10
GO:0042788	polysomal ribosome	2/339	31/23271	0.0746178	0.359865	0.31418	Rpl38/Rps28	2
GO:0070069	cytochrome complex	2/339	31/23271	0.0746178	0.359865	0.31418	Cox7b/Cox8b	2
GO:0030315	T-tubule	3/339	70/23271	0.0823283	0.392088	0.342312	Slc8a1/Nos1ap/Nos1	3
GO:0031045	dense core granule	2/339	34/23271	0.0875341	0.401026	0.350116	Stxbp5l/Slc6a9	2
GO:0034358	plasma lipoprotein particle	2/339	34/23271	0.0875341	0.401026	0.350116	Gpld1/Apoc1	2
GO:1990777	lipoprotein particle	2/339	34/23271	0.0875341	0.401026	0.350116	Gpld1/Apoc1	2
GO:0000139	Golgi membrane	7/339	261/23271	0.0884153	0.401026	0.350116	Notch1/Stk24/Glg1/Sacm1l/B4galnt1/Tvp23a/Mmp24	7
GO:0005776	autophagosome	3/339	73/23271	0.0906891	0.406501	0.354895	Atg9a/Srpx/Mapk15	3
GO:0042383	sarcolemma	5/339	164/23271	0.0923142	0.408974	0.357054	Slc8a1/Nos1ap/Vcl/Nos1/Krt8	5
GO:0005844	polysome	3/339	74/23271	0.0935519	0.409693	0.357682	Rpl38/Rps28/Naa38	3
GO:0046658	anchored component of plasma membrane	3/339	77/23271	0.102359	0.441578	0.385519	Gpc6/Cntn5/Cd160	3
GO:0098984	neuron to neuron synapse	10/339	433/23271	0.103151	0.441578	0.385519	Slc8a1/Dcc/Rpl38/Slc6a9/Rgs9/Chrna7/Nos1/Dgki/Syn3/Il1rapl1	10
GO:0015935	small ribosomal subunit	3/339	78/23271	0.105366	0.442481	0.386307	Rps28/Hba-a2/mt-Rnr1	3
GO:0043596	nuclear replication fork	2/339	38/23271	0.105684	0.442481	0.386307	Rpa3/Mcm10	2
GO:0005746	mitochondrial respirasome	3/339	79/23271	0.108407	0.448946	0.391952	Ndufa5/Cox7b/Ndufb4	3
GO:0120111	neuron projection cytoplasm	2/339	39/23271	0.110369	0.452157	0.394755	Kif3c/Grik3	2
GO:0005891	voltage-gated calcium channel complex	2/339	40/23271	0.115107	0.46614	0.406963	Pde4d/Nos1ap	2
GO:0005743	mitochondrial inner membrane	10/339	444/23271	0.116229	0.46614	0.406963	Atp5k/Gpam/Romo1/Ndufa5/Cox7b/Tmem256/Cox8b/Pet100/Gcat/Ndufb4	10
GO:0016592	mediator complex	2/339	41/23271	0.119897	0.47338	0.413284	Med31/Med21	2
GO:0098800	inner mitochondrial membrane protein complex	4/339	131/23271	0.124807	0.47338	0.413284	Atp5k/Romo1/Ndufa5/Ndufb4	4
GO:0044291	cell-cell contact zone	3/339	85/23271	0.127341	0.47338	0.413284	Slc8a1/Scn4b/Vcl	3
GO:0001725	stress fiber	3/339	86/23271	0.130605	0.47338	0.413284	Sorbs1/Vcl/Pdlim2	3
GO:0097517	contractile actin filament bundle	3/339	86/23271	0.130605	0.47338	0.413284	Sorbs1/Vcl/Pdlim2	3
GO:0030141	secretory granule	9/339	401/23271	0.133443	0.47338	0.413284	Notch1/Stxbp5l/Cfp/Slc6a9/Vwf/Atp7a/Nos1/Ptprn2/Anxa11	9
GO:0000813	ESCRT I complex	1/339	10/23271	0.136512	0.47338	0.413284	Ubap1l	1
GO:0005687	U4 snRNP	1/339	10/23271	0.136512	0.47338	0.413284	Snrpg	1
GO:0016600	flotillin complex	1/339	10/23271	0.136512	0.47338	0.413284	Sorbs1	1
GO:0030681	multimeric ribonuclease P complex	1/339	10/23271	0.136512	0.47338	0.413284	Rpp40	1
GO:0044224	juxtaparanode region of axon	1/339	10/23271	0.136512	0.47338	0.413284	Kcna1	1
GO:0051286	cell tip	1/339	10/23271	0.136512	0.47338	0.413284	Trf	1
GO:0098850	extrinsic component of synaptic vesicle membrane	1/339	10/23271	0.136512	0.47338	0.413284	Syn3	1
GO:0016363	nuclear matrix	3/339	88/23271	0.13722	0.47338	0.413284	Sorbs1/Atn1/Dgkq	3
GO:0005884	actin filament	4/339	136/23271	0.13761	0.47338	0.413284	Vcl/Lmod1/Tmod1/Pdlim2	4
GO:0030285	integral component of synaptic vesicle membrane	2/339	45/23271	0.139515	0.47338	0.413284	Slc6a9/Ptprn2	2
GO:0022627	cytosolic small ribosomal subunit	2/339	46/23271	0.144523	0.47338	0.413284	Rps28/Hba-a2	2
GO:0043204	perikaryon	4/339	140/23271	0.148217	0.47338	0.413284	Atp7a/Npff/Grik3/Pde11a	4
GO:0005583	fibrillar collagen trimer	1/339	11/23271	0.149096	0.47338	0.413284	Col3a1	1
GO:0005744	TIM23 mitochondrial import inner membrane translocase complex	1/339	11/23271	0.149096	0.47338	0.413284	Romo1	1
GO:0005883	neurofilament	1/339	11/23271	0.149096	0.47338	0.413284	Pcp4	1
GO:0031414	N-terminal protein acetyltransferase complex	1/339	11/23271	0.149096	0.47338	0.413284	Naa38	1
GO:0048500	signal recognition particle	1/339	11/23271	0.149096	0.47338	0.413284	Srp54a	1
GO:0098643	banded collagen fibril	1/339	11/23271	0.149096	0.47338	0.413284	Col3a1	1
GO:1990454	L-type voltage-gated calcium channel complex	1/339	11/23271	0.149096	0.47338	0.413284	Nos1ap	1
GO:0005791	rough endoplasmic reticulum	3/339	93/23271	0.154238	0.485657	0.424003	Arsb/Adcyap1r1/Ptgds	3
GO:0032432	actin filament bundle	3/339	95/23271	0.161222	0.491569	0.429164	Sorbs1/Vcl/Pdlim2	3
GO:0000276	mitochondrial proton-transporting ATP synthase complex, coupling factor F(o)	1/339	12/23271	0.161497	0.491569	0.429164	Atp5k	1
GO:0099026	anchored component of presynaptic membrane	1/339	12/23271	0.161497	0.491569	0.429164	Cntn5	1
GO:0005747	mitochondrial respiratory chain complex I	2/339	51/23271	0.170077	0.491569	0.429164	Ndufa5/Ndufb4	2
GO:0030964	NADH dehydrogenase complex	2/339	51/23271	0.170077	0.491569	0.429164	Ndufa5/Ndufb4	2
GO:0045271	respiratory chain complex I	2/339	51/23271	0.170077	0.491569	0.429164	Ndufa5/Ndufb4	2
GO:0005662	DNA replication factor A complex	1/339	13/23271	0.173719	0.491569	0.429164	Rpa3	1
GO:0005916	fascia adherens	1/339	13/23271	0.173719	0.491569	0.429164	Vcl	1
GO:0030677	ribonuclease P complex	1/339	13/23271	0.173719	0.491569	0.429164	Rpp40	1
GO:0042581	specific granule	1/339	13/23271	0.173719	0.491569	0.429164	Anxa11	1
GO:0045263	proton-transporting ATP synthase complex, coupling factor F(o)	1/339	13/23271	0.173719	0.491569	0.429164	Atp5k	1
GO:0060187	cell pole	1/339	13/23271	0.173719	0.491569	0.429164	Trf	1
GO:0005871	kinesin complex	2/339	52/23271	0.175277	0.491569	0.429164	Kif3c/Kifc1	2
GO:0030173	integral component of Golgi membrane	2/339	52/23271	0.175277	0.491569	0.429164	B4galnt1/Tvp23a	2
GO:1902911	protein kinase complex	3/339	99/23271	0.175468	0.491569	0.429164	Sorbs1/Acvr2b/Irs1	3
GO:0016323	basolateral plasma membrane	6/339	259/23271	0.178121	0.493296	0.430671	Slc8a1/Slc6a9/Atp7a/Lin7a/Cdh16/Trf	6
GO:0019866	organelle inner membrane	10/339	489/23271	0.178674	0.493296	0.430671	Atp5k/Gpam/Romo1/Ndufa5/Cox7b/Tmem256/Cox8b/Pet100/Gcat/Ndufb4	10
GO:0008328	ionotropic glutamate receptor complex	2/339	54/23271	0.185749	0.494933	0.4321	Sacm1l/Grik3	2
GO:0031228	intrinsic component of Golgi membrane	2/339	54/23271	0.185749	0.494933	0.4321	B4galnt1/Tvp23a	2
GO:0031680	G-protein beta/gamma-subunit complex	1/339	14/23271	0.185762	0.494933	0.4321	Gngt1	1
GO:0032045	guanyl-nucleotide exchange factor complex	1/339	14/23271	0.185762	0.494933	0.4321	Dgki	1
GO:0036038	MKS complex	1/339	14/23271	0.185762	0.494933	0.4321	Kctd10	1
GO:0019898	extrinsic component of membrane	7/339	320/23271	0.187594	0.495363	0.432476	S100a6/Dgki/Syn3/Sox10/Ap4b1/Gngt1/Trf	7
GO:0098798	mitochondrial protein complex	6/339	267/23271	0.195614	0.495363	0.432476	Atp5k/Etfb/Romo1/Ndufa5/mt-Rnr1/Ndufb4	6
GO:0031312	extrinsic component of organelle membrane	2/339	56/23271	0.196306	0.495363	0.432476	Syn3/Sox10	2
GO:0098878	neurotransmitter receptor complex	2/339	56/23271	0.196306	0.495363	0.432476	Sacm1l/Grik3	2
GO:0000176	nuclear exosome (RNase complex)	1/339	15/23271	0.197631	0.495363	0.432476	Wdr74	1
GO:0005682	U5 snRNP	1/339	15/23271	0.197631	0.495363	0.432476	Snrpg	1
GO:0071004	U2-type prespliceosome	1/339	15/23271	0.197631	0.495363	0.432476	Snrpg	1
GO:0071010	prespliceosome	1/339	15/23271	0.197631	0.495363	0.432476	Snrpg	1
GO:0030136	clathrin-coated vesicle	3/339	106/23271	0.20118	0.495363	0.432476	Vwf/Atp7a/Clvs1	3
GO:0005925	focal adhesion	4/339	161/23271	0.208458	0.495363	0.432476	Usp33/Sorbs1/Flrt1/Vcl	4
GO:0005892	acetylcholine-gated channel complex	1/339	16/23271	0.209327	0.495363	0.432476	Chrna7	1
GO:0016581	NuRD complex	1/339	16/23271	0.209327	0.495363	0.432476	Mta3	1
GO:0034719	SMN-Sm protein complex	1/339	16/23271	0.209327	0.495363	0.432476	Snrpg	1
GO:0072687	meiotic spindle	1/339	16/23271	0.209327	0.495363	0.432476	Mapk15	1
GO:0090545	CHD-type complex	1/339	16/23271	0.209327	0.495363	0.432476	Mta3	1
GO:0098890	extrinsic component of postsynaptic membrane	1/339	16/23271	0.209327	0.495363	0.432476	Dgki	1
GO:0098981	cholinergic synapse	1/339	16/23271	0.209327	0.495363	0.432476	Chrna7	1
GO:0098992	neuronal dense core vesicle	1/339	16/23271	0.209327	0.495363	0.432476	Stxbp5l	1
GO:1990204	oxidoreductase complex	3/339	110/23271	0.216251	0.508589	0.444023	Etfb/Ndufa5/Ndufb4	3
GO:0009925	basal plasma membrane	2/339	60/23271	0.217624	0.50868	0.444103	Slc6a9/Trf	2
GO:0001518	voltage-gated sodium channel complex	1/339	17/23271	0.220853	0.509545	0.444858	Scn4b	1
GO:0033270	paranode region of axon	1/339	17/23271	0.220853	0.509545	0.444858	Kcna1	1
GO:0034704	calcium channel complex	2/339	61/23271	0.222987	0.509545	0.444858	Pde4d/Nos1ap	2
GO:0034399	nuclear periphery	3/339	113/23271	0.227705	0.509545	0.444858	Sorbs1/Atn1/Dgkq	3
GO:0005685	U1 snRNP	1/339	18/23271	0.232211	0.509545	0.444858	Snrpg	1
GO:0098644	complex of collagen trimers	1/339	18/23271	0.232211	0.509545	0.444858	Col3a1	1
GO:0099144	anchored component of synaptic membrane	1/339	18/23271	0.232211	0.509545	0.444858	Cntn5	1
GO:1990913	sperm head plasma membrane	1/339	18/23271	0.232211	0.509545	0.444858	Adam4	1
GO:0022626	cytosolic ribosome	3/339	115/23271	0.235404	0.509545	0.444858	Rpl38/Rps28/Hba-a2	3
GO:0098563	intrinsic component of synaptic vesicle membrane	2/339	64/23271	0.23913	0.509545	0.444858	Slc6a9/Ptprn2	2
GO:0030672	synaptic vesicle membrane	3/339	116/23271	0.239271	0.509545	0.444858	Slc6a9/Ptprn2/Syn3	3
GO:0099501	exocytic vesicle membrane	3/339	116/23271	0.239271	0.509545	0.444858	Slc6a9/Ptprn2/Syn3	3
GO:0005686	U2 snRNP	1/339	19/23271	0.243405	0.509545	0.444858	Snrpg	1
GO:0005839	proteasome core complex	1/339	19/23271	0.243405	0.509545	0.444858	Psmb9	1
GO:0034361	very-low-density lipoprotein particle	1/339	19/23271	0.243405	0.509545	0.444858	Apoc1	1
GO:0034385	triglyceride-rich plasma lipoprotein particle	1/339	19/23271	0.243405	0.509545	0.444858	Apoc1	1
GO:0043186	P granule	1/339	19/23271	0.243405	0.509545	0.444858	Snrpg	1
GO:0060293	germ plasm	1/339	19/23271	0.243405	0.509545	0.444858	Snrpg	1
GO:1902711	GABA-A receptor complex	1/339	19/23271	0.243405	0.509545	0.444858	Gabrb2	1
GO:0030055	cell-substrate junction	4/339	174/23271	0.248743	0.515624	0.450165	Usp33/Sorbs1/Flrt1/Vcl	4
GO:0005753	mitochondrial proton-transporting ATP synthase complex	1/339	20/23271	0.254435	0.515624	0.450165	Atp5k	1
GO:0016010	dystrophin-associated glycoprotein complex	1/339	20/23271	0.254435	0.515624	0.450165	Krt8	1
GO:0031616	spindle pole centrosome	1/339	20/23271	0.254435	0.515624	0.450165	Kifc1	1
GO:0045495	pole plasm	1/339	20/23271	0.254435	0.515624	0.450165	Snrpg	1
GO:0090665	glycoprotein complex	1/339	20/23271	0.254435	0.515624	0.450165	Krt8	1
GO:0005840	ribosome	5/339	234/23271	0.256063	0.515624	0.450165	Rpl38/Rps28/Gm2000/Hba-a2/mt-Rnr1	5
GO:0005796	Golgi lumen	1/339	21/23271	0.265306	0.515624	0.450165	Gpc6	1
GO:0030673	axolemma	1/339	21/23271	0.265306	0.515624	0.450165	Chrna7	1
GO:0043601	nuclear replisome	1/339	21/23271	0.265306	0.515624	0.450165	Rpa3	1
GO:0045259	proton-transporting ATP synthase complex	1/339	21/23271	0.265306	0.515624	0.450165	Atp5k	1
GO:1902710	GABA receptor complex	1/339	21/23271	0.265306	0.515624	0.450165	Gabrb2	1
GO:0032589	neuron projection membrane	2/339	69/23271	0.26614	0.515624	0.450165	Kcnc4/Chrna7	2
GO:0043198	dendritic shaft	2/339	69/23271	0.26614	0.515624	0.450165	Slc8a1/Chrna7	2
GO:0030863	cortical cytoskeleton	3/339	123/23271	0.266609	0.515624	0.450165	Sptb/Tmod1/Pdlim2	3
GO:0005657	replication fork	2/339	70/23271	0.271546	0.522521	0.456186	Rpa3/Mcm10	2
GO:0030894	replisome	1/339	22/23271	0.276018	0.524967	0.458322	Rpa3	1
GO:0033177	proton-transporting two-sector ATPase complex, proton-transporting domain	1/339	22/23271	0.276018	0.524967	0.458322	Atp5k	1
GO:0099061	integral component of postsynaptic density membrane	2/339	71/23271	0.276951	0.524967	0.458322	Dcc/Il1rapl1	2
GO:0005797	Golgi medial cisterna	1/339	23/23271	0.286575	0.532609	0.464994	Glg1	1
GO:0016327	apicolateral plasma membrane	1/339	23/23271	0.286575	0.532609	0.464994	Krt8	1
GO:0097524	sperm plasma membrane	1/339	23/23271	0.286575	0.532609	0.464994	Adam4	1
GO:0099243	extrinsic component of synaptic membrane	1/339	23/23271	0.286575	0.532609	0.464994	Dgki	1
GO:0031965	nuclear membrane	5/339	246/23271	0.289397	0.535058	0.467131	Rnf123/Nos1ap/Nos1/Alox5ap/Ndufb4	5
GO:0031301	integral component of organelle membrane	7/339	368/23271	0.290701	0.535058	0.467131	Slc6a9/Sacm1l/Chrna7/B4galnt1/Tvp23a/Pet100/Ptprn2	7
GO:0060077	inhibitory synapse	1/339	24/23271	0.296978	0.541484	0.472742	Glra1	1
GO:0019897	extrinsic component of plasma membrane	4/339	189/23271	0.297035	0.541484	0.472742	S100a6/Dgki/Gngt1/Trf	4
GO:0016605	PML body	2/339	75/23271	0.298536	0.54163	0.472869	Hipk2/Zbtb16	2
GO:0017053	transcription repressor complex	2/339	76/23271	0.303919	0.546983	0.477543	Mta3/Zbtb16	2
GO:0030135	coated vesicle	4/339	192/23271	0.306845	0.546983	0.477543	Vwf/Atp7a/Clvs1/Trf	4
GO:0030687	preribosome, large subunit precursor	1/339	25/23271	0.30723	0.546983	0.477543	Wdr74	1
GO:0036452	ESCRT complex	1/339	25/23271	0.30723	0.546983	0.477543	Ubap1l	1
GO:0099146	intrinsic component of postsynaptic density membrane	2/339	77/23271	0.309293	0.548097	0.478515	Dcc/Il1rapl1	2
GO:0031526	brush border membrane	2/339	78/23271	0.31466	0.552071	0.481985	Atp7a/Npc1l1	2
GO:0043197	dendritic spine	4/339	195/23271	0.316689	0.552071	0.481985	Slc8a1/Chrna7/Dgki/Dlgap2	4
GO:0035371	microtubule plus-end	1/339	26/23271	0.317332	0.552071	0.481985	Kif3c	1
GO:0097038	perinuclear endoplasmic reticulum	1/339	26/23271	0.317332	0.552071	0.481985	Dbi	1
GO:0005923	bicellular tight junction	3/339	137/23271	0.322143	0.556682	0.486011	Lin7a/Adcyap1r1/Mapk15	3
GO:0016607	nuclear speck	6/339	320/23271	0.324028	0.556682	0.486011	Dgkq/Aff2/Adamts4/Itpkc/Gcat/Zbtb16	6
GO:0001750	photoreceptor outer segment	2/339	80/23271	0.325364	0.556682	0.486011	Rgs9/Gngt1	2
GO:0044391	ribosomal subunit	4/339	198/23271	0.326559	0.556682	0.486011	Rpl38/Rps28/Hba-a2/mt-Rnr1	4
GO:0002102	podosome	1/339	27/23271	0.327288	0.556682	0.486011	Vcl	1
GO:0005581	collagen trimer	2/339	81/23271	0.3307	0.559986	0.488895	Dcn/Col3a1	2
GO:0044309	neuron spine	4/339	200/23271	0.33315	0.561637	0.490337	Slc8a1/Chrna7/Dgki/Dlgap2	4
GO:0032839	dendrite cytoplasm	1/339	28/23271	0.337099	0.565441	0.493658	Grik3	1
GO:0045178	basal part of cell	2/339	83/23271	0.341336	0.565441	0.493658	Slc6a9/Trf	2
GO:0045177	apical part of cell	8/339	454/23271	0.342911	0.565441	0.493658	Notch1/Vash1/Usp9x/Kcna1/Slc6a9/Atp7a/Chrna7/Trf	8
GO:0000407	phagophore assembly site	1/339	29/23271	0.346768	0.565441	0.493658	Atg9a	1
GO:0005732	small nucleolar ribonucleoprotein complex	1/339	29/23271	0.346768	0.565441	0.493658	Rpp40	1
GO:0032281	AMPA glutamate receptor complex	1/339	29/23271	0.346768	0.565441	0.493658	Sacm1l	1
GO:0005788	endoplasmic reticulum lumen	2/339	85/23271	0.351919	0.565441	0.493658	Ptprn2/H6pd	2
GO:0044304	main axon	2/339	85/23271	0.351919	0.565441	0.493658	Kcna1/Chrna7	2
GO:0000314	organellar small ribosomal subunit	1/339	30/23271	0.356296	0.565441	0.493658	mt-Rnr1	1
GO:0005763	mitochondrial small ribosomal subunit	1/339	30/23271	0.356296	0.565441	0.493658	mt-Rnr1	1
GO:0030140	trans-Golgi network transport vesicle	1/339	30/23271	0.356296	0.565441	0.493658	Atp7a	1
GO:0061827	sperm head	1/339	30/23271	0.356296	0.565441	0.493658	Adam4	1
GO:1902555	endoribonuclease complex	1/339	30/23271	0.356296	0.565441	0.493658	Rpp40	1
GO:0070160	tight junction	3/339	146/23271	0.357957	0.565441	0.493658	Lin7a/Adcyap1r1/Mapk15	3
GO:0030658	transport vesicle membrane	3/339	147/23271	0.361925	0.565441	0.493658	Slc6a9/Ptprn2/Syn3	3
GO:0030426	growth cone	4/339	209/23271	0.362859	0.565441	0.493658	Kif3c/Dcc/Usp9x/Chrna7	4
GO:0042470	melanosome	1/339	31/23271	0.365685	0.565441	0.493658	Sgsm2	1
GO:0048770	pigment granule	1/339	31/23271	0.365685	0.565441	0.493658	Sgsm2	1
GO:0097526	spliceosomal tri-snRNP complex	1/339	31/23271	0.365685	0.565441	0.493658	Snrpg	1
GO:0099092	postsynaptic density, intracellular component	1/339	31/23271	0.365685	0.565441	0.493658	Nos1	1
GO:0005759	mitochondrial matrix	5/339	273/23271	0.366572	0.565441	0.493658	Pdpr/Etfb/Mterf1b/Mettl4/mt-Rnr1	5
GO:0031300	intrinsic component of organelle membrane	7/339	403/23271	0.372574	0.570583	0.498147	Slc6a9/Sacm1l/Chrna7/B4galnt1/Tvp23a/Pet100/Ptprn2	7
GO:0030864	cortical actin cytoskeleton	2/339	89/23271	0.372901	0.570583	0.498147	Sptb/Pdlim2	2
GO:0043195	terminal bouton	2/339	91/23271	0.383289	0.581204	0.507419	Grik3/Ptprn2	2
GO:0032588	trans-Golgi network membrane	1/339	33/23271	0.384056	0.581204	0.507419	Mmp24	1
GO:0055037	recycling endosome	3/339	153/23271	0.385641	0.581204	0.507419	Slc9a7/Atg9a/Trf	3
GO:0030427	site of polarized growth	4/339	216/23271	0.385944	0.581204	0.507419	Kif3c/Dcc/Usp9x/Chrna7	4
GO:0036464	cytoplasmic ribonucleoprotein granule	4/339	218/23271	0.392523	0.58268	0.508708	Kif3c/Nynrin/Rbfox1/Snrpg	4
GO:0008180	COP9 signalosome	1/339	34/23271	0.393041	0.58268	0.508708	Tmod1	1
GO:0008305	integrin complex	1/339	34/23271	0.393041	0.58268	0.508708	Itgam	1
GO:0097225	sperm midpiece	1/339	34/23271	0.393041	0.58268	0.508708	Cd52	1
GO:0016324	apical plasma membrane	6/339	350/23271	0.401572	0.586676	0.512197	Notch1/Kcna1/Slc6a9/Atp7a/Chrna7/Trf	6
GO:0005834	heterotrimeric G-protein complex	1/339	35/23271	0.401896	0.586676	0.512197	Gngt1	1
GO:0031463	Cul3-RING ubiquitin ligase complex	1/339	35/23271	0.401896	0.586676	0.512197	Kctd10	1
GO:1905360	GTPase complex	1/339	35/23271	0.401896	0.586676	0.512197	Gngt1	1
GO:0043296	apical junction complex	3/339	158/23271	0.405248	0.589311	0.514497	Lin7a/Adcyap1r1/Mapk15	3
GO:1905348	endonuclease complex	1/339	36/23271	0.410622	0.592602	0.517371	Rpp40	1
GO:1990752	microtubule end	1/339	36/23271	0.410622	0.592602	0.517371	Kif3c	1
GO:0030117	membrane coat	2/339	97/23271	0.413992	0.592706	0.517461	Ap4b1/Trf	2
GO:0048475	coated membrane	2/339	97/23271	0.413992	0.592706	0.517461	Ap4b1/Trf	2
GO:0005635	nuclear envelope	7/339	421/23271	0.415361	0.592706	0.517461	Rnf123/S100a6/Nos1ap/Nos1/Anxa11/Alox5ap/Ndufb4	7
GO:0031594	neuromuscular junction	2/339	98/23271	0.419037	0.593767	0.518387	Stxbp5l/Kcnc4	2
GO:0099091	postsynaptic specialization, intracellular component	1/339	37/23271	0.419221	0.593767	0.518387	Nos1	1
GO:0035770	ribonucleoprotein granule	4/339	229/23271	0.428484	0.604639	0.527879	Kif3c/Nynrin/Rbfox1/Snrpg	4
GO:0012506	vesicle membrane	6/339	363/23271	0.435179	0.608786	0.5315	Slc6a9/Dgkq/Nos1/Ptprn2/Syn3/Trf	6
GO:0098636	protein complex involved in cell adhesion	1/339	39/23271	0.436046	0.608786	0.5315	Itgam	1
GO:0036064	ciliary basal body	3/339	166/23271	0.436217	0.608786	0.5315	Irs1/Mapk15/Dnaaf2	3
GO:0031941	filamentous actin	1/339	40/23271	0.444275	0.617769	0.539343	Pdlim2	1
GO:0031234	extrinsic component of cytoplasmic side of plasma membrane	2/339	104/23271	0.448823	0.621824	0.542882	S100a6/Gngt1	2
GO:0001772	immunological synapse	1/339	41/23271	0.452384	0.624487	0.545208	Cd37	1
GO:0032838	plasma membrane bounded cell projection cytoplasm	3/339	171/23271	0.455267	0.626197	0.5467	Kif3c/Grik3/Spata4	3
GO:0045095	keratin filament	1/339	42/23271	0.460376	0.630947	0.550847	Krt8	1
GO:0030119	AP-type membrane coat adaptor complex	1/339	43/23271	0.468251	0.639439	0.558262	Ap4b1	1
GO:0005741	mitochondrial outer membrane	3/339	175/23271	0.470311	0.639959	0.558716	Gpam/Nos1/Sox10	3
GO:0048787	presynaptic active zone membrane	1/339	46/23271	0.491196	0.664249	0.579921	Dgki	1
GO:0098685	Schaffer collateral - CA1 synapse	2/339	113/23271	0.491836	0.664249	0.579921	Dcc/Dgki	2
GO:0009295	nucleoid	1/339	47/23271	0.498622	0.664249	0.579921	Mterf1b	1
GO:0031305	integral component of mitochondrial inner membrane	1/339	47/23271	0.498622	0.664249	0.579921	Pet100	1
GO:0042645	mitochondrial nucleoid	1/339	47/23271	0.498622	0.664249	0.579921	Mterf1b	1
GO:0055038	recycling endosome membrane	1/339	47/23271	0.498622	0.664249	0.579921	Slc9a7	1
GO:0097733	photoreceptor cell cilium	2/339	116/23271	0.505698	0.667002	0.582325	Rgs9/Gngt1	2
GO:0031304	intrinsic component of mitochondrial inner membrane	1/339	48/23271	0.505941	0.667002	0.582325	Pet100	1
GO:0032590	dendrite membrane	1/339	48/23271	0.505941	0.667002	0.582325	Kcnc4	1
GO:0016469	proton-transporting two-sector ATPase complex	1/339	49/23271	0.513153	0.669559	0.584558	Atp5k	1
GO:0031201	SNARE complex	1/339	49/23271	0.513153	0.669559	0.584558	Stxbp5l	1
GO:0098686	hippocampal mossy fiber to CA3 synapse	1/339	49/23271	0.513153	0.669559	0.584558	Slc6a9	1
GO:0071011	precatalytic spliceosome	1/339	51/23271	0.527264	0.685623	0.598582	Snrpg	1
GO:0097731	9+0 non-motile cilium	2/339	123/23271	0.537074	0.696004	0.607646	Rgs9/Gngt1	2
GO:0019867	outer membrane	3/339	196/23271	0.545919	0.702565	0.613374	Gpam/Nos1/Sox10	3
GO:0031968	organelle outer membrane	3/339	196/23271	0.545919	0.702565	0.613374	Gpam/Nos1/Sox10	3
GO:0035861	site of double-strand break	1/339	54/23271	0.547669	0.702565	0.613374	Rpa3	1
GO:0030120	vesicle coat	1/339	55/23271	0.554274	0.706282	0.616618	Trf	1
GO:0097525	spliceosomal snRNP complex	1/339	55/23271	0.554274	0.706282	0.616618	Snrpg	1
GO:0030139	endocytic vesicle	3/339	200/23271	0.559599	0.710691	0.620468	Kifc1/Anxa11/Trf	3
GO:0005882	intermediate filament	2/339	129/23271	0.562859	0.712456	0.622009	Pcp4/Krt8	2
GO:0030532	small nuclear ribonucleoprotein complex	1/339	60/23271	0.585882	0.739143	0.645308	Snrpg	1
GO:0015629	actin cytoskeleton	7/339	497/23271	0.588631	0.740159	0.646195	Sptb/Sorbs1/Cdc42bpb/Vcl/Lmod1/Tmod1/Pdlim2	7
GO:0031985	Golgi cisterna	1/339	62/23271	0.59789	0.74933	0.654201	Glg1	1
GO:0005903	brush border	2/339	140/23271	0.607416	0.756479	0.660443	Atp7a/Npc1l1	2
GO:0000502	proteasome complex	1/339	64/23271	0.609552	0.756479	0.660443	Psmb9	1
GO:0022625	cytosolic large ribosomal subunit	1/339	64/23271	0.609552	0.756479	0.660443	Rpl38	1
GO:0016328	lateral plasma membrane	1/339	66/23271	0.620876	0.765781	0.668564	Slc6a9	1
GO:0005770	late endosome	3/339	219/23271	0.621066	0.765781	0.668564	Atg9a/Atp7a/Trf	3
GO:0099568	cytoplasmic region	3/339	223/23271	0.633239	0.778271	0.679469	Kif3c/Grik3/Spata4	3
GO:0005905	clathrin-coated pit	1/339	69/23271	0.637251	0.780683	0.681575	Trf	1
GO:0010494	cytoplasmic stress granule	1/339	70/23271	0.642551	0.782146	0.682852	Rbfox1	1
GO:1905369	endopeptidase complex	1/339	70/23271	0.642551	0.782146	0.682852	Psmb9	1
GO:0031256	leading edge membrane	2/339	150/23271	0.644861	0.782459	0.683125	Kcnc4/Chrna7	2
GO:0031253	cell projection membrane	4/339	304/23271	0.648928	0.784894	0.68525	Kcnc4/Atp7a/Chrna7/Npc1l1	4
GO:0120114	Sm-like protein family complex	1/339	72/23271	0.65292	0.785158	0.685481	Snrpg	1
GO:0005938	cell cortex	4/339	307/23271	0.656494	0.785158	0.685481	Sptb/Tmod1/Rhod/Pdlim2	4
GO:0070603	SWI/SNF superfamily-type complex	1/339	73/23271	0.657992	0.785158	0.685481	Mta3	1
GO:0005875	microtubule associated complex	2/339	154/23271	0.65903	0.785158	0.685481	Kif3c/Kifc1	2
GO:0035869	ciliary transition zone	1/339	74/23271	0.66299	0.785158	0.685481	Kctd10	1
GO:0090734	site of DNA damage	1/339	74/23271	0.66299	0.785158	0.685481	Rpa3	1
GO:0005667	transcription regulator complex	6/339	460/23271	0.663572	0.785158	0.685481	Med31/Sox4/Mta3/Tfap2d/Hipk2/Zbtb16	6
GO:0000118	histone deacetylase complex	1/339	75/23271	0.667915	0.78785	0.687832	Mta3	1
GO:0090575	RNA polymerase II transcription regulator complex	2/339	159/23271	0.676102	0.792948	0.692282	Med31/Hipk2	2
GO:0097730	non-motile cilium	2/339	160/23271	0.679432	0.792948	0.692282	Rgs9/Gngt1	2
GO:0030662	coated vesicle membrane	1/339	78/23271	0.682264	0.792948	0.692282	Trf	1
GO:1904949	ATPase complex	1/339	78/23271	0.682264	0.792948	0.692282	Mta3	1
GO:0061695	transferase complex, transferring phosphorus-containing groups	3/339	241/23271	0.684622	0.792948	0.692282	Sorbs1/Acvr2b/Irs1	3
GO:0031252	cell leading edge	5/339	395/23271	0.684724	0.792948	0.692282	S100a6/Kcnc4/Atn1/Atp7a/Chrna7	5
GO:0032592	integral component of mitochondrial membrane	1/339	79/23271	0.686908	0.793066	0.692386	Pet100	1
GO:0030684	preribosome	1/339	80/23271	0.691484	0.795938	0.694893	Wdr74	1
GO:0045111	intermediate filament cytoskeleton	2/339	165/23271	0.695665	0.796318	0.695224	Pcp4/Krt8	2
GO:0098573	intrinsic component of mitochondrial membrane	1/339	81/23271	0.695994	0.796318	0.695224	Pet100	1
GO:0005758	mitochondrial intermembrane space	1/339	83/23271	0.704818	0.799213	0.697752	Cmc4	1
GO:0071013	catalytic step 2 spliceosome	1/339	83/23271	0.704818	0.799213	0.697752	Snrpg	1
GO:1902554	serine/threonine protein kinase complex	1/339	83/23271	0.704818	0.799213	0.697752	Acvr2b	1
GO:0009898	cytoplasmic side of plasma membrane	2/339	169/23271	0.708158	0.800618	0.698978	S100a6/Gngt1	2
GO:0005795	Golgi stack	1/339	87/23271	0.721706	0.811228	0.708241	Glg1	1
GO:0005881	cytoplasmic microtubule	1/339	88/23271	0.725775	0.811228	0.708241	Mid1	1
GO:0030667	secretory granule membrane	1/339	88/23271	0.725775	0.811228	0.708241	Ptprn2	1
GO:0030659	cytoplasmic vesicle membrane	4/339	337/23271	0.726059	0.811228	0.708241	Slc6a9/Ptprn2/Syn3/Trf	4
GO:0005684	U2-type spliceosomal complex	1/339	89/23271	0.729785	0.813006	0.709794	Snrpg	1
GO:0031248	protein acetyltransferase complex	1/339	91/23271	0.73763	0.816471	0.712819	Naa38	1
GO:1902493	acetyltransferase complex	1/339	91/23271	0.73763	0.816471	0.712819	Naa38	1
GO:0000313	organellar ribosome	1/339	92/23271	0.741467	0.816471	0.712819	mt-Rnr1	1
GO:0005761	mitochondrial ribosome	1/339	92/23271	0.741467	0.816471	0.712819	mt-Rnr1	1
GO:0048786	presynaptic active zone	1/339	95/23271	0.752646	0.823566	0.719014	Dgki	1
GO:1905368	peptidase complex	1/339	95/23271	0.752646	0.823566	0.719014	Psmb9	1
GO:0031970	organelle envelope lumen	1/339	96/23271	0.756264	0.823566	0.719014	Cmc4	1
GO:0098562	cytoplasmic side of membrane	2/339	186/23271	0.756557	0.823566	0.719014	S100a6/Gngt1	2
GO:0005902	microvillus	1/339	101/23271	0.773578	0.839696	0.733096	Atp7a	1
GO:0005681	spliceosomal complex	2/339	196/23271	0.781673	0.846072	0.738663	Snrpg/Rbm41	2
GO:0000151	ubiquitin ligase complex	3/339	285/23271	0.787224	0.849666	0.7418	Kctd10/Med31/Med21	3
GO:0098862	cluster of actin-based cell projections	2/339	200/23271	0.791068	0.851403	0.743317	Atp7a/Npc1l1	2
GO:0045335	phagocytic vesicle	1/339	111/23271	0.804613	0.863543	0.753915	Anxa11	1
GO:0005819	spindle	3/339	297/23271	0.809895	0.86677	0.756732	Kifc1/Anxa11/Mapk15	3
GO:0005814	centriole	1/339	119/23271	0.826358	0.881911	0.769951	Mapk15	1
GO:0015934	large ribosomal subunit	1/339	125/23271	0.841067	0.895102	0.781467	Rpl38	1
GO:0010008	endosome membrane	2/339	227/23271	0.845632	0.897454	0.783521	Slc9a7/Ubap1l	2
GO:0005930	axoneme	1/339	129/23271	0.850176	0.899769	0.785542	Spata4	1
GO:0097014	ciliary plasm	1/339	131/23271	0.854533	0.901876	0.787381	Spata4	1
GO:0001669	acrosomal vesicle	1/339	134/23271	0.860833	0.903171	0.788513	Notch1	1
GO:0000922	spindle pole	1/339	135/23271	0.862872	0.903171	0.788513	Kifc1	1
GO:0072686	mitotic spindle	1/339	135/23271	0.862872	0.903171	0.788513	Kifc1	1
GO:0005798	Golgi-associated vesicle	1/339	139/23271	0.870735	0.908438	0.79311	Atp7a	1
GO:0036126	sperm flagellum	1/339	141/23271	0.874496	0.908438	0.79311	Cd52	1
GO:0005874	microtubule	4/339	430/23271	0.875057	0.908438	0.79311	Kif3c/Slc8a1/Mid1/Kifc1	4
GO:0005777	peroxisome	1/339	145/23271	0.881694	0.910367	0.794795	Xdh	1
GO:0042579	microbody	1/339	145/23271	0.881694	0.910367	0.794795	Xdh	1
GO:0030496	midbody	1/339	147/23271	0.885137	0.911452	0.795742	Anxa11	1
GO:0001726	ruffle	1/339	149/23271	0.88848	0.912429	0.796595	S100a6	1
GO:0030176	integral component of endoplasmic reticulum membrane	1/339	153/23271	0.894879	0.915646	0.799404	Sacm1l	1
GO:0097729	9+2 motile cilium	1/339	154/23271	0.89642	0.915646	0.799404	Cd52	1
GO:0000323	lytic vacuole	4/339	460/23271	0.905169	0.918653	0.802029	Arsb/Nos1/Slc17a4/Anxa11	4
GO:0005764	lysosome	4/339	460/23271	0.905169	0.918653	0.802029	Arsb/Nos1/Slc17a4/Anxa11	4
GO:0031227	intrinsic component of endoplasmic reticulum membrane	1/339	161/23271	0.906597	0.918653	0.802029	Sacm1l	1
GO:0031461	cullin-RING ubiquitin ligase complex	1/339	163/23271	0.909318	0.918966	0.802302	Kctd10	1
GO:0032993	protein-DNA complex	1/339	186/23271	0.93546	0.942884	0.823184	Rpa3	1
GO:0098858	actin-based cell projection	1/339	221/23271	0.961559	0.964656	0.842192	Atp7a	1
GO:0031514	motile cilium	1/339	222/23271	0.962125	0.964656	0.842192	Cd52	1
GO:0005769	early endosome	1/339	284/23271	0.984904	0.984904	0.859869	Trf	1

## Sheet: Female_14dpl_BP
ID	Description	GeneRatio	BgRatio	pvalue	p.adjust	qvalue	geneID	Count
GO:0007601	visual perception	12/332	161/23328	3.54652e-06	0.00744096	0.00706233	Lrit3/Rdh8/Rgs9/Nyx/Glra1/Cryba2/Cryba4/Crybb3/Gucy2f/Crybb1/Lamc3/Crygb	12
GO:0050953	sensory perception of light stimulus	12/332	165/23328	4.57342e-06	0.00744096	0.00706233	Lrit3/Rdh8/Rgs9/Nyx/Glra1/Cryba2/Cryba4/Crybb3/Gucy2f/Crybb1/Lamc3/Crygb	12
GO:0002088	lens development in camera-type eye	8/332	91/23328	4.71481e-05	0.0482072	0.0457542	Cryba2/Cryba4/Crybb3/Hipk2/Tmod1/Crybb1/Cryaa/Crygb	8
GO:0001505	regulation of neurotransmitter levels	13/332	257/23328	8.75783e-05	0.0482072	0.0457542	Prepl/Stxbp5l/Kcnc4/Slc6a9/Prima1/Lin7a/Chrna7/Nos1/Doc2g/Dgki/Ptprn2/Syn3/Syt10	13
GO:0007269	neurotransmitter secretion	11/332	189/23328	8.88885e-05	0.0482072	0.0457542	Prepl/Stxbp5l/Kcnc4/Slc6a9/Lin7a/Chrna7/Doc2g/Dgki/Ptprn2/Syn3/Syt10	11
GO:0099643	signal release from synapse	11/332	189/23328	8.88885e-05	0.0482072	0.0457542	Prepl/Stxbp5l/Kcnc4/Slc6a9/Lin7a/Chrna7/Doc2g/Dgki/Ptprn2/Syn3/Syt10	11
GO:0006836	neurotransmitter transport	12/332	245/23328	0.00021924	0.101915	0.0967293	Prepl/Stxbp5l/Kcnc4/Slc6a9/Lin7a/Chrna7/Nos1/Doc2g/Dgki/Ptprn2/Syn3/Syt10	12
GO:0050995	negative regulation of lipid catabolic process	4/332	25/23328	0.000402389	0.127516	0.121028	Gpld1/Dbi/Fmc1/Apoc1	4
GO:0031943	regulation of glucocorticoid metabolic process	3/332	11/23328	0.000433038	0.127516	0.121028	Dgkq/H6pd/Bmp5	3
GO:0034650	cortisol metabolic process	3/332	11/23328	0.000433038	0.127516	0.121028	Dgkq/H6pd/Bmp5	3
GO:1901660	calcium ion export	3/332	11/23328	0.000433038	0.127516	0.121028	Atp2b3/Slc8a1/Rgs9	3
GO:0046339	diacylglycerol metabolic process	4/332	26/23328	0.000470251	0.127516	0.121028	Gpam/Dgkq/Dgki/Dgkg	4
GO:0030900	forebrain development	15/332	393/23328	0.000557148	0.132789	0.126032	Notch1/Slit1/Usp9x/Kcna1/Ndst1/Mdk/Dbi/Atp7a/Wnt2b/Alk/Fezf1/Fabp7/Itgam/Tyrobp/Col3a1	15
GO:0070839	divalent metal ion export	3/332	12/23328	0.000571309	0.132789	0.126032	Atp2b3/Slc8a1/Rgs9	3
GO:0015672	monovalent inorganic cation transport	17/332	489/23328	0.000700711	0.152008	0.144273	Slc8a1/Slc9a7/Atp5k/Kcna1/Kcnc4/Scn4b/Kcnh5/Slc6a9/Slc24a4/Ano6/Atp7a/Nos1/Kcnj6/Slc17a4/Kcna3/Kcnk12/Nkain1	17
GO:0098742	cell-cell adhesion via plasma-membrane adhesion molecules	10/332	209/23328	0.000866645	0.156812	0.148833	Pcdha9/Gpc6/Tenm1/Tenm3/Pcdhgc3/Pcdha7/Mmp24/Cdh16/Cntn5/Il1rapl1	10
GO:0010644	cell communication by electrical coupling	3/332	14/23328	0.000925492	0.156812	0.148833	Slc8a1/Pde4d/Kcna1	3
GO:0034309	primary alcohol biosynthetic process	3/332	14/23328	0.000925492	0.156812	0.148833	Dgkq/H6pd/Bmp5	3
GO:0046058	cAMP metabolic process	3/332	14/23328	0.000925492	0.156812	0.148833	Pde4d/Adcy9/Adcy3	3
GO:0070997	neuron death	15/332	416/23328	0.000991733	0.156812	0.148833	Adnp/Gabrb2/Dcc/Atn1/Mdk/Pcp4/Nos1ap/Atp7a/Nenf/Chrna7/Nos1/Tfap2d/Hipk2/Itgam/Tyrobp	15
GO:0014009	glial cell proliferation	5/332	54/23328	0.001012	0.156812	0.148833	Notch1/Sox4/Dbi/Sox10/Lgi4	5
GO:1901214	regulation of neuron death	14/332	377/23328	0.00109742	0.161953	0.153712	Adnp/Gabrb2/Dcc/Mdk/Pcp4/Nos1ap/Atp7a/Nenf/Chrna7/Nos1/Tfap2d/Hipk2/Itgam/Tyrobp	14
GO:0070307	lens fiber cell development	3/332	15/23328	0.00114472	0.161953	0.153712	Tmod1/Cryaa/Crygb	3
GO:0019935	cyclic-nucleotide-mediated signaling	10/332	223/23328	0.00141292	0.186395	0.176911	Adnp/Pde4d/Gpr26/Adcy9/Dgkq/Nos1/Adcyap1r1/Gucy2f/Adcy3/Pde11a	10
GO:0009187	cyclic nucleotide metabolic process	4/332	35/23328	0.00148933	0.186395	0.176911	Pde4d/Adcy9/Gucy2f/Adcy3	4
GO:0032094	response to food	4/332	35/23328	0.00148933	0.186395	0.176911	Atn1/Nenf/Chrna7/Npff	4
GO:0006704	glucocorticoid biosynthetic process	3/332	17/23328	0.00167509	0.20188	0.191607	Dgkq/H6pd/Bmp5	3
GO:0071248	cellular response to metal ion	8/332	156/23328	0.00181648	0.20794	0.197359	Kcna1/Gpld1/Fabp4/Atp7a/Glra1/Alox5ap/Syt10/Trf	8
GO:1903305	regulation of regulated secretory pathway	9/332	193/23328	0.00185319	0.20794	0.197359	Prepl/Notch1/Stxbp5l/Chrna7/Dgki/Itgam/Fcer1g/Syt10/Cd160	9
GO:0002283	neutrophil activation involved in immune response	3/332	18/23328	0.00198905	0.212788	0.201961	Itgam/Fcer1g/Tyrobp	3
GO:0050994	regulation of lipid catabolic process	5/332	63/23328	0.00202718	0.212788	0.201961	Gpld1/Dbi/Fmc1/Irs1/Apoc1	5
GO:0010566	regulation of ketone biosynthetic process	3/332	19/23328	0.00233727	0.225209	0.213749	Dgkq/H6pd/Bmp5	3
GO:0017121	plasma membrane phospholipid scrambling	3/332	19/23328	0.00233727	0.225209	0.213749	Xkr7/Ano6/Xkr4	3
GO:0071805	potassium ion transmembrane transport	9/332	200/23328	0.00235937	0.225209	0.213749	Slc9a7/Kcna1/Kcnc4/Kcnh5/Slc24a4/Ano6/Kcnj6/Kcna3/Kcnk12	9
GO:0006813	potassium ion transport	10/332	240/23328	0.00242235	0.225209	0.213749	Slc9a7/Kcna1/Kcnc4/Kcnh5/Slc24a4/Ano6/Nos1/Kcnj6/Kcna3/Kcnk12	10
GO:0051271	negative regulation of cellular component movement	12/332	326/23328	0.00261945	0.233001	0.221144	Notch1/Slit1/Vash1/Stk24/Ccdc125/Nos1/Dcn/Erdr1/Kiss1r/Mmp28/Mapk15/Col3a1	12
GO:0006654	phosphatidic acid biosynthetic process	3/332	20/23328	0.00272097	0.233001	0.221144	Gpam/Dgkq/Dgkg	3
GO:0090030	regulation of steroid hormone biosynthetic process	3/332	20/23328	0.00272097	0.233001	0.221144	Dgkq/H6pd/Bmp5	3
GO:0050795	regulation of behavior	6/332	100/23328	0.00308846	0.252632	0.239777	Insl5/Mdk/Nr2c2/Retn/Cntnap4/Ptgds	6
GO:0000028	ribosomal small subunit assembly	3/332	21/23328	0.00314127	0.252632	0.239777	Rpl38/Rps28/mt-Rnr1	3
GO:1902742	apoptotic process involved in development	4/332	43/23328	0.00321114	0.252632	0.239777	Notch1/Xkr7/Xkr4/Cryaa	4
GO:0001933	negative regulation of protein phosphorylation	14/332	425/23328	0.00329829	0.252632	0.239777	Timp3/Slc8a1/Dusp4/Pde4d/Ptprb/Fabp4/Dgkq/Pcp4/Tesk1/Chrna7/Nos1/Psca/Paqr3/Xdh	14
GO:1901215	negative regulation of neuron death	10/332	251/23328	0.00333841	0.252632	0.239777	Adnp/Gabrb2/Mdk/Pcp4/Nos1ap/Atp7a/Nenf/Nos1/Tfap2d/Hipk2	10
GO:1902644	tertiary alcohol metabolic process	3/332	22/23328	0.00359927	0.253002	0.240128	Dgkq/H6pd/Bmp5	3
GO:0017157	regulation of exocytosis	10/332	254/23328	0.00363087	0.253002	0.240128	Prepl/Notch1/Stxbp5l/Chrna7/Dgki/Itgam/Il1rapl1/Fcer1g/Syt10/Cd160	10
GO:0006639	acylglycerol metabolic process	7/332	138/23328	0.00367528	0.253002	0.240128	Gpam/Gpld1/Dbi/Dgkq/Dgki/Dgkg/Apoc1	7
GO:0046165	alcohol biosynthetic process	7/332	138/23328	0.00367528	0.253002	0.240128	Dhcr24/Dgkq/Adcyap1r1/Itpkc/H6pd/Npc1l1/Bmp5	7
GO:0015844	monoamine transport	6/332	104/23328	0.00375057	0.253002	0.240128	Pcp4/Chrna7/Nos1/Fcer1g/Syt10/Mapk15	6
GO:0051402	neuron apoptotic process	11/332	298/23328	0.0038098	0.253002	0.240128	Adnp/Gabrb2/Atn1/Mdk/Pcp4/Atp7a/Nos1/Tfap2d/Hipk2/Itgam/Tyrobp	11
GO:0006638	neutral lipid metabolic process	7/332	140/23328	0.00397759	0.258861	0.245689	Gpam/Gpld1/Dbi/Dgkq/Dgki/Dgkg/Apoc1	7
GO:0046473	phosphatidic acid metabolic process	3/332	23/23328	0.00409595	0.261338	0.24804	Gpam/Dgkq/Dgkg	3
GO:0035725	sodium ion transmembrane transport	7/332	143/23328	0.00446594	0.26661	0.253044	Slc8a1/Slc9a7/Scn4b/Slc6a9/Slc24a4/Ano6/Nos1	7
GO:0060840	artery development	6/332	108/23328	0.00451256	0.26661	0.253044	Notch1/Ndst1/Acvr2b/Mdk/Sox4/Col3a1	6
GO:0034765	regulation of ion transmembrane transport	15/332	489/23328	0.00462936	0.26661	0.253044	Slc8a1/Pde4d/Kcna1/Kcnc4/Scn4b/Kcnh5/Slc6a9/Rgs9/Dbi/Nos1ap/Ano6/Atp7a/Nos1/Kcnj6/Kcna3	15
GO:0009190	cyclic nucleotide biosynthetic process	3/332	24/23328	0.00463225	0.26661	0.253044	Adcy9/Gucy2f/Adcy3	3
GO:0052652	cyclic purine nucleotide metabolic process	3/332	24/23328	0.00463225	0.26661	0.253044	Adcy9/Gucy2f/Adcy3	3
GO:0043524	negative regulation of neuron apoptotic process	8/332	182/23328	0.00467018	0.26661	0.253044	Adnp/Gabrb2/Mdk/Pcp4/Atp7a/Nos1/Tfap2d/Hipk2	8
GO:0007156	homophilic cell adhesion via plasma membrane adhesion molecules	6/332	110/23328	0.00493368	0.273391	0.25948	Pcdha9/Tenm3/Pcdhgc3/Pcdha7/Cdh16/Cntn5	6
GO:0035637	multicellular organismal signaling	7/332	146/23328	0.00499827	0.273391	0.25948	Slc8a1/Pde4d/Kcna1/Kcnc4/Scn4b/Glra1/Chrna7	7
GO:1901617	organic hydroxy compound biosynthetic process	9/332	225/23328	0.00511947	0.273391	0.25948	Pdxk/Dhcr24/Dgkq/Atp7a/Adcyap1r1/Itpkc/H6pd/Npc1l1/Bmp5	9
GO:0031644	regulation of nervous system process	8/332	185/23328	0.00514627	0.273391	0.25948	Kcnc4/Glra1/Chrna7/Nos1/Npff/Sox10/Dlgap2/Trf	8
GO:0008211	glucocorticoid metabolic process	3/332	25/23328	0.00520905	0.273391	0.25948	Dgkq/H6pd/Bmp5	3
GO:0071241	cellular response to inorganic substance	9/332	227/23328	0.00541797	0.275932	0.261891	Kcna1/Gpld1/Fabp4/Atp7a/Glra1/Spidr/Alox5ap/Syt10/Trf	9
GO:0042391	regulation of membrane potential	14/332	450/23328	0.00542705	0.275932	0.261891	Gabrb2/Slc8a1/Kcna1/Kcnc4/Scn4b/Kcnh5/Piezo1/Glra1/Chrna7/Dcn/Dgki/Npff/Grik3/Kcnk12	14
GO:0043523	regulation of neuron apoptotic process	10/332	270/23328	0.00555112	0.277898	0.263757	Adnp/Gabrb2/Mdk/Pcp4/Atp7a/Nos1/Tfap2d/Hipk2/Itgam/Tyrobp	10
GO:0010038	response to metal ion	10/332	274/23328	0.00613706	0.302576	0.287179	Kcna1/Gpld1/Fabp4/Atp7a/Glra1/Anxa11/Alox5ap/Xdh/Syt10/Trf	10
GO:0006869	lipid transport	12/332	364/23328	0.0062572	0.303894	0.288431	Abca6/Dbi/Fabp4/Xkr7/Retn/Ano6/Osbpl10/Xkr4/Apoc1/Nmb/Npc1l1/Kiss1r	12
GO:0046885	regulation of hormone biosynthetic process	3/332	27/23328	0.00648732	0.306565	0.290966	Dgkq/H6pd/Bmp5	3
GO:0006814	sodium ion transport	9/332	234/23328	0.00657001	0.306565	0.290966	Slc8a1/Slc9a7/Scn4b/Slc6a9/Slc24a4/Ano6/Nos1/Slc17a4/Nkain1	9
GO:0010876	lipid localization	13/332	413/23328	0.00659482	0.306565	0.290966	Abca6/Dbi/Fabp4/Xkr7/Retn/Ano6/B4galnt1/Osbpl10/Xkr4/Apoc1/Nmb/Npc1l1/Kiss1r	13
GO:0046676	negative regulation of insulin secretion	4/332	53/23328	0.00681996	0.306643	0.29104	Stxbp5l/Irs1/Nos1/Npff	4
GO:0021782	glial cell development	6/332	118/23328	0.00691054	0.306643	0.29104	Mdk/Sox4/Sox10/Itgam/Lgi4/Lamc3	6
GO:0019933	cAMP-mediated signaling	8/332	195/23328	0.00700486	0.306643	0.29104	Pde4d/Gpr26/Adcy9/Dgkq/Nos1/Adcyap1r1/Adcy3/Pde11a	8
GO:0002089	lens morphogenesis in camera-type eye	3/332	28/23328	0.00719022	0.306643	0.29104	Hipk2/Cryaa/Crygb	3
GO:0046834	lipid phosphorylation	4/332	54/23328	0.0072846	0.306643	0.29104	Dgkq/Dgki/Dgkg/Itpkc	4
GO:1902930	regulation of alcohol biosynthetic process	4/332	54/23328	0.0072846	0.306643	0.29104	Dgkq/Adcyap1r1/H6pd/Bmp5	4
GO:0007218	neuropeptide signaling pathway	5/332	85/23328	0.00734817	0.306643	0.29104	Tenm1/Glra1/Npff/Nmb/Kiss1r	5
GO:0040013	negative regulation of locomotion	11/332	326/23328	0.00735039	0.306643	0.29104	Notch1/Slit1/Vash1/Stk24/Ccdc125/Dcn/Erdr1/Kiss1r/Mmp28/Mapk15/Col3a1	11
GO:0150063	visual system development	13/332	422/23328	0.00783173	0.320142	0.303851	Acvr2b/Tenm3/Cryba2/Cryba4/Crybb3/Hipk2/Tmod1/Itgam/Crybb1/Lamc3/Cryaa/Gngt1/Crygb	13
GO:0045822	negative regulation of heart contraction	3/332	29/23328	0.00793651	0.320142	0.303851	Pde4d/Nos1/Npff	3
GO:0042326	negative regulation of phosphorylation	14/332	471/23328	0.00796911	0.320142	0.303851	Timp3/Slc8a1/Dusp4/Pde4d/Ptprb/Fabp4/Dgkq/Pcp4/Tesk1/Chrna7/Nos1/Psca/Paqr3/Xdh	14
GO:0003211	cardiac ventricle formation	2/332	10/23328	0.00842661	0.329003	0.312262	Notch1/Sox4	2
GO:0048880	sensory system development	13/332	426/23328	0.00843716	0.329003	0.312262	Acvr2b/Tenm3/Cryba2/Cryba4/Crybb3/Hipk2/Tmod1/Itgam/Crybb1/Lamc3/Cryaa/Gngt1/Crygb	13
GO:0010959	regulation of metal ion transport	13/332	427/23328	0.00859413	0.329003	0.312262	Slc8a1/Pde4d/Kcna1/Scn4b/Rgs9/Dbi/Nos1ap/Ano6/Atp7a/Nos1/Adcyap1r1/Nkain1/Trf	13
GO:0090407	organophosphate biosynthetic process	13/332	427/23328	0.00859413	0.329003	0.312262	Uprt/Pdxk/Atp5k/Gpam/Adcy9/Dgkq/Nudt2/Nos1/Adcyap1r1/Dgkg/Itpkc/Gucy2f/Adcy3	13
GO:0140115	export across plasma membrane	4/332	57/23328	0.0088023	0.333055	0.316107	Atp2b3/Slc8a1/Rgs9/Ano6	4
GO:2000146	negative regulation of cell motility	10/332	291/23328	0.00918256	0.343449	0.325972	Notch1/Vash1/Stk24/Ccdc125/Dcn/Erdr1/Kiss1r/Mmp28/Mapk15/Col3a1	10
GO:0046888	negative regulation of hormone secretion	5/332	90/23328	0.00929881	0.343845	0.326348	Stxbp5l/Irs1/Nos1/Npff/Nmb	5
GO:0042063	gliogenesis	11/332	338/23328	0.00948981	0.345701	0.32811	Notch1/Mdk/Sox4/Dbi/Apcdd1/Mmp24/Sox10/Itgam/Lgi4/Lamc3/Trf	11
GO:0033137	negative regulation of peptidyl-serine phosphorylation	3/332	31/23328	0.00956149	0.345701	0.32811	Pde4d/Nos1/Paqr3	3
GO:0030258	lipid modification	9/332	250/23328	0.00990481	0.353196	0.335224	Etfb/Sacm1l/Dbi/Dgkq/Irs1/B4galnt1/Dgki/Dgkg/Itpkc	9
GO:1903532	positive regulation of secretion by cell	12/332	388/23328	0.0101055	0.353196	0.335224	Stxbp5l/Gpld1/Sox4/Pcp4/Retn/Irs1/Nmb/Itgam/Fcer1g/Kiss1r/Syt10/Cd160	12
GO:0006171	cAMP biosynthetic process	2/332	11/23328	0.010203	0.353196	0.335224	Adcy9/Adcy3	2
GO:1902548	negative regulation of cellular response to vascular endothelial growth factor stimulus	2/332	11/23328	0.010203	0.353196	0.335224	Dcn/Xdh	2
GO:0042119	neutrophil activation	3/332	33/23328	0.0113663	0.386011	0.366369	Itgam/Fcer1g/Tyrobp	3
GO:0019932	second-messenger-mediated signaling	13/332	445/23328	0.0118329	0.386011	0.366369	Adnp/Slc8a1/Pde4d/Gpr26/Adcy9/Dgkq/Nos1/Adcyap1r1/Gucy2f/Adcy3/Pde11a/Gucy1a2/Kiss1r	13
GO:0003183	mitral valve morphogenesis	2/332	12/23328	0.0121293	0.386011	0.366369	Notch1/Sox4	2
GO:0003207	cardiac chamber formation	2/332	12/23328	0.0121293	0.386011	0.366369	Notch1/Sox4	2
GO:0007440	foregut morphogenesis	2/332	12/23328	0.0121293	0.386011	0.366369	Notch1/Acvr2b	2
GO:0018342	protein prenylation	2/332	12/23328	0.0121293	0.386011	0.366369	Pggt1b/Ptar1	2
GO:0097354	prenylation	2/332	12/23328	0.0121293	0.386011	0.366369	Pggt1b/Ptar1	2
GO:0001964	startle response	3/332	34/23328	0.0123372	0.386011	0.366369	Kcna1/Glra1/Fabp7	3
GO:0019934	cGMP-mediated signaling	3/332	34/23328	0.0123372	0.386011	0.366369	Adnp/Gucy2f/Pde11a	3
GO:0120255	olefinic compound biosynthetic process	3/332	34/23328	0.0123372	0.386011	0.366369	Dgkq/H6pd/Bmp5	3
GO:0002027	regulation of heart rate	5/332	97/23328	0.0125899	0.390166	0.370312	Slc8a1/Pde4d/Scn4b/Chrna7/Npff	5
GO:0045055	regulated exocytosis	9/332	261/23328	0.0128473	0.391573	0.371648	Prepl/Notch1/Stxbp5l/Chrna7/Dgki/Itgam/Fcer1g/Syt10/Cd160	9
GO:0035904	aorta development	4/332	64/23328	0.0131081	0.391573	0.371648	Notch1/Ndst1/Sox4/Col3a1	4
GO:0090278	negative regulation of peptide hormone secretion	4/332	64/23328	0.0131081	0.391573	0.371648	Stxbp5l/Irs1/Nos1/Npff	4
GO:0045833	negative regulation of lipid metabolic process	5/332	98/23328	0.0131166	0.391573	0.371648	Gpld1/Dbi/Fmc1/Apoc1/Bmp5	5
GO:0043302	positive regulation of leukocyte degranulation	3/332	35/23328	0.0133542	0.39504	0.374939	Itgam/Fcer1g/Cd160	3
GO:0034308	primary alcohol metabolic process	4/332	65/23328	0.013815	0.404437	0.383857	Rdh8/Dgkq/H6pd/Bmp5	4
GO:0002328	pro-B cell differentiation	2/332	13/23328	0.014201	0.404437	0.383857	Notch1/Sox4	2
GO:0003174	mitral valve development	2/332	13/23328	0.014201	0.404437	0.383857	Notch1/Sox4	2
GO:0071281	cellular response to iron ion	2/332	13/23328	0.014201	0.404437	0.383857	Gpld1/Trf	2
GO:0035909	aorta morphogenesis	3/332	36/23328	0.0144175	0.404437	0.383857	Notch1/Sox4/Col3a1	3
GO:0070306	lens fiber cell differentiation	3/332	36/23328	0.0144175	0.404437	0.383857	Tmod1/Cryaa/Crygb	3
GO:1904062	regulation of cation transmembrane transport	11/332	361/23328	0.0149005	0.406933	0.386226	Slc8a1/Pde4d/Kcna1/Scn4b/Slc6a9/Rgs9/Dbi/Nos1ap/Ano6/Atp7a/Nos1	11
GO:0010676	positive regulation of cellular carbohydrate metabolic process	4/332	67/23328	0.0153003	0.406933	0.386226	Sorbs1/Gpld1/Irs1/Adcyap1r1	4
GO:1903307	positive regulation of regulated secretory pathway	4/332	67/23328	0.0153003	0.406933	0.386226	Itgam/Fcer1g/Syt10/Cd160	4
GO:0030574	collagen catabolic process	3/332	37/23328	0.0155276	0.406933	0.386226	Mmp24/Mmp28/Adamts2	3
GO:0046879	hormone secretion	11/332	364/23328	0.0157493	0.406933	0.386226	Stxbp5l/Gpld1/Acvr2b/Sox4/Retn/Irs1/Nos1/Npff/Ptprn2/Nmb/Kiss1r	11
GO:0030837	negative regulation of actin filament polymerization	4/332	68/23328	0.0160792	0.406933	0.386226	Sptb/Lmod1/Tmod1/Tmsb15b1	4
GO:0043949	regulation of cAMP-mediated signaling	4/332	68/23328	0.0160792	0.406933	0.386226	Pde4d/Nos1/Adcyap1r1/Pde11a	4
GO:0071868	cellular response to monoamine stimulus	4/332	68/23328	0.0160792	0.406933	0.386226	Pde4d/Rgs9/Nos1/Alk	4
GO:0071870	cellular response to catecholamine stimulus	4/332	68/23328	0.0160792	0.406933	0.386226	Pde4d/Rgs9/Nos1/Alk	4
GO:0099601	regulation of neurotransmitter receptor activity	4/332	68/23328	0.0160792	0.406933	0.386226	Slc6a9/Rgs9/Psca/Dlgap2	4
GO:0032099	negative regulation of appetite	2/332	14/23328	0.0164136	0.406933	0.386226	Nenf/Npff	2
GO:0030534	adult behavior	7/332	184/23328	0.0165657	0.406933	0.386226	Glra1/Chrna7/Nos1/Alk/Hipk2/Tmod1/Lgi4	7
GO:0046890	regulation of lipid biosynthetic process	7/332	184/23328	0.0165657	0.406933	0.386226	Gpam/Sorbs1/Gpld1/Dbi/Dgkq/H6pd/Bmp5	7
GO:0033238	regulation of cellular amine metabolic process	3/332	38/23328	0.0166845	0.406933	0.386226	Atp7a/Chrna7/Itgam	3
GO:0045601	regulation of endothelial cell differentiation	3/332	38/23328	0.0166845	0.406933	0.386226	Notch1/Vcl/Xdh	3
GO:0086065	cell communication involved in cardiac conduction	3/332	38/23328	0.0166845	0.406933	0.386226	Slc8a1/Pde4d/Scn4b	3
GO:0090322	regulation of superoxide metabolic process	3/332	38/23328	0.0166845	0.406933	0.386226	Atp7a/Itgam/Tyrobp	3
GO:0071867	response to monoamine	4/332	69/23328	0.0168826	0.406933	0.386226	Pde4d/Rgs9/Nos1/Alk	4
GO:0071869	response to catecholamine	4/332	69/23328	0.0168826	0.406933	0.386226	Pde4d/Rgs9/Nos1/Alk	4
GO:0030073	insulin secretion	8/332	229/23328	0.0172087	0.409603	0.38876	Stxbp5l/Gpld1/Acvr2b/Sox4/Irs1/Nos1/Npff/Ptprn2	8
GO:0001654	eye development	12/332	418/23328	0.0172451	0.409603	0.38876	Acvr2b/Tenm3/Cryba2/Cryba4/Crybb3/Hipk2/Tmod1/Crybb1/Lamc3/Cryaa/Gngt1/Crygb	12
GO:0043010	camera-type eye development	11/332	370/23328	0.0175551	0.413943	0.39288	Acvr2b/Tenm3/Cryba2/Cryba4/Crybb3/Hipk2/Tmod1/Crybb1/Lamc3/Cryaa/Crygb	11
GO:2000179	positive regulation of neural precursor cell proliferation	4/332	70/23328	0.0177106	0.414606	0.393509	Notch1/Mdk/Sox10/Trf	4
GO:0036230	granulocyte activation	3/332	39/23328	0.0178884	0.415777	0.39462	Itgam/Fcer1g/Tyrobp	3
GO:0009914	hormone transport	11/332	372/23328	0.01819	0.416834	0.395623	Stxbp5l/Gpld1/Acvr2b/Sox4/Retn/Irs1/Nos1/Npff/Ptprn2/Nmb/Kiss1r	11
GO:0010976	positive regulation of neuron projection development	11/332	372/23328	0.01819	0.416834	0.395623	Kif3c/Adnp/Arsb/Dcc/Stk24/Mdk/Pcp4/Tenm3/Alk/Il1rapl1/Bmp5	11
GO:0030336	negative regulation of cell migration	9/332	278/23328	0.0186096	0.421059	0.399634	Notch1/Vash1/Stk24/Dcn/Erdr1/Kiss1r/Mmp28/Mapk15/Col3a1	9
GO:0007614	short-term memory	2/332	15/23328	0.0187626	0.421059	0.399634	Adnp/Mdk	2
GO:0032096	negative regulation of response to food	2/332	15/23328	0.0187626	0.421059	0.399634	Nenf/Npff	2
GO:0043255	regulation of carbohydrate biosynthetic process	5/332	108/23328	0.0192188	0.428342	0.406545	Soga1/Sorbs1/Dgkq/Irs1/Adcyap1r1	5
GO:0031346	positive regulation of cell projection organization	13/332	478/23328	0.0201402	0.439891	0.417508	Kif3c/Adnp/Arsb/Dcc/Stk24/Mdk/Tenm1/Pcp4/Tenm3/Atp7a/Alk/Il1rapl1/Bmp5	13
GO:0009991	response to extracellular stimulus	11/332	378/23328	0.0201976	0.439891	0.417508	Arsb/Usp33/Stk24/Sik2/Atn1/Dapl1/Nenf/Dctpp1/Chrna7/Wnt2b/Npff	11
GO:0042274	ribosomal small subunit biogenesis	4/332	73/23328	0.0203447	0.439891	0.417508	Rpl38/Rps28/mt-Rnr1/Rpp40	4
GO:0051693	actin filament capping	3/332	41/23328	0.0204377	0.439891	0.417508	Sptb/Lmod1/Tmod1	3
GO:0050808	synapse organization	13/332	479/23328	0.0204466	0.439891	0.417508	Adnp/Gabrb2/Sorbs1/Pcdhgc4/Gpc6/Flrt1/Pcdhgc3/Chrna7/Cntnap4/Pcdhgc5/Cntn5/Itgam/Il1rapl1	13
GO:0009260	ribonucleotide biosynthetic process	6/332	150/23328	0.0206497	0.439891	0.417508	Uprt/Atp5k/Adcy9/Nudt2/Gucy2f/Adcy3	6
GO:1903531	negative regulation of secretion by cell	7/332	193/23328	0.0209211	0.439891	0.417508	Notch1/Stxbp5l/Irs1/Nos1/Npff/Nmb/Il1rapl1	7
GO:0018119	peptidyl-cysteine S-nitrosylation	2/332	16/23328	0.0212439	0.439891	0.417508	Nos1ap/Nos1	2
GO:0031000	response to caffeine	2/332	16/23328	0.0212439	0.439891	0.417508	Slc8a1/Irs1	2
GO:0051588	regulation of neurotransmitter transport	6/332	151/23328	0.0212563	0.439891	0.417508	Prepl/Stxbp5l/Kcnc4/Chrna7/Nos1/Dgki	6
GO:0021766	hippocampus development	4/332	74/23328	0.0212733	0.439891	0.417508	Usp9x/Kcna1/Mdk/Alk	4
GO:0032963	collagen metabolic process	5/332	111/23328	0.0213592	0.439891	0.417508	Retn/Mmp24/P3h2/Mmp28/Adamts2	5
GO:0030501	positive regulation of bone mineralization	3/332	42/23328	0.0217833	0.444881	0.422243	Slc8a1/Acvr2b/Ano6	3
GO:0090288	negative regulation of cellular response to growth factor stimulus	6/332	152/23328	0.0218749	0.444881	0.422243	Notch1/Glg1/Dcn/Hipk2/Il17rd/Xdh	6
GO:0043279	response to alkaloid	4/332	75/23328	0.0222275	0.446471	0.423753	Slc8a1/Irs1/Nos1/Spidr	4
GO:0051057	positive regulation of small GTPase mediated signal transduction	4/332	75/23328	0.0222275	0.446471	0.423753	Notch1/Dgki/Adcyap1r1/Col3a1	4
GO:0034764	positive regulation of transmembrane transport	8/332	243/23328	0.0235679	0.453905	0.430808	Kcna1/Sorbs1/Rgs9/Dbi/Ano6/Atp7a/Irs1/Nos1	8
GO:2000379	positive regulation of reactive oxygen species metabolic process	5/332	114/23328	0.0236492	0.453905	0.430808	Romo1/Atp7a/Itgam/Xdh/Tyrobp	5
GO:0017014	protein nitrosylation	2/332	17/23328	0.023853	0.453905	0.430808	Nos1ap/Nos1	2
GO:0032105	negative regulation of response to extracellular stimulus	2/332	17/23328	0.023853	0.453905	0.430808	Nenf/Npff	2
GO:0032108	negative regulation of response to nutrient levels	2/332	17/23328	0.023853	0.453905	0.430808	Nenf/Npff	2
GO:0032225	regulation of synaptic transmission, dopaminergic	2/332	17/23328	0.023853	0.453905	0.430808	Chrna7/Cntnap4	2
GO:0034755	iron ion transmembrane transport	2/332	17/23328	0.023853	0.453905	0.430808	Atp7a/Nos1	2
GO:0045725	positive regulation of glycogen biosynthetic process	2/332	17/23328	0.023853	0.453905	0.430808	Sorbs1/Irs1	2
GO:0060253	negative regulation of glial cell proliferation	2/332	17/23328	0.023853	0.453905	0.430808	Notch1/Sox10	2
GO:0048844	artery morphogenesis	4/332	77/23328	0.0242133	0.455125	0.431966	Notch1/Mdk/Sox4/Col3a1	4
GO:0006887	exocytosis	11/332	389/23328	0.0242967	0.455125	0.431966	Prepl/Notch1/Stxbp5l/Lin7a/Chrna7/Dgki/Itgam/Il1rapl1/Fcer1g/Syt10/Cd160	11
GO:0051047	positive regulation of secretion	12/332	440/23328	0.0245176	0.455125	0.431966	Stxbp5l/Gpld1/Sox4/Pcp4/Retn/Irs1/Nmb/Itgam/Fcer1g/Kiss1r/Syt10/Cd160	12
GO:0032350	regulation of hormone metabolic process	3/332	44/23328	0.0246165	0.455125	0.431966	Dgkq/H6pd/Bmp5	3
GO:1903523	negative regulation of blood circulation	3/332	44/23328	0.0246165	0.455125	0.431966	Pde4d/Nos1/Npff	3
GO:0046390	ribose phosphate biosynthetic process	6/332	157/23328	0.0251502	0.458858	0.435509	Uprt/Atp5k/Adcy9/Nudt2/Gucy2f/Adcy3	6
GO:0070373	negative regulation of ERK1 and ERK2 cascade	4/332	78/23328	0.0252452	0.458858	0.435509	Timp3/Dusp4/Chrna7/Psca	4
GO:1903036	positive regulation of response to wounding	4/332	78/23328	0.0252452	0.458858	0.435509	Stk24/Mdk/Ano6/Atp7a	4
GO:0010907	positive regulation of glucose metabolic process	3/332	45/23328	0.026104	0.458858	0.435509	Sorbs1/Gpld1/Irs1	3
GO:0042181	ketone biosynthetic process	3/332	45/23328	0.026104	0.458858	0.435509	Dgkq/H6pd/Bmp5	3
GO:0006390	mitochondrial transcription	2/332	18/23328	0.026586	0.458858	0.435509	Mterf1b/Mettl4	2
GO:0006700	C21-steroid hormone biosynthetic process	2/332	18/23328	0.026586	0.458858	0.435509	Dgkq/Bmp5	2
GO:0010867	positive regulation of triglyceride biosynthetic process	2/332	18/23328	0.026586	0.458858	0.435509	Gpam/Gpld1	2
GO:0030011	maintenance of cell polarity	2/332	18/23328	0.026586	0.458858	0.435509	Atn1/Lin7a	2
GO:0046184	aldehyde biosynthetic process	2/332	18/23328	0.026586	0.458858	0.435509	Pdxk/Bmp5	2
GO:0060841	venous blood vessel development	2/332	18/23328	0.026586	0.458858	0.435509	Notch1/Acvr2b	2
GO:0010001	glial cell differentiation	8/332	249/23328	0.0267425	0.458858	0.435509	Notch1/Mdk/Sox4/Mmp24/Sox10/Itgam/Lgi4/Lamc3	8
GO:0015850	organic hydroxy compound transport	8/332	249/23328	0.0267425	0.458858	0.435509	Pcp4/Chrna7/Nos1/Apoc1/Fcer1g/Npc1l1/Syt10/Mapk15	8
GO:1901615	organic hydroxy compound metabolic process	13/332	498/23328	0.0269568	0.458858	0.435509	Pdxk/Dhcr24/Rdh8/Dgkq/Atp7a/Kcnj6/Adcyap1r1/Itpkc/H6pd/Apoc1/Itgam/Npc1l1/Bmp5	13
GO:0031667	response to nutrient levels	10/332	346/23328	0.0271619	0.458858	0.435509	Arsb/Usp33/Stk24/Sik2/Atn1/Dapl1/Nenf/Chrna7/Wnt2b/Npff	10
GO:0009165	nucleotide biosynthetic process	7/332	204/23328	0.0272538	0.458858	0.435509	Uprt/Atp5k/Adcy9/Nudt2/Nos1/Gucy2f/Adcy3	7
GO:0006164	purine nucleotide biosynthetic process	6/332	160/23328	0.0272644	0.458858	0.435509	Atp5k/Adcy9/Nudt2/Nos1/Gucy2f/Adcy3	6
GO:1901880	negative regulation of protein depolymerization	4/332	80/23328	0.0273874	0.458858	0.435509	Sptb/Mid1/Lmod1/Tmod1	4
GO:0019228	neuronal action potential	3/332	46/23328	0.0276386	0.458858	0.435509	Kcna1/Kcnc4/Chrna7	3
GO:0030835	negative regulation of actin filament depolymerization	3/332	46/23328	0.0276386	0.458858	0.435509	Sptb/Lmod1/Tmod1	3
GO:0021537	telencephalon development	8/332	252/23328	0.0284364	0.461399	0.437921	Slit1/Usp9x/Kcna1/Mdk/Dbi/Alk/Fezf1/Col3a1	8
GO:0010675	regulation of cellular carbohydrate metabolic process	6/332	162/23328	0.0287374	0.461399	0.437921	Soga1/Sorbs1/Gpld1/Dgkq/Irs1/Adcyap1r1	6
GO:0006469	negative regulation of protein kinase activity	7/332	207/23328	0.0291846	0.461399	0.437921	Slc8a1/Dusp4/Ptprb/Fabp4/Pcp4/Tesk1/Paqr3	7
GO:0031032	actomyosin structure organization	7/332	207/23328	0.0291846	0.461399	0.437921	Sorbs1/Cdc42bpb/Tesk1/Lmod1/Tmod1/Kiss1r/Krt8	7
GO:0043277	apoptotic cell clearance	3/332	47/23328	0.0292204	0.461399	0.437921	Xkr7/Xkr4/Tyrobp	3
GO:0045332	phospholipid translocation	3/332	47/23328	0.0292204	0.461399	0.437921	Xkr7/Ano6/Xkr4	3
GO:0003215	cardiac right ventricle morphogenesis	2/332	19/23328	0.0294388	0.461399	0.437921	Notch1/Sox4	2
GO:0010880	regulation of release of sequestered calcium ion into cytosol by sarcoplasmic reticulum	2/332	19/23328	0.0294388	0.461399	0.437921	Slc8a1/Pde4d	2
GO:0043652	engulfment of apoptotic cell	2/332	19/23328	0.0294388	0.461399	0.437921	Xkr7/Xkr4	2
GO:0070875	positive regulation of glycogen metabolic process	2/332	19/23328	0.0294388	0.461399	0.437921	Sorbs1/Irs1	2
GO:0098719	sodium ion import across plasma membrane	2/332	19/23328	0.0294388	0.461399	0.437921	Slc8a1/Slc9a7	2
GO:0001912	positive regulation of leukocyte mediated cytotoxicity	4/332	82/23328	0.029635	0.461399	0.437921	H2-T24/Itgam/Tyrobp/Cd160	4
GO:0015914	phospholipid transport	4/332	82/23328	0.029635	0.461399	0.437921	Dbi/Xkr7/Ano6/Xkr4	4
GO:0046883	regulation of hormone secretion	9/332	303/23328	0.0302017	0.466692	0.442945	Stxbp5l/Gpld1/Sox4/Retn/Irs1/Nos1/Npff/Nmb/Kiss1r	9
GO:0046887	positive regulation of hormone secretion	6/332	164/23328	0.0302618	0.466692	0.442945	Gpld1/Sox4/Retn/Irs1/Nmb/Kiss1r	6
GO:1901293	nucleoside phosphate biosynthetic process	7/332	209/23328	0.0305219	0.468482	0.444643	Uprt/Atp5k/Adcy9/Nudt2/Nos1/Gucy2f/Adcy3	7
GO:0032272	negative regulation of protein polymerization	4/332	83/23328	0.0307986	0.469079	0.44521	Sptb/Lmod1/Tmod1/Tmsb15b1	4
GO:0038066	p38MAPK cascade	3/332	48/23328	0.0308491	0.469079	0.44521	Nr2c2/Rell2/Xdh	3
GO:0072522	purine-containing compound biosynthetic process	6/332	165/23328	0.0310436	0.469841	0.445933	Atp5k/Adcy9/Nudt2/Nos1/Gucy2f/Adcy3	6
GO:0008286	insulin receptor signaling pathway	5/332	123/23328	0.0314474	0.473749	0.449642	Soga1/Sik2/Sorbs1/Gpld1/Irs1	5
GO:0001946	lymphangiogenesis	2/332	20/23328	0.0324075	0.476734	0.452476	Vash1/Acvr2b	2
GO:0010984	regulation of lipoprotein particle clearance	2/332	20/23328	0.0324075	0.476734	0.452476	Gpld1/Apoc1	2
GO:0032095	regulation of response to food	2/332	20/23328	0.0324075	0.476734	0.452476	Nenf/Npff	2
GO:1900746	regulation of vascular endothelial growth factor signaling pathway	2/332	20/23328	0.0324075	0.476734	0.452476	Dcn/Xdh	2
GO:0007157	heterophilic cell-cell adhesion via plasma membrane cell adhesion molecules	3/332	49/23328	0.0325246	0.476734	0.452476	Tenm1/Tenm3/Il1rapl1	3
GO:0034204	lipid translocation	3/332	49/23328	0.0325246	0.476734	0.452476	Xkr7/Ano6/Xkr4	3
GO:0062012	regulation of small molecule metabolic process	10/332	358/23328	0.0331642	0.481778	0.457263	Soga1/Sorbs1/Gpld1/Dbi/Dgkq/Irs1/Nos1/Adcyap1r1/H6pd/Bmp5	10
GO:0051937	catecholamine transport	4/332	85/23328	0.0332056	0.481778	0.457263	Pcp4/Chrna7/Syt10/Mapk15	4
GO:0051348	negative regulation of transferase activity	8/332	260/23328	0.0333129	0.481778	0.457263	Slc8a1/Dusp4/Ptprb/Cers1/Fabp4/Pcp4/Tesk1/Paqr3	8
GO:0032970	regulation of actin filament-based process	11/332	410/23328	0.0337526	0.484271	0.459629	Pde4d/Sptb/Mdk/Tenm1/Tesk1/Nos1/Lmod1/Tmod1/Tmsb15b1/Kiss1r/Rhod	11
GO:0070169	positive regulation of biomineral tissue development	3/332	50/23328	0.0342467	0.484271	0.459629	Slc8a1/Acvr2b/Ano6	3
GO:0110151	positive regulation of biomineralization	3/332	50/23328	0.0342467	0.484271	0.459629	Slc8a1/Acvr2b/Ano6	3
GO:0032874	positive regulation of stress-activated MAPK cascade	6/332	169/23328	0.0343019	0.484271	0.459629	Mid1/Rell2/Map3k9/Hipk2/Xdh/Trf	6
GO:2000181	negative regulation of blood vessel morphogenesis	5/332	126/23328	0.0343647	0.484271	0.459629	Notch1/Vash1/Dcn/Xdh/Cd160	5
GO:1904064	positive regulation of cation transmembrane transport	6/332	170/23328	0.0351496	0.484271	0.459629	Kcna1/Rgs9/Dbi/Ano6/Atp7a/Nos1	6
GO:0008277	regulation of G protein-coupled receptor signaling pathway	5/332	127/23328	0.0353732	0.484271	0.459629	Usp33/Rgs9/Dgkq/Kctd16/Nos1	5
GO:0010039	response to iron ion	2/332	21/23328	0.0354881	0.484271	0.459629	Gpld1/Trf	2
GO:0014808	release of sequestered calcium ion into cytosol by sarcoplasmic reticulum	2/332	21/23328	0.0354881	0.484271	0.459629	Slc8a1/Pde4d	2
GO:0031998	regulation of fatty acid beta-oxidation	2/332	21/23328	0.0354881	0.484271	0.459629	Dbi/Irs1	2
GO:0051481	negative regulation of cytosolic calcium ion concentration	2/332	21/23328	0.0354881	0.484271	0.459629	Slc8a1/Nos1	2
GO:0019216	regulation of lipid metabolic process	10/332	363/23328	0.0359204	0.484271	0.459629	Gpam/Sorbs1/Gpld1/Dbi/Dgkq/Fmc1/Irs1/H6pd/Apoc1/Bmp5	10
GO:0051494	negative regulation of cytoskeleton organization	6/332	171/23328	0.0360108	0.484271	0.459629	Sptb/Mid1/Kifc1/Lmod1/Tmod1/Tmsb15b1	6
GO:0070304	positive regulation of stress-activated protein kinase signaling cascade	6/332	171/23328	0.0360108	0.484271	0.459629	Mid1/Rell2/Map3k9/Hipk2/Xdh/Trf	6
GO:0032330	regulation of chondrocyte differentiation	3/332	51/23328	0.0360152	0.484271	0.459629	Glg1/Mdk/Zbtb16	3
GO:0035137	hindlimb morphogenesis	3/332	51/23328	0.0360152	0.484271	0.459629	Notch1/Atp7a/Zbtb16	3
GO:0099054	presynapse assembly	3/332	51/23328	0.0360152	0.484271	0.459629	Gpc6/Cntn5/Il1rapl1	3
GO:0070838	divalent metal ion transport	12/332	467/23328	0.0362532	0.48543	0.460729	Atp2b3/Slc8a1/Pde4d/Slc24a4/Rgs9/Dbi/Nos1ap/Ano6/Chrna7/Nos1/Slc39a7/Adcyap1r1	12
GO:0010906	regulation of glucose metabolic process	5/332	128/23328	0.0363998	0.48543	0.460729	Soga1/Sorbs1/Gpld1/Dgkq/Irs1	5
GO:0045913	positive regulation of carbohydrate metabolic process	4/332	88/23328	0.0370165	0.48751	0.462703	Sorbs1/Gpld1/Irs1/Adcyap1r1	4
GO:0072511	divalent inorganic cation transport	12/332	470/23328	0.0377671	0.48751	0.462703	Atp2b3/Slc8a1/Pde4d/Slc24a4/Rgs9/Dbi/Nos1ap/Ano6/Chrna7/Nos1/Slc39a7/Adcyap1r1	12
GO:0051260	protein homooligomerization	6/332	173/23328	0.0377735	0.48751	0.462703	Kctd10/Kcna1/Kcnc4/Kctd16/Kcna3/Alox5ap	6
GO:0002888	positive regulation of myeloid leukocyte mediated immunity	3/332	52/23328	0.0378299	0.48751	0.462703	Itgam/Fcer1g/Tyrobp	3
GO:0015012	heparan sulfate proteoglycan biosynthetic process	2/332	22/23328	0.038677	0.48751	0.462703	Ndst1/Hs6st3	2
GO:1902547	regulation of cellular response to vascular endothelial growth factor stimulus	2/332	22/23328	0.038677	0.48751	0.462703	Dcn/Xdh	2
GO:1903514	release of sequestered calcium ion into cytosol by endoplasmic reticulum	2/332	22/23328	0.038677	0.48751	0.462703	Slc8a1/Pde4d	2
GO:2000010	positive regulation of protein localization to cell surface	2/332	22/23328	0.038677	0.48751	0.462703	Fcer1g/Tyrobp	2
GO:2000353	positive regulation of endothelial cell apoptotic process	2/332	22/23328	0.038677	0.48751	0.462703	Ano6/Cd160	2
GO:0045666	positive regulation of neuron differentiation	12/332	472/23328	0.0388008	0.48751	0.462703	Kif3c/Adnp/Arsb/Dcc/Stk24/Mdk/Pcp4/Tenm3/Alk/Fezf1/Il1rapl1/Bmp5	12
GO:0007178	transmembrane receptor protein serine/threonine kinase signaling pathway	10/332	368/23328	0.0388322	0.48751	0.462703	Notch1/Glg1/Usp9x/Acvr2b/Btbd11/Hipk2/Il17rd/Trf/Bmp5/Col3a1	10
GO:0006816	calcium ion transport	11/332	420/23328	0.0390678	0.48751	0.462703	Atp2b3/Slc8a1/Pde4d/Slc24a4/Rgs9/Dbi/Nos1ap/Ano6/Chrna7/Nos1/Adcyap1r1	11
GO:0010596	negative regulation of endothelial cell migration	3/332	53/23328	0.0396905	0.48751	0.462703	Notch1/Vash1/Dcn	3
GO:0019226	transmission of nerve impulse	4/332	90/23328	0.0396912	0.48751	0.462703	Kcna1/Kcnc4/Glra1/Chrna7	4
GO:0043242	negative regulation of protein-containing complex disassembly	4/332	90/23328	0.0396912	0.48751	0.462703	Sptb/Mid1/Lmod1/Tmod1	4
GO:1900076	regulation of cellular response to insulin stimulus	4/332	90/23328	0.0396912	0.48751	0.462703	Sik2/Sorbs1/Gpld1/Irs1	4
GO:0009582	detection of abiotic stimulus	5/332	132/23328	0.0406885	0.48751	0.462703	Kcna1/Piezo1/Mmp24/Gucy2f/Gngt1	5
GO:0051048	negative regulation of secretion	7/332	223/23328	0.0410444	0.48751	0.462703	Notch1/Stxbp5l/Irs1/Nos1/Npff/Nmb/Il1rapl1	7
GO:0014015	positive regulation of gliogenesis	4/332	91/23328	0.0410688	0.48751	0.462703	Notch1/Mdk/Sox10/Trf	4
GO:0060401	cytosolic calcium ion transport	6/332	177/23328	0.0414621	0.48751	0.462703	Atp2b3/Slc8a1/Pde4d/Rgs9/Dbi/Adcyap1r1	6
GO:0043300	regulation of leukocyte degranulation	3/332	54/23328	0.0415967	0.48751	0.462703	Itgam/Fcer1g/Cd160	3
GO:0048546	digestive tract morphogenesis	3/332	54/23328	0.0415967	0.48751	0.462703	Notch1/Acvr2b/Sox10	3
GO:1900271	regulation of long-term synaptic potentiation	3/332	54/23328	0.0415967	0.48751	0.462703	Chrna7/Nos1/Tyrobp	3
GO:1902476	chloride transmembrane transport	3/332	54/23328	0.0415967	0.48751	0.462703	Gabrb2/Ano6/Glra1	3
GO:0009581	detection of external stimulus	5/332	133/23328	0.0418065	0.48751	0.462703	Kcna1/Piezo1/Mmp24/Gucy2f/Gngt1	5
GO:0002320	lymphoid progenitor cell differentiation	2/332	23/23328	0.0419704	0.48751	0.462703	Notch1/Sox4	2
GO:0010866	regulation of triglyceride biosynthetic process	2/332	23/23328	0.0419704	0.48751	0.462703	Gpam/Gpld1	2
GO:0030539	male genitalia development	2/332	23/23328	0.0419704	0.48751	0.462703	Dhcr24/Bmp5	2
GO:0032098	regulation of appetite	2/332	23/23328	0.0419704	0.48751	0.462703	Nenf/Npff	2
GO:0032930	positive regulation of superoxide anion generation	2/332	23/23328	0.0419704	0.48751	0.462703	Itgam/Tyrobp	2
GO:0036303	lymph vessel morphogenesis	2/332	23/23328	0.0419704	0.48751	0.462703	Vash1/Acvr2b	2
GO:0042069	regulation of catecholamine metabolic process	2/332	23/23328	0.0419704	0.48751	0.462703	Atp7a/Itgam	2
GO:0051043	regulation of membrane protein ectodomain proteolysis	2/332	23/23328	0.0419704	0.48751	0.462703	Timp3/Gpld1	2
GO:0051969	regulation of transmission of nerve impulse	2/332	23/23328	0.0419704	0.48751	0.462703	Kcnc4/Glra1	2
GO:0006066	alcohol metabolic process	9/332	323/23328	0.0425397	0.48751	0.462703	Dhcr24/Rdh8/Dgkq/Adcyap1r1/Itpkc/H6pd/Apoc1/Npc1l1/Bmp5	9
GO:0046928	regulation of neurotransmitter secretion	5/332	134/23328	0.042943	0.48751	0.462703	Prepl/Stxbp5l/Kcnc4/Chrna7/Dgki	5
GO:0006826	iron ion transport	3/332	55/23328	0.0435483	0.48751	0.462703	Atp7a/Nos1/Trf	3
GO:0030834	regulation of actin filament depolymerization	3/332	55/23328	0.0435483	0.48751	0.462703	Sptb/Lmod1/Tmod1	3
GO:0050922	negative regulation of chemotaxis	3/332	55/23328	0.0435483	0.48751	0.462703	Notch1/Slit1/Mmp28	3
GO:0097035	regulation of membrane lipid distribution	3/332	55/23328	0.0435483	0.48751	0.462703	Xkr7/Ano6/Xkr4	3
GO:0002028	regulation of sodium ion transport	4/332	93/23328	0.0439046	0.48751	0.462703	Slc8a1/Scn4b/Nos1/Nkain1	4
GO:0043588	skin development	8/332	275/23328	0.0439295	0.48751	0.462703	Notch1/Dhcr24/Dbi/Apcdd1/Atp7a/Asprv1/Col3a1/Adamts2	8
GO:0033673	negative regulation of kinase activity	7/332	227/23328	0.0444353	0.48751	0.462703	Slc8a1/Dusp4/Ptprb/Fabp4/Pcp4/Tesk1/Paqr3	7
GO:1901879	regulation of protein depolymerization	4/332	94/23328	0.0453628	0.48751	0.462703	Sptb/Mid1/Lmod1/Tmod1	4
GO:0002523	leukocyte migration involved in inflammatory response	2/332	24/23328	0.0453648	0.48751	0.462703	Mdk/Itgam	2
GO:0003181	atrioventricular valve morphogenesis	2/332	24/23328	0.0453648	0.48751	0.462703	Notch1/Sox4	2
GO:0003272	endocardial cushion formation	2/332	24/23328	0.0453648	0.48751	0.462703	Notch1/Bmp5	2
GO:0007205	protein kinase C-activating G protein-coupled receptor signaling pathway	2/332	24/23328	0.0453648	0.48751	0.462703	Dgkq/Dgkg	2
GO:0009156	ribonucleoside monophosphate biosynthetic process	2/332	24/23328	0.0453648	0.48751	0.462703	Uprt/Nudt2	2
GO:0031639	plasminogen activation	2/332	24/23328	0.0453648	0.48751	0.462703	Dhcr24/Klkb1	2
GO:0031643	positive regulation of myelination	2/332	24/23328	0.0453648	0.48751	0.462703	Sox10/Trf	2
GO:0044331	cell-cell adhesion mediated by cadherin	2/332	24/23328	0.0453648	0.48751	0.462703	Notch1/Mmp24	2
GO:0046628	positive regulation of insulin receptor signaling pathway	2/332	24/23328	0.0453648	0.48751	0.462703	Sorbs1/Irs1	2
GO:1900409	positive regulation of cellular response to oxidative stress	2/332	24/23328	0.0453648	0.48751	0.462703	Atp7a/Itgam	2
GO:0015872	dopamine transport	3/332	56/23328	0.0455449	0.48751	0.462703	Pcp4/Syt10/Mapk15	3
GO:0030199	collagen fibril organization	3/332	56/23328	0.0455449	0.48751	0.462703	Atp7a/Col3a1/Adamts2	3
GO:0035924	cellular response to vascular endothelial growth factor stimulus	3/332	56/23328	0.0455449	0.48751	0.462703	Notch1/Dcn/Xdh	3
GO:0042446	hormone biosynthetic process	3/332	56/23328	0.0455449	0.48751	0.462703	Dgkq/H6pd/Bmp5	3
GO:0051930	regulation of sensory perception of pain	3/332	56/23328	0.0455449	0.48751	0.462703	Kcnc4/Nos1/Npff	3
GO:0051932	synaptic transmission, GABAergic	3/332	56/23328	0.0455449	0.48751	0.462703	Gabrb2/Dbi/Cntnap4	3
GO:0031343	positive regulation of cell killing	4/332	95/23328	0.0468478	0.499812	0.474379	H2-T24/Itgam/Tyrobp/Cd160	4
GO:0008016	regulation of heart contraction	6/332	183/23328	0.0474078	0.501983	0.476439	Slc8a1/Pde4d/Scn4b/Chrna7/Nos1/Npff	6
GO:0051931	regulation of sensory perception	3/332	57/23328	0.0475861	0.501983	0.476439	Kcnc4/Nos1/Npff	3
GO:0001508	action potential	5/332	138/23328	0.0476735	0.501983	0.476439	Kcna1/Kcnc4/Scn4b/Glra1/Chrna7	5
GO:0097306	cellular response to alcohol	5/332	138/23328	0.0476735	0.501983	0.476439	Gpld1/Klf9/Glra1/Spidr/Adcy3	5
GO:0071496	cellular response to external stimulus	8/332	280/23328	0.0479127	0.501983	0.476439	Usp33/Stk24/Sik2/Dapl1/Piezo1/Dctpp1/Nos1/Wnt2b	8
GO:0099504	synaptic vesicle cycle	7/332	231/23328	0.0480018	0.501983	0.476439	Prepl/Stxbp5l/Dgkq/Chrna7/Dgki/Syn3/Syt10	7
GO:0035024	negative regulation of Rho protein signal transduction	2/332	25/23328	0.0488566	0.501983	0.476439	Kctd10/Ccdc125	2
GO:0071312	cellular response to alkaloid	2/332	25/23328	0.0488566	0.501983	0.476439	Slc8a1/Spidr	2
GO:0071880	adenylate cyclase-activating adrenergic receptor signaling pathway	2/332	25/23328	0.0488566	0.501983	0.476439	Adcy9/Nos1	2
GO:1902683	regulation of receptor localization to synapse	2/332	25/23328	0.0488566	0.501983	0.476439	Gpc6/Tyrobp	2
GO:0010565	regulation of cellular ketone metabolic process	5/332	139/23328	0.0489024	0.501983	0.476439	Dbi/Dgkq/Irs1/H6pd/Bmp5	5
GO:1901343	negative regulation of vasculature development	5/332	139/23328	0.0489024	0.501983	0.476439	Notch1/Vash1/Dcn/Xdh/Cd160	5
GO:0007015	actin filament organization	11/332	437/23328	0.0493959	0.505099	0.479397	Sptb/Sorbs1/Tenm1/Tesk1/Lmod1/Tmod1/Tmsb15b1/Kiss1r/Rhod/Cryaa/Trf	11
GO:0070588	calcium ion transmembrane transport	8/332	282/23328	0.0495698	0.505099	0.479397	Atp2b3/Slc8a1/Pde4d/Slc24a4/Rgs9/Dbi/Nos1ap/Ano6	8
GO:0099172	presynapse organization	3/332	58/23328	0.0496717	0.505099	0.479397	Gpc6/Cntn5/Il1rapl1	3
GO:1903034	regulation of response to wounding	6/332	186/23328	0.0505687	0.510772	0.484781	Stk24/Mdk/Ano6/Atp7a/Klkb1/Fcer1g	6
GO:0043270	positive regulation of ion transport	9/332	334/23328	0.0505968	0.510772	0.484781	Kcna1/Scn4b/Rgs9/Dbi/Pcp4/Ano6/Atp7a/Nos1/Adcyap1r1	9
GO:0009152	purine ribonucleotide biosynthetic process	5/332	141/23328	0.0514161	0.510772	0.484781	Atp5k/Adcy9/Nudt2/Gucy2f/Adcy3	5
GO:0016079	synaptic vesicle exocytosis	5/332	141/23328	0.0514161	0.510772	0.484781	Prepl/Stxbp5l/Chrna7/Dgki/Syt10	5
GO:0060395	SMAD protein signal transduction	4/332	98/23328	0.0514632	0.510772	0.484781	Btbd11/Hipk2/Trf/Bmp5	4
GO:0099565	chemical synaptic transmission, postsynaptic	4/332	98/23328	0.0514632	0.510772	0.484781	Glra1/Chrna7/Dgki/Npff	4
GO:0034767	positive regulation of ion transmembrane transport	6/332	187/23328	0.0516503	0.510772	0.484781	Kcna1/Rgs9/Dbi/Ano6/Atp7a/Nos1	6
GO:0032868	response to insulin	7/332	235/23328	0.0517458	0.510772	0.484781	Soga1/Sik2/Gpam/Sorbs1/Gpld1/Retn/Irs1	7
GO:0030042	actin filament depolymerization	3/332	59/23328	0.0518012	0.510772	0.484781	Sptb/Lmod1/Tmod1	3
GO:0030072	peptide hormone secretion	8/332	285/23328	0.0521245	0.510772	0.484781	Stxbp5l/Gpld1/Acvr2b/Sox4/Irs1/Nos1/Npff/Ptprn2	8
GO:0007263	nitric oxide mediated signal transduction	2/332	26/23328	0.0524424	0.510772	0.484781	Nos1/Gucy1a2	2
GO:0032104	regulation of response to extracellular stimulus	2/332	26/23328	0.0524424	0.510772	0.484781	Nenf/Npff	2
GO:0032107	regulation of response to nutrient levels	2/332	26/23328	0.0524424	0.510772	0.484781	Nenf/Npff	2
GO:0032928	regulation of superoxide anion generation	2/332	26/23328	0.0524424	0.510772	0.484781	Itgam/Tyrobp	2
GO:0021761	limbic system development	4/332	99/23328	0.053055	0.510772	0.484781	Usp9x/Kcna1/Mdk/Alk	4
GO:0030593	neutrophil chemotaxis	4/332	99/23328	0.053055	0.510772	0.484781	Pde4d/Mdk/Itgam/Fcer1g	4
GO:0070167	regulation of biomineral tissue development	4/332	99/23328	0.053055	0.510772	0.484781	Notch1/Slc8a1/Acvr2b/Ano6	4
GO:0110149	regulation of biomineralization	4/332	99/23328	0.053055	0.510772	0.484781	Notch1/Slc8a1/Acvr2b/Ano6	4
GO:0046889	positive regulation of lipid biosynthetic process	4/332	100/23328	0.0546733	0.517972	0.491615	Gpam/Sorbs1/Gpld1/Dbi	4
GO:0050796	regulation of insulin secretion	6/332	190/23328	0.0549797	0.517972	0.491615	Stxbp5l/Gpld1/Sox4/Irs1/Nos1/Npff	6
GO:0072089	stem cell proliferation	5/332	144/23328	0.055326	0.517972	0.491615	Notch1/Kcna1/Wnt2b/Sox10/Prg4	5
GO:0007416	synapse assembly	6/332	191/23328	0.0561177	0.517972	0.491615	Adnp/Gabrb2/Gpc6/Flrt1/Cntn5/Il1rapl1	6
GO:0061351	neural precursor cell proliferation	6/332	191/23328	0.0561177	0.517972	0.491615	Notch1/Kcna1/Mdk/Sox10/Fabp7/Trf	6
GO:0002052	positive regulation of neuroblast proliferation	2/332	27/23328	0.0561188	0.517972	0.491615	Notch1/Sox10	2
GO:0003171	atrioventricular valve development	2/332	27/23328	0.0561188	0.517972	0.491615	Notch1/Sox4	2
GO:0018149	peptide cross-linking	2/332	27/23328	0.0561188	0.517972	0.491615	Dcn/Col3a1	2
GO:0021871	forebrain regionalization	2/332	27/23328	0.0561188	0.517972	0.491615	Wnt2b/Fezf1	2
GO:0030201	heparan sulfate proteoglycan metabolic process	2/332	27/23328	0.0561188	0.517972	0.491615	Ndst1/Hs6st3	2
GO:0034067	protein localization to Golgi apparatus	2/332	27/23328	0.0561188	0.517972	0.491615	Atg9a/Paqr3	2
GO:0071425	hematopoietic stem cell proliferation	2/332	27/23328	0.0561188	0.517972	0.491615	Wnt2b/Prg4	2
GO:1902884	positive regulation of response to oxidative stress	2/332	27/23328	0.0561188	0.517972	0.491615	Atp7a/Itgam	2
GO:0031641	regulation of myelination	3/332	61/23328	0.0561905	0.517972	0.491615	Sox10/Lgi4/Trf	3
GO:0042698	ovulation cycle	3/332	61/23328	0.0561905	0.517972	0.491615	Mdk/Retn/Chrna7	3
GO:0019233	sensory perception of pain	5/332	146/23328	0.0580255	0.52807	0.501199	Kcna1/Kcnc4/Nos1/Mmp24/Npff	5
GO:0098693	regulation of synaptic vesicle cycle	5/332	146/23328	0.0580255	0.52807	0.501199	Prepl/Stxbp5l/Dgkq/Chrna7/Dgki	5
GO:0014911	positive regulation of smooth muscle cell migration	3/332	62/23328	0.0584495	0.52807	0.501199	Mdk/Retn/Atp7a	3
GO:0061337	cardiac conduction	3/332	62/23328	0.0584495	0.52807	0.501199	Slc8a1/Pde4d/Scn4b	3
GO:0032147	activation of protein kinase activity	7/332	242/23328	0.05873	0.52807	0.501199	Adnp/Acvr2b/Map3k9/Chrna7/Alk/Kiss1r/Trf	7
GO:0006821	chloride transport	4/332	103/23328	0.059687	0.52807	0.501199	Gabrb2/Ano6/Glra1/Best3	4
GO:0010522	regulation of calcium ion transport into cytosol	4/332	103/23328	0.059687	0.52807	0.501199	Slc8a1/Pde4d/Dbi/Adcyap1r1	4
GO:0015748	organophosphate ester transport	4/332	103/23328	0.059687	0.52807	0.501199	Dbi/Xkr7/Ano6/Xkr4	4
GO:2000300	regulation of synaptic vesicle exocytosis	4/332	103/23328	0.059687	0.52807	0.501199	Prepl/Stxbp5l/Chrna7/Dgki	4
GO:0006837	serotonin transport	2/332	28/23328	0.0598825	0.52807	0.501199	Nos1/Fcer1g	2
GO:0048596	embryonic camera-type eye morphogenesis	2/332	28/23328	0.0598825	0.52807	0.501199	Hipk2/Cryaa	2
GO:0060039	pericardium development	2/332	28/23328	0.0598825	0.52807	0.501199	Notch1/Bmp5	2
GO:0071875	adrenergic receptor signaling pathway	2/332	28/23328	0.0598825	0.52807	0.501199	Adcy9/Nos1	2
GO:1900273	positive regulation of long-term synaptic potentiation	2/332	28/23328	0.0598825	0.52807	0.501199	Chrna7/Nos1	2
GO:1900745	positive regulation of p38MAPK cascade	2/332	28/23328	0.0598825	0.52807	0.501199	Rell2/Xdh	2
GO:2000310	regulation of NMDA receptor activity	2/332	28/23328	0.0598825	0.52807	0.501199	Slc6a9/Rgs9	2
GO:0006109	regulation of carbohydrate metabolic process	6/332	195/23328	0.0608111	0.534809	0.507596	Soga1/Sorbs1/Gpld1/Dgkq/Irs1/Adcyap1r1	6
GO:1901652	response to peptide	10/332	400/23328	0.061359	0.53574	0.508479	Notch1/Soga1/Sik2/Gpam/Sorbs1/Gpld1/Retn/Chrna7/Irs1/Nos1	10
GO:0045778	positive regulation of ossification	4/332	104/23328	0.0614108	0.53574	0.508479	Slc8a1/Acvr2b/Ano6/Zbtb16	4
GO:0046916	cellular transition metal ion homeostasis	4/332	104/23328	0.0614108	0.53574	0.508479	Atp7a/Bola2/Slc39a7/Trf	4
GO:0015909	long-chain fatty acid transport	3/332	64/23328	0.0630938	0.538646	0.511237	Fabp4/Nmb/Kiss1r	3
GO:0001910	regulation of leukocyte mediated cytotoxicity	4/332	105/23328	0.0631608	0.538646	0.511237	H2-T24/Itgam/Tyrobp/Cd160	4
GO:0045921	positive regulation of exocytosis	4/332	105/23328	0.0631608	0.538646	0.511237	Itgam/Fcer1g/Syt10/Cd160	4
GO:0016051	carbohydrate biosynthetic process	6/332	197/23328	0.0632428	0.538646	0.511237	Soga1/Sorbs1/Ndst1/Dgkq/Irs1/Adcyap1r1	6
GO:0006220	pyrimidine nucleotide metabolic process	2/332	29/23328	0.0637304	0.538646	0.511237	Uprt/Dctpp1	2
GO:0009124	nucleoside monophosphate biosynthetic process	2/332	29/23328	0.0637304	0.538646	0.511237	Uprt/Nudt2	2
GO:0033198	response to ATP	2/332	29/23328	0.0637304	0.538646	0.511237	Slc8a1/Dgkq	2
GO:0042133	neurotransmitter metabolic process	2/332	29/23328	0.0637304	0.538646	0.511237	Prima1/Chrna7	2
GO:0060571	morphogenesis of an epithelial fold	2/332	29/23328	0.0637304	0.538646	0.511237	Wnt2b/Bmp5	2
GO:0070296	sarcoplasmic reticulum calcium ion transport	2/332	29/23328	0.0637304	0.538646	0.511237	Slc8a1/Pde4d	2
GO:0090208	positive regulation of triglyceride metabolic process	2/332	29/23328	0.0637304	0.538646	0.511237	Gpam/Gpld1	2
GO:1900078	positive regulation of cellular response to insulin stimulus	2/332	29/23328	0.0637304	0.538646	0.511237	Sorbs1/Irs1	2
GO:0051606	detection of stimulus	7/332	247/23328	0.0640583	0.53952	0.512066	Kcna1/Sox4/Srpx/Piezo1/Mmp24/Gucy2f/Gngt1	7
GO:0006936	muscle contraction	8/332	298/23328	0.0641654	0.53952	0.512066	Slc8a1/Pde4d/Kcna1/Scn4b/Glra1/Nos1/Lmod1/Tmod1	8
GO:0031589	cell-substrate adhesion	9/332	351/23328	0.0649187	0.543199	0.515558	Notch1/Sorbs1/Mdk/Vwf/Rell2/Vcl/Lamc3/Rhod/Col3a1	9
GO:0000041	transition metal ion transport	4/332	106/23328	0.0649368	0.543199	0.515558	Atp7a/Nos1/Slc39a7/Trf	4
GO:0007611	learning or memory	8/332	299/23328	0.0651576	0.543648	0.515985	Adnp/Mdk/Dbi/Aff2/Chrna7/Shc3/Dgki/Adcy3	8
GO:0050709	negative regulation of protein secretion	4/332	107/23328	0.0667387	0.549544	0.521581	Stxbp5l/Irs1/Nos1/Npff	4
GO:0051216	cartilage development	6/332	200/23328	0.0669964	0.549544	0.521581	Glg1/Gpld1/Mdk/Atp7a/Zbtb16/Bmp5	6
GO:0043405	regulation of MAP kinase activity	8/332	301/23328	0.0671705	0.549544	0.521581	Dusp4/Tenm1/Map3k9/Chrna7/Alk/Paqr3/Kiss1r/Trf	8
GO:0001945	lymph vessel development	2/332	30/23328	0.0676592	0.549544	0.521581	Vash1/Acvr2b	2
GO:0005979	regulation of glycogen biosynthetic process	2/332	30/23328	0.0676592	0.549544	0.521581	Sorbs1/Irs1	2
GO:0010962	regulation of glucan biosynthetic process	2/332	30/23328	0.0676592	0.549544	0.521581	Sorbs1/Irs1	2
GO:0032816	positive regulation of natural killer cell activation	2/332	30/23328	0.0676592	0.549544	0.521581	Tyrobp/Cd160	2
GO:0043951	negative regulation of cAMP-mediated signaling	2/332	30/23328	0.0676592	0.549544	0.521581	Pde4d/Pde11a	2
GO:0120178	steroid hormone biosynthetic process	2/332	30/23328	0.0676592	0.549544	0.521581	Dgkq/Bmp5	2
GO:0042255	ribosome assembly	3/332	66/23328	0.0679036	0.549544	0.521581	Rpl38/Rps28/mt-Rnr1	3
GO:0050433	regulation of catecholamine secretion	3/332	66/23328	0.0679036	0.549544	0.521581	Pcp4/Chrna7/Syt10	3
GO:0030198	extracellular matrix organization	8/332	302/23328	0.0681912	0.549544	0.521581	Notch1/Papln/Atp7a/Mmp24/Adamts4/Mmp28/Col3a1/Adamts2	8
GO:0032869	cellular response to insulin stimulus	6/332	201/23328	0.0682759	0.549544	0.521581	Soga1/Sik2/Gpam/Sorbs1/Gpld1/Irs1	6
GO:0007411	axon guidance	7/332	251/23328	0.0685259	0.549544	0.521581	Usp33/Notch1/Slit1/Dcc/Epha6/Fezf1/Cntn5	7
GO:0006641	triglyceride metabolic process	4/332	108/23328	0.0685664	0.549544	0.521581	Gpam/Gpld1/Dbi/Apoc1	4
GO:0045446	endothelial cell differentiation	4/332	108/23328	0.0685664	0.549544	0.521581	Notch1/Acvr2b/Vcl/Xdh	4
GO:0043062	extracellular structure organization	8/332	303/23328	0.0692214	0.553431	0.52527	Notch1/Papln/Atp7a/Mmp24/Adamts4/Mmp28/Col3a1/Adamts2	8
GO:0006006	glucose metabolic process	6/332	202/23328	0.0695696	0.554304	0.526099	Soga1/Sorbs1/Gpld1/Dgkq/Irs1/H6pd	6
GO:0097485	neuron projection guidance	7/332	252/23328	0.0696713	0.554304	0.526099	Usp33/Notch1/Slit1/Dcc/Epha6/Fezf1/Cntn5	7
GO:0021695	cerebellar cortex development	3/332	67/23328	0.0703694	0.554832	0.5266	Usp9x/Mdk/Atp7a	3
GO:0030239	myofibril assembly	3/332	67/23328	0.0703694	0.554832	0.5266	Lmod1/Tmod1/Krt8	3
GO:0002062	chondrocyte differentiation	4/332	109/23328	0.0704197	0.554832	0.5266	Glg1/Gpld1/Mdk/Zbtb16	4
GO:0021549	cerebellum development	4/332	109/23328	0.0704197	0.554832	0.5266	Usp9x/Mdk/Nr2c2/Atp7a	4
GO:0001963	synaptic transmission, dopaminergic	2/332	31/23328	0.071666	0.556394	0.528083	Chrna7/Cntnap4	2
GO:0002026	regulation of the force of heart contraction	2/332	31/23328	0.071666	0.556394	0.528083	Slc8a1/Nos1	2
GO:0045920	negative regulation of exocytosis	2/332	31/23328	0.071666	0.556394	0.528083	Notch1/Il1rapl1	2
GO:0061036	positive regulation of cartilage development	2/332	31/23328	0.071666	0.556394	0.528083	Mdk/Zbtb16	2
GO:0090502	RNA phosphodiester bond hydrolysis, endonucleolytic	2/332	31/23328	0.071666	0.556394	0.528083	Nynrin/Rpp40	2
GO:0095500	acetylcholine receptor signaling pathway	2/332	31/23328	0.071666	0.556394	0.528083	Sorbs1/Chrna7	2
GO:0008344	adult locomotory behavior	4/332	110/23328	0.0722986	0.556394	0.528083	Glra1/Hipk2/Tmod1/Lgi4	4
GO:0009267	cellular response to starvation	5/332	156/23328	0.0726341	0.556394	0.528083	Usp33/Stk24/Sik2/Dapl1/Wnt2b	5
GO:0030032	lamellipodium assembly	3/332	68/23328	0.0728751	0.556394	0.528083	Vcl/Atp7a/Rhod	3
GO:0033692	cellular polysaccharide biosynthetic process	3/332	68/23328	0.0728751	0.556394	0.528083	Sorbs1/Ndst1/Irs1	3
GO:0046579	positive regulation of Ras protein signal transduction	3/332	68/23328	0.0728751	0.556394	0.528083	Notch1/Dgki/Col3a1	3
GO:0050432	catecholamine secretion	3/332	68/23328	0.0728751	0.556394	0.528083	Pcp4/Chrna7/Syt10	3
GO:0097194	execution phase of apoptosis	3/332	68/23328	0.0728751	0.556394	0.528083	Stk24/Xkr7/Xkr4	3
GO:0046486	glycerolipid metabolic process	9/332	360/23328	0.0734443	0.556394	0.528083	Gpam/Gpld1/Sacm1l/Dbi/Dgkq/Dgki/Dgkg/Itpkc/Apoc1	9
GO:0021543	pallium development	5/332	157/23328	0.074196	0.556394	0.528083	Usp9x/Kcna1/Mdk/Alk/Col3a1	5
GO:0062013	positive regulation of small molecule metabolic process	5/332	157/23328	0.074196	0.556394	0.528083	Sorbs1/Gpld1/Irs1/Nos1/Adcyap1r1	5
GO:0009306	protein secretion	11/332	470/23328	0.0743977	0.556394	0.528083	Stxbp5l/Gpam/Gpld1/Acvr2b/Sox4/Irs1/Nos1/Tvp23a/Npff/Ptprn2/S100a13	11
GO:0032956	regulation of actin cytoskeleton organization	9/332	361/23328	0.0744324	0.556394	0.528083	Sptb/Mdk/Tenm1/Tesk1/Lmod1/Tmod1/Tmsb15b1/Kiss1r/Rhod	9
GO:0035592	establishment of protein localization to extracellular region	11/332	471/23328	0.0752613	0.556394	0.528083	Stxbp5l/Gpam/Gpld1/Acvr2b/Sox4/Irs1/Nos1/Tvp23a/Npff/Ptprn2/S100a13	11
GO:0006801	superoxide metabolic process	3/332	69/23328	0.0754202	0.556394	0.528083	Atp7a/Itgam/Tyrobp	3
GO:0034394	protein localization to cell surface	3/332	69/23328	0.0754202	0.556394	0.528083	Vcl/Fcer1g/Tyrobp	3
GO:0006650	glycerophospholipid metabolic process	7/332	257/23328	0.0755695	0.556394	0.528083	Gpam/Gpld1/Sacm1l/Dbi/Dgkq/Dgkg/Itpkc	7
GO:0051403	stress-activated MAPK cascade	7/332	257/23328	0.0755695	0.556394	0.528083	Mid1/Nr2c2/Rell2/Map3k9/Hipk2/Xdh/Trf	7
GO:0031645	negative regulation of nervous system process	2/332	32/23328	0.0757476	0.556394	0.528083	Kcnc4/Glra1	2
GO:0032958	inositol phosphate biosynthetic process	2/332	32/23328	0.0757476	0.556394	0.528083	Adcyap1r1/Itpkc	2
GO:0050482	arachidonic acid secretion	2/332	32/23328	0.0757476	0.556394	0.528083	Nmb/Kiss1r	2
GO:0060561	apoptotic process involved in morphogenesis	2/332	32/23328	0.0757476	0.556394	0.528083	Notch1/Cryaa	2
GO:0090075	relaxation of muscle	2/332	32/23328	0.0757476	0.556394	0.528083	Slc8a1/Pde4d	2
GO:1902473	regulation of protein localization to synapse	2/332	32/23328	0.0757476	0.556394	0.528083	Gpc6/Tyrobp	2
GO:1903963	arachidonate transport	2/332	32/23328	0.0757476	0.556394	0.528083	Nmb/Kiss1r	2
GO:0007009	plasma membrane organization	4/332	112/23328	0.0761324	0.557961	0.52957	Sptb/Xkr7/Ano6/Xkr4	4
GO:0001666	response to hypoxia	6/332	208/23328	0.077628	0.567177	0.538316	Notch1/Slc8a1/Sox4/Chrna7/Cryaa/Gngt1	6
GO:0007405	neuroblast proliferation	3/332	70/23328	0.0780042	0.567177	0.538316	Notch1/Kcna1/Sox10	3
GO:0032412	regulation of ion transmembrane transporter activity	7/332	259/23328	0.0780087	0.567177	0.538316	Pde4d/Kcna1/Scn4b/Slc6a9/Rgs9/Nos1ap/Atp7a	7
GO:0001942	hair follicle development	4/332	113/23328	0.078087	0.567177	0.538316	Notch1/Dbi/Apcdd1/Atp7a	4
GO:0099003	vesicle-mediated transport in synapse	7/332	260/23328	0.0792453	0.572061	0.542952	Prepl/Stxbp5l/Dgkq/Chrna7/Dgki/Syn3/Syt10	7
GO:0006874	cellular calcium ion homeostasis	11/332	476/23328	0.0796748	0.572061	0.542952	Atp2b3/Slc8a1/Pde4d/Slc24a4/Dbi/Chrna7/Nos1/Npff/Adcyap1r1/Cd52/Nmb	11
GO:0009161	ribonucleoside monophosphate metabolic process	2/332	33/23328	0.0799013	0.572061	0.542952	Uprt/Nudt2	2
GO:1905144	response to acetylcholine	2/332	33/23328	0.0799013	0.572061	0.542952	Sorbs1/Chrna7	2
GO:1905145	cellular response to acetylcholine	2/332	33/23328	0.0799013	0.572061	0.542952	Sorbs1/Chrna7	2
GO:0001892	embryonic placenta development	4/332	114/23328	0.0800666	0.572061	0.542952	Slc8a1/Vash1/Krt8/Bmp5	4
GO:0060078	regulation of postsynaptic membrane potential	4/332	114/23328	0.0800666	0.572061	0.542952	Glra1/Chrna7/Dgki/Npff	4
GO:0006694	steroid biosynthetic process	5/332	161/23328	0.0806255	0.572061	0.542952	Dhcr24/Dgkq/H6pd/Npc1l1/Bmp5	5
GO:0006635	fatty acid beta-oxidation	3/332	71/23328	0.0806266	0.572061	0.542952	Etfb/Dbi/Irs1	3
GO:0061035	regulation of cartilage development	3/332	71/23328	0.0806266	0.572061	0.542952	Glg1/Mdk/Zbtb16	3
GO:0071692	protein localization to extracellular region	11/332	478/23328	0.0814848	0.572061	0.542952	Stxbp5l/Gpam/Gpld1/Acvr2b/Sox4/Irs1/Nos1/Tvp23a/Npff/Ptprn2/S100a13	11
GO:0090100	positive regulation of transmembrane receptor protein serine/threonine kinase signaling pathway	4/332	115/23328	0.0820709	0.572061	0.542952	Notch1/Acvr2b/Hipk2/Bmp5	4
GO:0097305	response to alcohol	6/332	212/23328	0.0832811	0.572061	0.542952	Gpld1/Klf9/Glra1/Chrna7/Spidr/Adcy3	6
GO:0010633	negative regulation of epithelial cell migration	3/332	72/23328	0.0832868	0.572061	0.542952	Notch1/Vash1/Dcn	3
GO:1902903	regulation of supramolecular fiber organization	9/332	370/23328	0.0836936	0.572061	0.542952	Sptb/Mid1/Tenm1/Tesk1/Chrna7/Lmod1/Tmod1/Tmsb15b1/Kiss1r	9
GO:1902904	negative regulation of supramolecular fiber organization	5/332	163/23328	0.0839484	0.572061	0.542952	Sptb/Mid1/Lmod1/Tmod1/Tmsb15b1	5
GO:1903169	regulation of calcium ion transmembrane transport	5/332	163/23328	0.0839484	0.572061	0.542952	Slc8a1/Pde4d/Rgs9/Dbi/Nos1ap	5
GO:0002792	negative regulation of peptide secretion	4/332	116/23328	0.0840999	0.572061	0.542952	Stxbp5l/Irs1/Nos1/Npff	4
GO:0022404	molting cycle process	4/332	116/23328	0.0840999	0.572061	0.542952	Notch1/Dbi/Apcdd1/Atp7a	4
GO:0022405	hair cycle process	4/332	116/23328	0.0840999	0.572061	0.542952	Notch1/Dbi/Apcdd1/Atp7a	4
GO:0098773	skin epidermis development	4/332	116/23328	0.0840999	0.572061	0.542952	Notch1/Dbi/Apcdd1/Atp7a	4
GO:0003203	endocardial cushion morphogenesis	2/332	34/23328	0.084124	0.572061	0.542952	Notch1/Bmp5	2
GO:0003209	cardiac atrium morphogenesis	2/332	34/23328	0.084124	0.572061	0.542952	Notch1/Sox4	2
GO:0043537	negative regulation of blood vessel endothelial cell migration	2/332	34/23328	0.084124	0.572061	0.542952	Notch1/Vash1	2
GO:0043950	positive regulation of cAMP-mediated signaling	2/332	34/23328	0.084124	0.572061	0.542952	Nos1/Adcyap1r1	2
GO:0048048	embryonic eye morphogenesis	2/332	34/23328	0.084124	0.572061	0.542952	Hipk2/Cryaa	2
GO:0062149	detection of stimulus involved in sensory perception of pain	2/332	34/23328	0.084124	0.572061	0.542952	Kcna1/Mmp24	2
GO:1905606	regulation of presynapse assembly	2/332	34/23328	0.084124	0.572061	0.542952	Gpc6/Il1rapl1	2
GO:0033135	regulation of peptidyl-serine phosphorylation	5/332	164/23328	0.0856367	0.572061	0.542952	Pde4d/Tenm1/Chrna7/Nos1/Paqr3	5
GO:0009117	nucleotide metabolic process	10/332	427/23328	0.0859005	0.572061	0.542952	Uprt/Pde4d/Atp5k/Gpam/Adcy9/Dctpp1/Nudt2/Nos1/Gucy2f/Adcy3	10
GO:0002886	regulation of myeloid leukocyte mediated immunity	3/332	73/23328	0.0859844	0.572061	0.542952	Itgam/Fcer1g/Tyrobp	3
GO:0071901	negative regulation of protein serine/threonine kinase activity	4/332	117/23328	0.0861532	0.572061	0.542952	Slc8a1/Dusp4/Tesk1/Paqr3	4
GO:1901888	regulation of cell junction assembly	6/332	215/23328	0.0876673	0.572061	0.542952	Adnp/Gpc6/Flrt1/Vcl/Il1rapl1/Rhod	6
GO:1904019	epithelial cell apoptotic process	4/332	118/23328	0.0882309	0.572061	0.542952	Mdk/Ano6/Krt8/Cd160	4
GO:2000177	regulation of neural precursor cell proliferation	4/332	118/23328	0.0882309	0.572061	0.542952	Notch1/Mdk/Sox10/Trf	4
GO:0010758	regulation of macrophage chemotaxis	2/332	35/23328	0.0884131	0.572061	0.542952	Mdk/Mmp28	2
GO:0010837	regulation of keratinocyte proliferation	2/332	35/23328	0.0884131	0.572061	0.542952	Klf9/Mdk	2
GO:0016339	calcium-dependent cell-cell adhesion via plasma membrane cell adhesion molecules	2/332	35/23328	0.0884131	0.572061	0.542952	Pcdhgc3/Cdh16	2
GO:0035116	embryonic hindlimb morphogenesis	2/332	35/23328	0.0884131	0.572061	0.542952	Notch1/Zbtb16	2
GO:0006029	proteoglycan metabolic process	3/332	74/23328	0.0887186	0.572061	0.542952	Ndst1/Hs6st3/Dcn	3
GO:0043299	leukocyte degranulation	3/332	74/23328	0.0887186	0.572061	0.542952	Itgam/Fcer1g/Cd160	3
GO:0051480	regulation of cytosolic calcium ion concentration	9/332	375/23328	0.0891256	0.572061	0.542952	Atp2b3/Slc8a1/Pde4d/Dbi/Nos1/Npff/Adcyap1r1/Cd52/Nmb	9
GO:0000187	activation of MAPK activity	4/332	119/23328	0.0903326	0.572061	0.542952	Map3k9/Chrna7/Alk/Trf	4
GO:0031668	cellular response to extracellular stimulus	6/332	217/23328	0.0906607	0.572061	0.542952	Usp33/Stk24/Sik2/Dapl1/Dctpp1/Wnt2b	6
GO:0030509	BMP signaling pathway	5/332	167/23328	0.0908078	0.572061	0.542952	Notch1/Usp9x/Acvr2b/Hipk2/Bmp5	5
GO:0045834	positive regulation of lipid metabolic process	5/332	167/23328	0.0908078	0.572061	0.542952	Gpam/Sorbs1/Gpld1/Dbi/Irs1	5
GO:0046626	regulation of insulin receptor signaling pathway	3/332	75/23328	0.0914891	0.572061	0.542952	Sik2/Sorbs1/Irs1	3
GO:0098661	inorganic anion transmembrane transport	3/332	75/23328	0.0914891	0.572061	0.542952	Gabrb2/Ano6/Glra1	3
GO:0022898	regulation of transmembrane transporter activity	7/332	270/23328	0.0922354	0.572061	0.542952	Pde4d/Kcna1/Scn4b/Slc6a9/Rgs9/Nos1ap/Atp7a	7
GO:0031069	hair follicle morphogenesis	2/332	36/23328	0.0927658	0.572061	0.542952	Notch1/Atp7a	2
GO:0034381	plasma lipoprotein particle clearance	2/332	36/23328	0.0927658	0.572061	0.542952	Gpld1/Apoc1	2
GO:0048009	insulin-like growth factor receptor signaling pathway	2/332	36/23328	0.0927658	0.572061	0.542952	Irs1/Bmp5	2
GO:0061384	heart trabecula morphogenesis	2/332	36/23328	0.0927658	0.572061	0.542952	Notch1/Bmp5	2
GO:2000758	positive regulation of peptidyl-lysine acetylation	2/332	36/23328	0.0927658	0.572061	0.542952	Sox4/Nos1	2
GO:0030595	leukocyte chemotaxis	6/332	219/23328	0.093709	0.572061	0.542952	Pde4d/Mdk/Ano6/Itgam/Fcer1g/Mmp28	6
GO:0097529	myeloid leukocyte migration	6/332	219/23328	0.093709	0.572061	0.542952	Pde4d/Mdk/Ano6/Itgam/Fcer1g/Mmp28	6
GO:0000271	polysaccharide biosynthetic process	3/332	76/23328	0.0942952	0.572061	0.542952	Sorbs1/Ndst1/Irs1	3
GO:0008543	fibroblast growth factor receptor signaling pathway	3/332	76/23328	0.0942952	0.572061	0.542952	Ndst1/Lrit3/Flrt1	3
GO:0007179	transforming growth factor beta receptor signaling pathway	5/332	169/23328	0.0943431	0.572061	0.542952	Glg1/Usp9x/Hipk2/Il17rd/Col3a1	5
GO:0022037	metencephalon development	4/332	121/23328	0.0946074	0.572061	0.542952	Usp9x/Mdk/Nr2c2/Atp7a	4
GO:0031098	stress-activated protein kinase signaling cascade	7/332	272/23328	0.0949687	0.572061	0.542952	Mid1/Nr2c2/Rell2/Map3k9/Hipk2/Xdh/Trf	7
GO:0006753	nucleoside phosphate metabolic process	10/332	436/23328	0.0952407	0.572061	0.542952	Uprt/Pde4d/Atp5k/Gpam/Adcy9/Dctpp1/Nudt2/Nos1/Gucy2f/Adcy3	10
GO:0055074	calcium ion homeostasis	11/332	493/23328	0.095873	0.572061	0.542952	Atp2b3/Slc8a1/Pde4d/Slc24a4/Dbi/Chrna7/Nos1/Npff/Adcyap1r1/Cd52/Nmb	11
GO:0007264	small GTPase mediated signal transduction	10/332	437/23328	0.0963144	0.572061	0.542952	Notch1/Kctd10/Dhcr24/Arhgef11/Dock3/Ccdc125/Dgki/Adcyap1r1/Rhod/Col3a1	10
GO:0110053	regulation of actin filament organization	7/332	273/23328	0.0963521	0.572061	0.542952	Sptb/Tenm1/Tesk1/Lmod1/Tmod1/Tmsb15b1/Kiss1r	7
GO:0003158	endothelium development	4/332	122/23328	0.0967802	0.572061	0.542952	Notch1/Acvr2b/Vcl/Xdh	4
GO:0016525	negative regulation of angiogenesis	4/332	122/23328	0.0967802	0.572061	0.542952	Notch1/Vash1/Dcn/Cd160	4
GO:0090101	negative regulation of transmembrane receptor protein serine/threonine kinase signaling pathway	4/332	122/23328	0.0967802	0.572061	0.542952	Notch1/Glg1/Hipk2/Il17rd	4
GO:0060047	heart contraction	6/332	221/23328	0.096812	0.572061	0.542952	Slc8a1/Pde4d/Scn4b/Chrna7/Nos1/Npff	6
GO:0071277	cellular response to calcium ion	3/332	77/23328	0.0971363	0.572061	0.542952	Gpld1/Alox5ap/Syt10	3
GO:0002675	positive regulation of acute inflammatory response	2/332	37/23328	0.0971794	0.572061	0.542952	Fcer1g/Alox5ap	2
GO:0045047	protein targeting to ER	2/332	37/23328	0.0971794	0.572061	0.542952	Sgtb/Srp54a	2
GO:0070873	regulation of glycogen metabolic process	2/332	37/23328	0.0971794	0.572061	0.542952	Sorbs1/Irs1	2
GO:0030833	regulation of actin filament polymerization	5/332	171/23328	0.0979478	0.572061	0.542952	Sptb/Tenm1/Lmod1/Tmod1/Tmsb15b1	5
GO:0030902	hindbrain development	5/332	171/23328	0.0979478	0.572061	0.542952	Usp9x/Mdk/Nr2c2/Atp7a/Bmp5	5
GO:0048565	digestive tract development	4/332	123/23328	0.0989763	0.572061	0.542952	Notch1/Acvr2b/Sox10/Col3a1	4
GO:0051261	protein depolymerization	4/332	123/23328	0.0989763	0.572061	0.542952	Sptb/Mid1/Lmod1/Tmod1	4
GO:0051924	regulation of calcium ion transport	7/332	275/23328	0.0991523	0.572061	0.542952	Slc8a1/Pde4d/Rgs9/Dbi/Nos1ap/Nos1/Adcyap1r1	7
GO:0032102	negative regulation of response to external stimulus	9/332	384/23328	0.099418	0.572061	0.542952	Notch1/Slit1/Mdk/Nenf/Chrna7/Npff/Klkb1/Fabp7/Mmp28	9
GO:0051259	protein complex oligomerization	6/332	223/23328	0.0999693	0.572061	0.542952	Kctd10/Kcna1/Kcnc4/Kctd16/Kcna3/Alox5ap	6
GO:0050810	regulation of steroid biosynthetic process	3/332	78/23328	0.100012	0.572061	0.542952	Dgkq/H6pd/Bmp5	3
GO:0061448	connective tissue development	7/332	276/23328	0.100569	0.572061	0.542952	Notch1/Glg1/Gpld1/Mdk/Atp7a/Zbtb16/Bmp5	7
GO:0051963	regulation of synapse assembly	4/332	124/23328	0.101195	0.572061	0.542952	Adnp/Gpc6/Flrt1/Il1rapl1	4
GO:1990266	neutrophil migration	4/332	124/23328	0.101195	0.572061	0.542952	Pde4d/Mdk/Itgam/Fcer1g	4
GO:0043409	negative regulation of MAPK cascade	5/332	173/23328	0.101621	0.572061	0.542952	Timp3/Dusp4/Chrna7/Psca/Paqr3	5
GO:0007340	acrosome reaction	2/332	38/23328	0.101651	0.572061	0.542952	Glra1/Adcy3	2
GO:0019432	triglyceride biosynthetic process	2/332	38/23328	0.101651	0.572061	0.542952	Gpam/Gpld1	2
GO:0032228	regulation of synaptic transmission, GABAergic	2/332	38/23328	0.101651	0.572061	0.542952	Dbi/Cntnap4	2
GO:0035335	peptidyl-tyrosine dephosphorylation	2/332	38/23328	0.101651	0.572061	0.542952	Dusp4/Ptprb	2
GO:0038084	vascular endothelial growth factor signaling pathway	2/332	38/23328	0.101651	0.572061	0.542952	Dcn/Xdh	2
GO:0070528	protein kinase C signaling	2/332	38/23328	0.101651	0.572061	0.542952	Dgkq/Dgkg	2
GO:0099174	regulation of presynapse organization	2/332	38/23328	0.101651	0.572061	0.542952	Gpc6/Il1rapl1	2
GO:1904037	positive regulation of epithelial cell apoptotic process	2/332	38/23328	0.101651	0.572061	0.542952	Ano6/Cd160	2
GO:2000249	regulation of actin cytoskeleton reorganization	2/332	38/23328	0.101651	0.572061	0.542952	Mdk/Rhod	2
GO:0071900	regulation of protein serine/threonine kinase activity	10/332	442/23328	0.10179	0.572061	0.542952	Slc8a1/Dusp4/Tenm1/Tesk1/Map3k9/Chrna7/Alk/Paqr3/Kiss1r/Trf	10
GO:0050807	regulation of synapse organization	7/332	277/23328	0.101997	0.572061	0.542952	Adnp/Sorbs1/Gpc6/Flrt1/Chrna7/Cntnap4/Il1rapl1	7
GO:0051279	regulation of release of sequestered calcium ion into cytosol	3/332	79/23328	0.102922	0.572061	0.542952	Slc8a1/Pde4d/Dbi	3
GO:0001890	placenta development	5/332	174/23328	0.103484	0.572061	0.542952	Slc8a1/Vash1/Vwf/Krt8/Bmp5	5
GO:0043406	positive regulation of MAP kinase activity	6/332	226/23328	0.104806	0.572061	0.542952	Tenm1/Map3k9/Chrna7/Alk/Kiss1r/Trf	6
GO:0031341	regulation of cell killing	4/332	126/23328	0.105702	0.572061	0.542952	H2-T24/Itgam/Tyrobp/Cd160	4
GO:0071621	granulocyte chemotaxis	4/332	126/23328	0.105702	0.572061	0.542952	Pde4d/Mdk/Itgam/Fcer1g	4
GO:0034637	cellular carbohydrate biosynthetic process	3/332	80/23328	0.105864	0.572061	0.542952	Sorbs1/Ndst1/Irs1	3
GO:0048041	focal adhesion assembly	3/332	80/23328	0.105864	0.572061	0.542952	Sorbs1/Vcl/Rhod	3
GO:0051965	positive regulation of synapse assembly	3/332	80/23328	0.105864	0.572061	0.542952	Adnp/Flrt1/Il1rapl1	3
GO:0009259	ribonucleotide metabolic process	8/332	334/23328	0.105878	0.572061	0.542952	Uprt/Pde4d/Atp5k/Gpam/Adcy9/Nudt2/Gucy2f/Adcy3	8
GO:0003230	cardiac atrium development	2/332	39/23328	0.106179	0.572061	0.542952	Notch1/Sox4	2
GO:0007212	dopamine receptor signaling pathway	2/332	39/23328	0.106179	0.572061	0.542952	Rgs9/Alk	2
GO:0007257	activation of JUN kinase activity	2/332	39/23328	0.106179	0.572061	0.542952	Map3k9/Trf	2
GO:0032885	regulation of polysaccharide biosynthetic process	2/332	39/23328	0.106179	0.572061	0.542952	Sorbs1/Irs1	2
GO:0033028	myeloid cell apoptotic process	2/332	39/23328	0.106179	0.572061	0.542952	Itgam/Fcer1g	2
GO:0042554	superoxide anion generation	2/332	39/23328	0.106179	0.572061	0.542952	Itgam/Tyrobp	2
GO:0046320	regulation of fatty acid oxidation	2/332	39/23328	0.106179	0.572061	0.542952	Dbi/Irs1	2
GO:0060251	regulation of glial cell proliferation	2/332	39/23328	0.106179	0.572061	0.542952	Notch1/Sox10	2
GO:0072523	purine-containing compound catabolic process	2/332	39/23328	0.106179	0.572061	0.542952	Pde4d/Xdh	2
GO:0032409	regulation of transporter activity	7/332	280/23328	0.106346	0.572061	0.542952	Pde4d/Kcna1/Scn4b/Slc6a9/Rgs9/Nos1ap/Atp7a	7
GO:0009612	response to mechanical stimulus	5/332	176/23328	0.107259	0.572061	0.542952	Slc8a1/Kcna1/Mdk/Piezo1/Nos1	5
GO:2001257	regulation of cation channel activity	5/332	176/23328	0.107259	0.572061	0.542952	Pde4d/Kcna1/Slc6a9/Rgs9/Nos1ap	5
GO:0090287	regulation of cellular response to growth factor stimulus	7/332	281/23328	0.107818	0.572061	0.542952	Notch1/Glg1/Lrit3/Dcn/Hipk2/Il17rd/Xdh	7
GO:0043434	response to peptide hormone	8/332	336/23328	0.108554	0.572061	0.542952	Soga1/Sik2/Gpam/Sorbs1/Gpld1/Retn/Irs1/Nos1	8
GO:0050890	cognition	8/332	336/23328	0.108554	0.572061	0.542952	Adnp/Mdk/Dbi/Aff2/Chrna7/Shc3/Dgki/Adcy3	8
GO:0003279	cardiac septum development	4/332	128/23328	0.110299	0.572061	0.542952	Notch1/Ndst1/Sox4/Bmp5	4
GO:0043244	regulation of protein-containing complex disassembly	4/332	128/23328	0.110299	0.572061	0.542952	Sptb/Mid1/Lmod1/Tmod1	4
GO:0051592	response to calcium ion	4/332	128/23328	0.110299	0.572061	0.542952	Gpld1/Anxa11/Alox5ap/Syt10	4
GO:0001504	neurotransmitter uptake	2/332	40/23328	0.11076	0.572061	0.542952	Slc6a9/Nos1	2
GO:0014046	dopamine secretion	2/332	40/23328	0.11076	0.572061	0.542952	Pcp4/Syt10	2
GO:0014059	regulation of dopamine secretion	2/332	40/23328	0.11076	0.572061	0.542952	Pcp4/Syt10	2
GO:0031076	embryonic camera-type eye development	2/332	40/23328	0.11076	0.572061	0.542952	Hipk2/Cryaa	2
GO:0032633	interleukin-4 production	2/332	40/23328	0.11076	0.572061	0.542952	Notch1/Fcer1g	2
GO:0040019	positive regulation of embryonic development	2/332	40/23328	0.11076	0.572061	0.542952	Nr2c2/Wnt2b	2
GO:0048520	positive regulation of behavior	2/332	40/23328	0.11076	0.572061	0.542952	Insl5/Nr2c2	2
GO:0060259	regulation of feeding behavior	2/332	40/23328	0.11076	0.572061	0.542952	Insl5/Retn	2
GO:0085029	extracellular matrix assembly	2/332	40/23328	0.11076	0.572061	0.542952	Notch1/Atp7a	2
GO:1902692	regulation of neuroblast proliferation	2/332	40/23328	0.11076	0.572061	0.542952	Notch1/Sox10	2
GO:0042594	response to starvation	5/332	178/23328	0.111101	0.572061	0.542952	Usp33/Stk24/Sik2/Dapl1/Wnt2b	5
GO:0071772	response to BMP	5/332	178/23328	0.111101	0.572061	0.542952	Notch1/Usp9x/Acvr2b/Hipk2/Bmp5	5
GO:0071773	cellular response to BMP stimulus	5/332	178/23328	0.111101	0.572061	0.542952	Notch1/Usp9x/Acvr2b/Hipk2/Bmp5	5
GO:0001503	ossification	9/332	394/23328	0.111624	0.572061	0.542952	Notch1/Slc8a1/Gpld1/Rpl38/Acvr2b/Mdk/Ano6/Zbtb16/Bmp5	9
GO:0030193	regulation of blood coagulation	3/332	82/23328	0.111848	0.572061	0.542952	Ano6/Klkb1/Fcer1g	3
GO:0030500	regulation of bone mineralization	3/332	82/23328	0.111848	0.572061	0.542952	Slc8a1/Acvr2b/Ano6	3
GO:0050805	negative regulation of synaptic transmission	3/332	82/23328	0.111848	0.572061	0.542952	Adnp/Dgki/Grik3	3
GO:0003015	heart process	6/332	231/23328	0.113133	0.572061	0.542952	Slc8a1/Pde4d/Scn4b/Chrna7/Nos1/Npff	6
GO:0009952	anterior/posterior pattern specification	6/332	231/23328	0.113133	0.572061	0.542952	Notch1/Acvr2b/Wnt2b/Hipk2/Zbtb16/Fezf1	6
GO:0019318	hexose metabolic process	6/332	231/23328	0.113133	0.572061	0.542952	Soga1/Sorbs1/Gpld1/Dgkq/Irs1/H6pd	6
GO:0072521	purine-containing compound metabolic process	9/332	396/23328	0.114162	0.572061	0.542952	Pde4d/Atp5k/Gpam/Adcy9/Nudt2/Nos1/Gucy2f/Adcy3/Xdh	9
GO:0032872	regulation of stress-activated MAPK cascade	6/332	232/23328	0.114838	0.572061	0.542952	Mid1/Rell2/Map3k9/Hipk2/Xdh/Trf	6
GO:0033108	mitochondrial respiratory chain complex assembly	3/332	83/23328	0.114887	0.572061	0.542952	Ndufaf8/Ndufa5/Pet100	3
GO:0044106	cellular amine metabolic process	3/332	83/23328	0.114887	0.572061	0.542952	Atp7a/Chrna7/Itgam	3
GO:0051899	membrane depolarization	3/332	83/23328	0.114887	0.572061	0.542952	Scn4b/Dcn/Npff	3
GO:1900046	regulation of hemostasis	3/332	83/23328	0.114887	0.572061	0.542952	Ano6/Klkb1/Fcer1g	3
GO:0008203	cholesterol metabolic process	4/332	130/23328	0.114983	0.572061	0.542952	Dhcr24/Dgkq/Apoc1/Npc1l1	4
GO:1902107	positive regulation of leukocyte differentiation	5/332	180/23328	0.115009	0.572061	0.542952	Mdk/Sox4/Zbtb16/Itgam/Tyrobp	5
GO:0008207	C21-steroid hormone metabolic process	2/332	41/23328	0.115392	0.572061	0.542952	Dgkq/Bmp5	2
GO:0009123	nucleoside monophosphate metabolic process	2/332	41/23328	0.115392	0.572061	0.542952	Uprt/Nudt2	2
GO:0048730	epidermis morphogenesis	2/332	41/23328	0.115392	0.572061	0.542952	Notch1/Atp7a	2
GO:0072599	establishment of protein localization to endoplasmic reticulum	2/332	41/23328	0.115392	0.572061	0.542952	Sgtb/Srp54a	2
GO:1900744	regulation of p38MAPK cascade	2/332	41/23328	0.115392	0.572061	0.542952	Rell2/Xdh	2
GO:1905332	positive regulation of morphogenesis of an epithelium	2/332	41/23328	0.115392	0.572061	0.542952	Mdk/Wnt2b	2
GO:0061515	myeloid cell development	3/332	84/23328	0.117958	0.572061	0.542952	Itgam/Hba-a2/Tyrobp	3
GO:0036293	response to decreased oxygen levels	6/332	234/23328	0.118287	0.572061	0.542952	Notch1/Slc8a1/Sox4/Chrna7/Cryaa/Gngt1	6
GO:0048592	eye morphogenesis	5/332	182/23328	0.118982	0.572061	0.542952	Tenm3/Hipk2/Cryaa/Gngt1/Crygb	5
GO:0010469	regulation of signaling receptor activity	4/332	132/23328	0.119754	0.572061	0.542952	Slc6a9/Rgs9/Psca/Dlgap2	4
GO:0050803	regulation of synapse structure or activity	7/332	289/23328	0.119982	0.572061	0.542952	Adnp/Sorbs1/Gpc6/Flrt1/Chrna7/Cntnap4/Il1rapl1	7
GO:0070302	regulation of stress-activated protein kinase signaling cascade	6/332	235/23328	0.12003	0.572061	0.542952	Mid1/Rell2/Map3k9/Hipk2/Xdh/Trf	6
GO:0090276	regulation of peptide hormone secretion	6/332	235/23328	0.12003	0.572061	0.542952	Stxbp5l/Gpld1/Sox4/Irs1/Nos1/Npff	6
GO:0006509	membrane protein ectodomain proteolysis	2/332	42/23328	0.120072	0.572061	0.542952	Timp3/Gpld1	2
GO:0009268	response to pH	2/332	42/23328	0.120072	0.572061	0.542952	Arsb/Gpld1	2
GO:0010765	positive regulation of sodium ion transport	2/332	42/23328	0.120072	0.572061	0.542952	Scn4b/Nos1	2
GO:0042417	dopamine metabolic process	2/332	42/23328	0.120072	0.572061	0.542952	Atp7a/Itgam	2
GO:2000008	regulation of protein localization to cell surface	2/332	42/23328	0.120072	0.572061	0.542952	Fcer1g/Tyrobp	2
GO:0019693	ribose phosphate metabolic process	8/332	345/23328	0.121051	0.572061	0.542952	Uprt/Pde4d/Atp5k/Gpam/Adcy9/Nudt2/Gucy2f/Adcy3	8
GO:0014910	regulation of smooth muscle cell migration	3/332	85/23328	0.121058	0.572061	0.542952	Mdk/Retn/Atp7a	3
GO:0042303	molting cycle	4/332	133/23328	0.12217	0.572061	0.542952	Notch1/Dbi/Apcdd1/Atp7a	4
GO:0042633	hair cycle	4/332	133/23328	0.12217	0.572061	0.542952	Notch1/Dbi/Apcdd1/Atp7a	4
GO:0031646	positive regulation of nervous system process	3/332	86/23328	0.124189	0.572061	0.542952	Chrna7/Sox10/Trf	3
GO:0050818	regulation of coagulation	3/332	86/23328	0.124189	0.572061	0.542952	Ano6/Klkb1/Fcer1g	3
GO:0060411	cardiac septum morphogenesis	3/332	86/23328	0.124189	0.572061	0.542952	Notch1/Sox4/Bmp5	3
GO:0097581	lamellipodium organization	3/332	86/23328	0.124189	0.572061	0.542952	Vcl/Atp7a/Rhod	3
GO:0009791	post-embryonic development	4/332	134/23328	0.124608	0.572061	0.542952	Slc8a1/Usp9x/Acvr2b/Atn1	4
GO:0055076	transition metal ion homeostasis	4/332	134/23328	0.124608	0.572061	0.542952	Atp7a/Bola2/Slc39a7/Trf	4
GO:0044262	cellular carbohydrate metabolic process	7/332	292/23328	0.124719	0.572061	0.542952	Soga1/Sorbs1/Ndst1/Gpld1/Dgkq/Irs1/Adcyap1r1	7
GO:0072593	reactive oxygen species metabolic process	7/332	292/23328	0.124719	0.572061	0.542952	Romo1/Atp7a/Nos1/Itgam/Xdh/Tyrobp/Hbb-bt	7
GO:0046326	positive regulation of glucose import	2/332	43/23328	0.124799	0.572061	0.542952	Sorbs1/Irs1	2
GO:1901381	positive regulation of potassium ion transmembrane transport	2/332	43/23328	0.124799	0.572061	0.542952	Kcna1/Ano6	2
GO:0002705	positive regulation of leukocyte mediated immunity	5/332	185/23328	0.125061	0.572061	0.542952	H2-T24/Itgam/Fcer1g/Tyrobp/Cd160	5
GO:0009749	response to glucose	5/332	185/23328	0.125061	0.572061	0.542952	Gpam/Gpld1/Acvr2b/Sox4/Ptprn2	5
GO:0002683	negative regulation of immune system process	10/332	462/23328	0.125461	0.572061	0.542952	Notch1/Gpam/Mdk/Cd37/Zbtb16/Fcer1g/Mmp28/Tyrobp/Cd160/Col3a1	10
GO:0030041	actin filament polymerization	5/332	187/23328	0.129192	0.572061	0.542952	Sptb/Tenm1/Lmod1/Tmod1/Tmsb15b1	5
GO:0001539	cilium or flagellum-dependent cell motility	4/332	136/23328	0.129545	0.572061	0.542952	Chrna7/Spem1/Adcy3/Dnaaf2	4
GO:0055123	digestive system development	4/332	136/23328	0.129545	0.572061	0.542952	Notch1/Acvr2b/Sox10/Col3a1	4
GO:0060285	cilium-dependent cell motility	4/332	136/23328	0.129545	0.572061	0.542952	Chrna7/Spem1/Adcy3/Dnaaf2	4
GO:0000959	mitochondrial RNA metabolic process	2/332	44/23328	0.12957	0.572061	0.542952	Mterf1b/Mettl4	2
GO:0005978	glycogen biosynthetic process	2/332	44/23328	0.12957	0.572061	0.542952	Sorbs1/Irs1	2
GO:0009250	glucan biosynthetic process	2/332	44/23328	0.12957	0.572061	0.542952	Sorbs1/Irs1	2
GO:0097237	cellular response to toxic substance	2/332	44/23328	0.12957	0.572061	0.542952	Cers1/Atp7a	2
GO:0003012	muscle system process	9/332	408/23328	0.130048	0.572061	0.542952	Notch1/Slc8a1/Pde4d/Kcna1/Scn4b/Glra1/Nos1/Lmod1/Tmod1	9
GO:0042475	odontogenesis of dentin-containing tooth	3/332	88/23328	0.130536	0.572061	0.542952	Acvr2b/Slc24a4/Apcdd1	3
GO:0060079	excitatory postsynaptic potential	3/332	88/23328	0.130536	0.572061	0.542952	Chrna7/Dgki/Npff	3
GO:1904063	negative regulation of cation transmembrane transport	3/332	88/23328	0.130536	0.572061	0.542952	Slc6a9/Atp7a/Nos1	3
GO:0030278	regulation of ossification	6/332	241/23328	0.130756	0.572061	0.542952	Notch1/Slc8a1/Acvr2b/Mdk/Ano6/Zbtb16	6
GO:0046777	protein autophosphorylation	6/332	241/23328	0.130756	0.572061	0.542952	Stk24/Sik2/Tesk1/Map3k9/Alk/Mapk15	6
GO:0008064	regulation of actin polymerization or depolymerization	5/332	188/23328	0.13128	0.572061	0.542952	Sptb/Tenm1/Lmod1/Tmod1/Tmsb15b1	5
GO:0009746	response to hexose	5/332	188/23328	0.13128	0.572061	0.542952	Gpam/Gpld1/Acvr2b/Sox4/Ptprn2	5
GO:0031669	cellular response to nutrient levels	5/332	188/23328	0.13128	0.572061	0.542952	Usp33/Stk24/Sik2/Dapl1/Wnt2b	5
GO:0001764	neuron migration	5/332	189/23328	0.133384	0.572061	0.542952	Dcc/Usp9x/Mdk/Fezf1/Col3a1	5
GO:0034284	response to monosaccharide	5/332	189/23328	0.133384	0.572061	0.542952	Gpam/Gpld1/Acvr2b/Sox4/Ptprn2	5
GO:0002176	male germ cell proliferation	1/332	10/23328	0.133565	0.572061	0.542952	Ptgds	1
GO:0002423	natural killer cell mediated immune response to tumor cell	1/332	10/23328	0.133565	0.572061	0.542952	Cd160	1
GO:0002855	regulation of natural killer cell mediated immune response to tumor cell	1/332	10/23328	0.133565	0.572061	0.542952	Cd160	1
GO:0006527	arginine catabolic process	1/332	10/23328	0.133565	0.572061	0.542952	Nos1	1
GO:0006616	SRP-dependent cotranslational protein targeting to membrane, translocation	1/332	10/23328	0.133565	0.572061	0.542952	Srp54a	1
GO:0006651	diacylglycerol biosynthetic process	1/332	10/23328	0.133565	0.572061	0.542952	Gpam	1
GO:0006977	DNA damage response, signal transduction by p53 class mediator resulting in cell cycle arrest	1/332	10/23328	0.133565	0.572061	0.542952	Sox4	1
GO:0007270	neuron-neuron synaptic transmission	1/332	10/23328	0.133565	0.572061	0.542952	Dlgap2	1
GO:0010042	response to manganese ion	1/332	10/23328	0.133565	0.572061	0.542952	Atp7a	1
GO:0010985	negative regulation of lipoprotein particle clearance	1/332	10/23328	0.133565	0.572061	0.542952	Apoc1	1
GO:0032000	positive regulation of fatty acid beta-oxidation	1/332	10/23328	0.133565	0.572061	0.542952	Irs1	1
GO:0032351	negative regulation of hormone metabolic process	1/332	10/23328	0.133565	0.572061	0.542952	Bmp5	1
GO:0032354	response to follicle-stimulating hormone	1/332	10/23328	0.133565	0.572061	0.542952	Notch1	1
GO:0032908	regulation of transforming growth factor beta1 production	1/332	10/23328	0.133565	0.572061	0.542952	Tyrobp	1
GO:0032927	positive regulation of activin receptor signaling pathway	1/332	10/23328	0.133565	0.572061	0.542952	Acvr2b	1
GO:0036462	TRAIL-activated apoptotic signaling pathway	1/332	10/23328	0.133565	0.572061	0.542952	Timp3	1
GO:0040009	regulation of growth rate	1/332	10/23328	0.133565	0.572061	0.542952	Notch1	1
GO:0042421	norepinephrine biosynthetic process	1/332	10/23328	0.133565	0.572061	0.542952	Atp7a	1
GO:0043313	regulation of neutrophil degranulation	1/332	10/23328	0.133565	0.572061	0.542952	Itgam	1
GO:0045199	maintenance of epithelial cell apical/basal polarity	1/332	10/23328	0.133565	0.572061	0.542952	Lin7a	1
GO:0045607	regulation of inner ear auditory receptor cell differentiation	1/332	10/23328	0.133565	0.572061	0.542952	Notch1	1
GO:0045631	regulation of mechanoreceptor differentiation	1/332	10/23328	0.133565	0.572061	0.542952	Notch1	1
GO:0045759	negative regulation of action potential	1/332	10/23328	0.133565	0.572061	0.542952	Kcnc4	1
GO:0045955	negative regulation of calcium ion-dependent exocytosis	1/332	10/23328	0.133565	0.572061	0.542952	Notch1	1
GO:0046386	deoxyribose phosphate catabolic process	1/332	10/23328	0.133565	0.572061	0.542952	Dctpp1	1
GO:0048207	vesicle targeting, rough ER to cis-Golgi	1/332	10/23328	0.133565	0.572061	0.542952	Mapk15	1
GO:0048208	COPII vesicle coating	1/332	10/23328	0.133565	0.572061	0.542952	Mapk15	1
GO:0048251	elastic fiber assembly	1/332	10/23328	0.133565	0.572061	0.542952	Atp7a	1
GO:0048702	embryonic neurocranium morphogenesis	1/332	10/23328	0.133565	0.572061	0.542952	Ndst1	1
GO:0048703	embryonic viscerocranium morphogenesis	1/332	10/23328	0.133565	0.572061	0.542952	Ndst1	1
GO:0051823	regulation of synapse structural plasticity	1/332	10/23328	0.133565	0.572061	0.542952	Chrna7	1
GO:0051917	regulation of fibrinolysis	1/332	10/23328	0.133565	0.572061	0.542952	Klkb1	1
GO:0060379	cardiac muscle cell myoblast differentiation	1/332	10/23328	0.133565	0.572061	0.542952	Notch1	1
GO:0060710	chorio-allantoic fusion	1/332	10/23328	0.133565	0.572061	0.542952	Bmp5	1
GO:0060982	coronary artery morphogenesis	1/332	10/23328	0.133565	0.572061	0.542952	Notch1	1
GO:0071635	negative regulation of transforming growth factor beta production	1/332	10/23328	0.133565	0.572061	0.542952	Tyrobp	1
GO:0072017	distal tubule development	1/332	10/23328	0.133565	0.572061	0.542952	Notch1	1
GO:0090713	immunological memory process	1/332	10/23328	0.133565	0.572061	0.542952	Cd160	1
GO:0097067	cellular response to thyroid hormone stimulus	1/332	10/23328	0.133565	0.572061	0.542952	Klf9	1
GO:0097105	presynaptic membrane assembly	1/332	10/23328	0.133565	0.572061	0.542952	Il1rapl1	1
GO:0098908	regulation of neuronal action potential	1/332	10/23328	0.133565	0.572061	0.542952	Kcnc4	1
GO:0099004	calmodulin dependent kinase signaling pathway	1/332	10/23328	0.133565	0.572061	0.542952	Pcp4	1
GO:1903223	positive regulation of oxidative stress-induced neuron death	1/332	10/23328	0.133565	0.572061	0.542952	Itgam	1
GO:1905456	regulation of lymphoid progenitor cell differentiation	1/332	10/23328	0.133565	0.572061	0.542952	Notch1	1
GO:1905522	negative regulation of macrophage migration	1/332	10/23328	0.133565	0.572061	0.542952	Mmp28	1
GO:1990264	peptidyl-tyrosine dephosphorylation involved in inactivation of protein kinase activity	1/332	10/23328	0.133565	0.572061	0.542952	Ptprb	1
GO:2000391	positive regulation of neutrophil extravasation	1/332	10/23328	0.133565	0.572061	0.542952	Mdk	1
GO:2000980	regulation of inner ear receptor cell differentiation	1/332	10/23328	0.133565	0.572061	0.542952	Notch1	1
GO:2001138	regulation of phospholipid transport	1/332	10/23328	0.133565	0.572061	0.542952	Dbi	1
GO:2001140	positive regulation of phospholipid transport	1/332	10/23328	0.133565	0.572061	0.542952	Dbi	1
GO:0006163	purine nucleotide metabolic process	8/332	354/23328	0.134277	0.572061	0.542952	Pde4d/Atp5k/Gpam/Adcy9/Nudt2/Nos1/Gucy2f/Adcy3	8
GO:0001937	negative regulation of endothelial cell proliferation	2/332	45/23328	0.134382	0.572061	0.542952	Vash1/Xdh	2
GO:0003156	regulation of animal organ formation	2/332	45/23328	0.134382	0.572061	0.542952	Notch1/Wnt2b	2
GO:0009166	nucleotide catabolic process	2/332	45/23328	0.134382	0.572061	0.542952	Pde4d/Dctpp1	2
GO:0021696	cerebellar cortex morphogenesis	2/332	45/23328	0.134382	0.572061	0.542952	Usp9x/Atp7a	2
GO:0031128	developmental induction	2/332	45/23328	0.134382	0.572061	0.542952	Wnt2b/Hipk2	2
GO:0050856	regulation of T cell receptor signaling pathway	2/332	45/23328	0.134382	0.572061	0.542952	Usp9x/Cd160	2
GO:0061756	leukocyte adhesion to vascular endothelial cell	2/332	45/23328	0.134382	0.572061	0.542952	Mdk/Itgam	2
GO:0048675	axon extension	4/332	138/23328	0.134562	0.572061	0.542952	Adnp/Slit1/Usp9x/Vcl	4
GO:0007044	cell-substrate junction assembly	3/332	90/23328	0.136996	0.572061	0.542952	Sorbs1/Vcl/Rhod	3
GO:0032535	regulation of cellular component size	9/332	413/23328	0.136997	0.572061	0.542952	Adnp/Slit1/Sptb/Tenm1/Ano6/Atp7a/Lmod1/Tmod1/Tmsb15b1	9
GO:0016125	sterol metabolic process	4/332	139/23328	0.137101	0.572061	0.542952	Dhcr24/Dgkq/Apoc1/Npc1l1	4
GO:1901342	regulation of vasculature development	8/332	356/23328	0.137313	0.572061	0.542952	Notch1/Vash1/Mdk/Chrna7/Dcn/Hipk2/Xdh/Cd160	8
GO:0030832	regulation of actin filament length	5/332	191/23328	0.137637	0.572061	0.542952	Sptb/Tenm1/Lmod1/Tmod1/Tmsb15b1	5
GO:0018209	peptidyl-serine modification	8/332	357/23328	0.138844	0.572061	0.542952	Pde4d/Tenm1/Dgkq/Chrna7/Nos1/Dcn/Hipk2/Paqr3	8
GO:0003254	regulation of membrane depolarization	2/332	46/23328	0.139234	0.572061	0.542952	Dcn/Npff	2
GO:0017158	regulation of calcium ion-dependent exocytosis	2/332	46/23328	0.139234	0.572061	0.542952	Notch1/Syt10	2
GO:0032881	regulation of polysaccharide metabolic process	2/332	46/23328	0.139234	0.572061	0.542952	Sorbs1/Irs1	2
GO:0043616	keratinocyte proliferation	2/332	46/23328	0.139234	0.572061	0.542952	Klf9/Mdk	2
GO:0098926	postsynaptic signal transduction	2/332	46/23328	0.139234	0.572061	0.542952	Sorbs1/Chrna7	2
GO:1901985	positive regulation of protein acetylation	2/332	46/23328	0.139234	0.572061	0.542952	Sox4/Nos1	2
GO:1905521	regulation of macrophage migration	2/332	46/23328	0.139234	0.572061	0.542952	Mdk/Mmp28	2
GO:0007189	adenylate cyclase-activating G protein-coupled receptor signaling pathway	4/332	140/23328	0.139658	0.572061	0.542952	Gpr26/Adcy9/Nos1/Adcy3	4
GO:0050905	neuromuscular process	4/332	140/23328	0.139658	0.572061	0.542952	Kcna1/Rbfox1/Glra1/Fabp7	4
GO:0044344	cellular response to fibroblast growth factor stimulus	3/332	91/23328	0.140266	0.572061	0.542952	Ndst1/Lrit3/Flrt1	3
GO:0006909	phagocytosis	8/332	358/23328	0.140384	0.572061	0.542952	Srpx/Xkr7/Ano6/Xkr4/Anxa11/Itgam/Fcer1g/Tyrobp	8
GO:0090092	regulation of transmembrane receptor protein serine/threonine kinase signaling pathway	6/332	247/23328	0.141925	0.572061	0.542952	Notch1/Glg1/Acvr2b/Hipk2/Il17rd/Bmp5	6
GO:0001909	leukocyte mediated cytotoxicity	4/332	141/23328	0.142234	0.572061	0.542952	H2-T24/Itgam/Tyrobp/Cd160	4
GO:1902652	secondary alcohol metabolic process	4/332	141/23328	0.142234	0.572061	0.542952	Dhcr24/Dgkq/Apoc1/Npc1l1	4
GO:0060326	cell chemotaxis	7/332	303/23328	0.142883	0.572061	0.542952	Notch1/Pde4d/Mdk/Ano6/Itgam/Fcer1g/Mmp28	7
GO:0002275	myeloid cell activation involved in immune response	3/332	92/23328	0.143563	0.572061	0.542952	Itgam/Fcer1g/Tyrobp	3
GO:0014909	smooth muscle cell migration	3/332	92/23328	0.143563	0.572061	0.542952	Mdk/Retn/Atp7a	3
GO:0090630	activation of GTPase activity	3/332	92/23328	0.143563	0.572061	0.542952	Sgsm2/Ccdc125/Tbc1d8b	3
GO:1903522	regulation of blood circulation	6/332	248/23328	0.143828	0.572061	0.542952	Slc8a1/Pde4d/Scn4b/Chrna7/Nos1/Npff	6
GO:0003179	heart valve morphogenesis	2/332	47/23328	0.144123	0.572061	0.542952	Notch1/Sox4	2
GO:0003197	endocardial cushion development	2/332	47/23328	0.144123	0.572061	0.542952	Notch1/Bmp5	2
GO:0007628	adult walking behavior	2/332	47/23328	0.144123	0.572061	0.542952	Glra1/Hipk2	2
GO:0010257	NADH dehydrogenase complex assembly	2/332	47/23328	0.144123	0.572061	0.542952	Ndufaf8/Ndufa5	2
GO:0010718	positive regulation of epithelial to mesenchymal transition	2/332	47/23328	0.144123	0.572061	0.542952	Notch1/Mdk	2
GO:0021772	olfactory bulb development	2/332	47/23328	0.144123	0.572061	0.542952	Slit1/Fezf1	2
GO:0032814	regulation of natural killer cell activation	2/332	47/23328	0.144123	0.572061	0.542952	Tyrobp/Cd160	2
GO:0032981	mitochondrial respiratory chain complex I assembly	2/332	47/23328	0.144123	0.572061	0.542952	Ndufaf8/Ndufa5	2
GO:0046460	neutral lipid biosynthetic process	2/332	47/23328	0.144123	0.572061	0.542952	Gpam/Gpld1	2
GO:0046463	acylglycerol biosynthetic process	2/332	47/23328	0.144123	0.572061	0.542952	Gpam/Gpld1	2
GO:0048246	macrophage chemotaxis	2/332	47/23328	0.144123	0.572061	0.542952	Mdk/Mmp28	2
GO:0120163	negative regulation of cold-induced thermogenesis	2/332	47/23328	0.144123	0.572061	0.542952	Notch1/Acvr2b	2
GO:0048608	reproductive structure development	10/332	477/23328	0.145024	0.572061	0.542952	Notch1/Slc8a1/Vash1/Dhcr24/Atn1/Vwf/Retn/Adam4/Krt8/Bmp5	10
GO:0003266	regulation of secondary heart field cardioblast proliferation	1/332	11/23328	0.145902	0.572061	0.542952	Notch1	1
GO:0006072	glycerol-3-phosphate metabolic process	1/332	11/23328	0.145902	0.572061	0.542952	Gpam	1
GO:0006568	tryptophan metabolic process	1/332	11/23328	0.145902	0.572061	0.542952	Atp7a	1
GO:0006586	indolalkylamine metabolic process	1/332	11/23328	0.145902	0.572061	0.542952	Atp7a	1
GO:0009219	pyrimidine deoxyribonucleotide metabolic process	1/332	11/23328	0.145902	0.572061	0.542952	Dctpp1	1
GO:0009264	deoxyribonucleotide catabolic process	1/332	11/23328	0.145902	0.572061	0.542952	Dctpp1	1
GO:0014010	Schwann cell proliferation	1/332	11/23328	0.145902	0.572061	0.542952	Sox10	1
GO:0019372	lipoxygenase pathway	1/332	11/23328	0.145902	0.572061	0.542952	Alox5ap	1
GO:0032342	aldosterone biosynthetic process	1/332	11/23328	0.145902	0.572061	0.542952	Bmp5	1
GO:0032905	transforming growth factor beta1 production	1/332	11/23328	0.145902	0.572061	0.542952	Tyrobp	1
GO:0033539	fatty acid beta-oxidation using acyl-CoA dehydrogenase	1/332	11/23328	0.145902	0.572061	0.542952	Etfb	1
GO:0033625	positive regulation of integrin activation	1/332	11/23328	0.145902	0.572061	0.542952	Piezo1	1
GO:0034776	response to histamine	1/332	11/23328	0.145902	0.572061	0.542952	Gabrb2	1
GO:0035090	maintenance of apical/basal cell polarity	1/332	11/23328	0.145902	0.572061	0.542952	Lin7a	1
GO:0036093	germ cell proliferation	1/332	11/23328	0.145902	0.572061	0.542952	Ptgds	1
GO:0042135	neurotransmitter catabolic process	1/332	11/23328	0.145902	0.572061	0.542952	Prima1	1
GO:0045602	negative regulation of endothelial cell differentiation	1/332	11/23328	0.145902	0.572061	0.542952	Xdh	1
GO:0048149	behavioral response to ethanol	1/332	11/23328	0.145902	0.572061	0.542952	Chrna7	1
GO:0048617	embryonic foregut morphogenesis	1/332	11/23328	0.145902	0.572061	0.542952	Acvr2b	1
GO:0048845	venous blood vessel morphogenesis	1/332	11/23328	0.145902	0.572061	0.542952	Notch1	1
GO:0051610	serotonin uptake	1/332	11/23328	0.145902	0.572061	0.542952	Nos1	1
GO:0051901	positive regulation of mitochondrial depolarization	1/332	11/23328	0.145902	0.572061	0.542952	Dcn	1
GO:0060013	righting reflex	1/332	11/23328	0.145902	0.572061	0.542952	Glra1	1
GO:0060174	limb bud formation	1/332	11/23328	0.145902	0.572061	0.542952	Sox4	1
GO:0060353	regulation of cell adhesion molecule production	1/332	11/23328	0.145902	0.572061	0.542952	Notch1	1
GO:0060768	regulation of epithelial cell proliferation involved in prostate gland development	1/332	11/23328	0.145902	0.572061	0.542952	Notch1	1
GO:0061669	spontaneous neurotransmitter secretion	1/332	11/23328	0.145902	0.572061	0.542952	Doc2g	1
GO:0070493	thrombin-activated receptor signaling pathway	1/332	11/23328	0.145902	0.572061	0.542952	Dgkq	1
GO:0071415	cellular response to purine-containing compound	1/332	11/23328	0.145902	0.572061	0.542952	Slc8a1	1
GO:0072431	signal transduction involved in mitotic G1 DNA damage checkpoint	1/332	11/23328	0.145902	0.572061	0.542952	Sox4	1
GO:0086016	AV node cell action potential	1/332	11/23328	0.145902	0.572061	0.542952	Scn4b	1
GO:0086027	AV node cell to bundle of His cell signaling	1/332	11/23328	0.145902	0.572061	0.542952	Scn4b	1
GO:0086103	G protein-coupled receptor signaling pathway involved in heart process	1/332	11/23328	0.145902	0.572061	0.542952	Nos1	1
GO:0097084	vascular associated smooth muscle cell development	1/332	11/23328	0.145902	0.572061	0.542952	Notch1	1
GO:1901033	positive regulation of response to reactive oxygen species	1/332	11/23328	0.145902	0.572061	0.542952	Atp7a	1
GO:1902400	intracellular signal transduction involved in G1 DNA damage checkpoint	1/332	11/23328	0.145902	0.572061	0.542952	Sox4	1
GO:1903867	extraembryonic membrane development	1/332	11/23328	0.145902	0.572061	0.542952	Bmp5	1
GO:2000121	regulation of removal of superoxide radicals	1/332	11/23328	0.145902	0.572061	0.542952	Atp7a	1
GO:2000389	regulation of neutrophil extravasation	1/332	11/23328	0.145902	0.572061	0.542952	Mdk	1
GO:2001204	regulation of osteoclast development	1/332	11/23328	0.145902	0.572061	0.542952	Tyrobp	1
GO:2000241	regulation of reproductive process	5/332	195/23328	0.146321	0.572061	0.542952	Notch1/Retn/Glra1/Ptgds/Mapk15	5
GO:0007215	glutamate receptor signaling pathway	3/332	93/23328	0.146885	0.572061	0.542952	Slc6a9/Rgs9/Grik3	3
GO:0009308	amine metabolic process	3/332	93/23328	0.146885	0.572061	0.542952	Atp7a/Chrna7/Itgam	3
GO:0071774	response to fibroblast growth factor	3/332	93/23328	0.146885	0.572061	0.542952	Ndst1/Lrit3/Flrt1	3
GO:0150115	cell-substrate junction organization	3/332	93/23328	0.146885	0.572061	0.542952	Sorbs1/Vcl/Rhod	3
GO:0016358	dendrite development	7/332	306/23328	0.148048	0.572061	0.542952	Flrt1/Atp7a/Chrna7/Alk/Dgkg/Il1rapl1/Bmp5	7
GO:0042445	hormone metabolic process	5/332	196/23328	0.148527	0.572061	0.542952	Rdh8/Dgkq/Kcnj6/H6pd/Bmp5	5
GO:0001774	microglial cell activation	2/332	48/23328	0.149048	0.572061	0.542952	Itgam/Tyrobp	2
GO:0002269	leukocyte activation involved in inflammatory response	2/332	48/23328	0.149048	0.572061	0.542952	Itgam/Tyrobp	2
GO:0022602	ovulation cycle process	2/332	48/23328	0.149048	0.572061	0.542952	Retn/Chrna7	2
GO:0050798	activated T cell proliferation	2/332	48/23328	0.149048	0.572061	0.542952	Gpam/Itgam	2
GO:0051972	regulation of telomerase activity	2/332	48/23328	0.149048	0.572061	0.542952	Cers1/Mapk15	2
GO:1903115	regulation of actin filament-based movement	2/332	48/23328	0.149048	0.572061	0.542952	Pde4d/Nos1	2
GO:0098657	import into cell	6/332	251/23328	0.149608	0.572061	0.542952	Slc8a1/Slc9a7/Slc6a9/Nos1/Kcnj6/Mapk15	6
GO:0015698	inorganic anion transport	4/332	144/23328	0.150075	0.572061	0.542952	Gabrb2/Ano6/Glra1/Best3	4
GO:0043624	cellular protein complex disassembly	4/332	144/23328	0.150075	0.572061	0.542952	Sptb/Mid1/Lmod1/Tmod1	4
GO:0010717	regulation of epithelial to mesenchymal transition	3/332	94/23328	0.150232	0.572061	0.542952	Notch1/Mdk/Il17rd	3
GO:0015908	fatty acid transport	3/332	94/23328	0.150232	0.572061	0.542952	Fabp4/Nmb/Kiss1r	3
GO:0070252	actin-mediated cell contraction	3/332	94/23328	0.150232	0.572061	0.542952	Pde4d/Scn4b/Nos1	3
GO:1904035	regulation of epithelial cell apoptotic process	3/332	94/23328	0.150232	0.572061	0.542952	Mdk/Ano6/Cd160	3
GO:0061458	reproductive system development	10/332	481/23328	0.150494	0.572061	0.542952	Notch1/Slc8a1/Vash1/Dhcr24/Atn1/Vwf/Retn/Adam4/Krt8/Bmp5	10
GO:0006911	phagocytosis, engulfment	5/332	197/23328	0.150748	0.572061	0.542952	Xkr7/Ano6/Xkr4/Itgam/Fcer1g	5
GO:0007409	axonogenesis	10/332	482/23328	0.151878	0.572061	0.542952	Adnp/Usp33/Notch1/Slit1/Dcc/Usp9x/Vcl/Epha6/Fezf1/Cntn5	10
GO:1990138	neuron projection extension	5/332	198/23328	0.152983	0.572061	0.542952	Adnp/Slit1/Usp9x/Flrt1/Vcl	5
GO:0071375	cellular response to peptide hormone stimulus	6/332	253/23328	0.153519	0.572061	0.542952	Soga1/Sik2/Gpam/Sorbs1/Gpld1/Irs1	6
GO:0007229	integrin-mediated signaling pathway	3/332	95/23328	0.153603	0.572061	0.542952	Fcer1g/Tyrobp/Col3a1	3
GO:0006695	cholesterol biosynthetic process	2/332	49/23328	0.154007	0.572061	0.542952	Dhcr24/Npc1l1	2
GO:0030490	maturation of SSU-rRNA	2/332	49/23328	0.154007	0.572061	0.542952	Rps28/Rpp40	2
GO:0090207	regulation of triglyceride metabolic process	2/332	49/23328	0.154007	0.572061	0.542952	Gpam/Gpld1	2
GO:0090659	walking behavior	2/332	49/23328	0.154007	0.572061	0.542952	Glra1/Hipk2	2
GO:1902653	secondary alcohol biosynthetic process	2/332	49/23328	0.154007	0.572061	0.542952	Dhcr24/Npc1l1	2
GO:0034329	cell junction assembly	9/332	426/23328	0.155938	0.572061	0.542952	Adnp/Gabrb2/Sorbs1/Gpc6/Flrt1/Vcl/Cntn5/Il1rapl1/Rhod	9
GO:0009895	negative regulation of catabolic process	7/332	311/23328	0.156848	0.572061	0.542952	Timp3/Gpld1/Dapl1/Dbi/Fmc1/Hipk2/Apoc1	7
GO:0031016	pancreas development	3/332	96/23328	0.156998	0.572061	0.542952	Acvr2b/Sox4/Bmp5	3
GO:2000243	positive regulation of reproductive process	3/332	96/23328	0.156998	0.572061	0.542952	Retn/Glra1/Mapk15	3
GO:0001906	cell killing	5/332	200/23328	0.157494	0.572061	0.542952	Romo1/H2-T24/Itgam/Tyrobp/Cd160	5
GO:0050870	positive regulation of T cell activation	5/332	200/23328	0.157494	0.572061	0.542952	Gpam/Mdk/Sox4/Zbtb16/Cd160	5
GO:0003157	endocardium development	1/332	12/23328	0.158063	0.572061	0.542952	Notch1	1
GO:0003263	cardioblast proliferation	1/332	12/23328	0.158063	0.572061	0.542952	Notch1	1
GO:0003264	regulation of cardioblast proliferation	1/332	12/23328	0.158063	0.572061	0.542952	Notch1	1
GO:0006182	cGMP biosynthetic process	1/332	12/23328	0.158063	0.572061	0.542952	Gucy2f	1
GO:0006570	tyrosine metabolic process	1/332	12/23328	0.158063	0.572061	0.542952	Atp7a	1
GO:0006705	mineralocorticoid biosynthetic process	1/332	12/23328	0.158063	0.572061	0.542952	Bmp5	1
GO:0006957	complement activation, alternative pathway	1/332	12/23328	0.158063	0.572061	0.542952	Cfp	1
GO:0007168	receptor guanylyl cyclase signaling pathway	1/332	12/23328	0.158063	0.572061	0.542952	Gucy2f	1
GO:0009068	aspartate family amino acid catabolic process	1/332	12/23328	0.158063	0.572061	0.542952	Gcat	1
GO:0010459	negative regulation of heart rate	1/332	12/23328	0.158063	0.572061	0.542952	Npff	1
GO:0010749	regulation of nitric oxide mediated signal transduction	1/332	12/23328	0.158063	0.572061	0.542952	Gucy1a2	1
GO:0021860	pyramidal neuron development	1/332	12/23328	0.158063	0.572061	0.542952	Atp7a	1
GO:0032341	aldosterone metabolic process	1/332	12/23328	0.158063	0.572061	0.542952	Bmp5	1
GO:0032610	interleukin-1 alpha production	1/332	12/23328	0.158063	0.572061	0.542952	S100a13	1
GO:0033240	positive regulation of cellular amine metabolic process	1/332	12/23328	0.158063	0.572061	0.542952	Chrna7	1
GO:0033603	positive regulation of dopamine secretion	1/332	12/23328	0.158063	0.572061	0.542952	Pcp4	1
GO:0033632	regulation of cell-cell adhesion mediated by integrin	1/332	12/23328	0.158063	0.572061	0.542952	Piezo1	1
GO:0034333	adherens junction assembly	1/332	12/23328	0.158063	0.572061	0.542952	Vcl	1
GO:0036159	inner dynein arm assembly	1/332	12/23328	0.158063	0.572061	0.542952	Dnaaf2	1
GO:0042989	sequestering of actin monomers	1/332	12/23328	0.158063	0.572061	0.542952	Tmsb15b1	1
GO:0044557	relaxation of smooth muscle	1/332	12/23328	0.158063	0.572061	0.542952	Slc8a1	1
GO:0045586	regulation of gamma-delta T cell differentiation	1/332	12/23328	0.158063	0.572061	0.542952	Sox4	1
GO:0046643	regulation of gamma-delta T cell activation	1/332	12/23328	0.158063	0.572061	0.542952	Sox4	1
GO:0051967	negative regulation of synaptic transmission, glutamatergic	1/332	12/23328	0.158063	0.572061	0.542952	Grik3	1
GO:0060159	regulation of dopamine receptor signaling pathway	1/332	12/23328	0.158063	0.572061	0.542952	Alk	1
GO:0060525	prostate glandular acinus development	1/332	12/23328	0.158063	0.572061	0.542952	Notch1	1
GO:0060767	epithelial cell proliferation involved in prostate gland development	1/332	12/23328	0.158063	0.572061	0.542952	Notch1	1
GO:0070202	regulation of establishment of protein localization to chromosome	1/332	12/23328	0.158063	0.572061	0.542952	Spidr	1
GO:0070278	extracellular matrix constituent secretion	1/332	12/23328	0.158063	0.572061	0.542952	Notch1	1
GO:0070444	oligodendrocyte progenitor proliferation	1/332	12/23328	0.158063	0.572061	0.542952	Trf	1
GO:0070445	regulation of oligodendrocyte progenitor proliferation	1/332	12/23328	0.158063	0.572061	0.542952	Trf	1
GO:0070986	left/right axis specification	1/332	12/23328	0.158063	0.572061	0.542952	Notch1	1
GO:0072044	collecting duct development	1/332	12/23328	0.158063	0.572061	0.542952	Notch1	1
GO:0090209	negative regulation of triglyceride metabolic process	1/332	12/23328	0.158063	0.572061	0.542952	Gpld1	1
GO:0098722	asymmetric stem cell division	1/332	12/23328	0.158063	0.572061	0.542952	Zbtb16	1
GO:1900272	negative regulation of long-term synaptic potentiation	1/332	12/23328	0.158063	0.572061	0.542952	Tyrobp	1
GO:2000253	positive regulation of feeding behavior	1/332	12/23328	0.158063	0.572061	0.542952	Insl5	1
GO:2000344	positive regulation of acrosome reaction	1/332	12/23328	0.158063	0.572061	0.542952	Glra1	1
GO:0031333	negative regulation of protein-containing complex assembly	4/332	147/23328	0.158078	0.572061	0.542952	Sptb/Lmod1/Tmod1/Tmsb15b1	4
GO:0018198	peptidyl-cysteine modification	2/332	50/23328	0.158997	0.572061	0.542952	Nos1ap/Nos1	2
GO:0021988	olfactory lobe development	2/332	50/23328	0.158997	0.572061	0.542952	Slit1/Fezf1	2
GO:0030166	proteoglycan biosynthetic process	2/332	50/23328	0.158997	0.572061	0.542952	Ndst1/Hs6st3	2
GO:0032309	icosanoid secretion	2/332	50/23328	0.158997	0.572061	0.542952	Nmb/Kiss1r	2
GO:0032715	negative regulation of interleukin-6 production	2/332	50/23328	0.158997	0.572061	0.542952	Chrna7/Prg4	2
GO:0002064	epithelial cell development	6/332	257/23328	0.161474	0.572061	0.542952	Notch1/Vcl/Tmod1/Cryaa/Crygb/Bmp5	6
GO:0000302	response to reactive oxygen species	5/332	202/23328	0.16206	0.572061	0.542952	Slc8a1/Stk24/Romo1/Atp7a/Cryaa	5
GO:0048736	appendage development	5/332	202/23328	0.16206	0.572061	0.542952	Notch1/Med31/Sox4/Atp7a/Zbtb16	5
GO:0060173	limb development	5/332	202/23328	0.16206	0.572061	0.542952	Notch1/Med31/Sox4/Atp7a/Zbtb16	5
GO:0050678	regulation of epithelial cell proliferation	8/332	372/23328	0.162815	0.572061	0.542952	Notch1/Vash1/Klf9/Mdk/Fmc1/Atp7a/Xdh/Bmp5	8
GO:0007626	locomotory behavior	6/332	258/23328	0.163491	0.572061	0.542952	Atp7a/Glra1/Alk/Hipk2/Tmod1/Lgi4	6
GO:0002474	antigen processing and presentation of peptide antigen via MHC class I	2/332	51/23328	0.164017	0.572061	0.542952	H2-T24/Fcer1g	2
GO:0030901	midbrain development	2/332	51/23328	0.164017	0.572061	0.542952	Ndst1/Tfap2d	2
GO:0042987	amyloid precursor protein catabolic process	2/332	51/23328	0.164017	0.572061	0.542952	Dhcr24/Chrna7	2
GO:0048806	genitalia development	2/332	51/23328	0.164017	0.572061	0.542952	Dhcr24/Bmp5	2
GO:0060412	ventricular septum morphogenesis	2/332	51/23328	0.164017	0.572061	0.542952	Notch1/Sox4	2
GO:0072132	mesenchyme morphogenesis	2/332	51/23328	0.164017	0.572061	0.542952	Notch1/Bmp5	2
GO:0072527	pyrimidine-containing compound metabolic process	2/332	51/23328	0.164017	0.572061	0.542952	Uprt/Dctpp1	2
GO:0009743	response to carbohydrate	5/332	203/23328	0.164362	0.572061	0.542952	Gpam/Gpld1/Acvr2b/Sox4/Ptprn2	5
GO:0009611	response to wounding	10/332	492/23328	0.166066	0.572061	0.542952	Vash1/Stk24/Mdk/Vwf/Ano6/Atp7a/Klkb1/Fcer1g/Tyrobp/Col3a1	10
GO:0006644	phospholipid metabolic process	8/332	374/23328	0.16615	0.572061	0.542952	Gpam/Gpld1/Sacm1l/Dbi/Dgkq/Irs1/Dgkg/Itpkc	8
GO:0062014	negative regulation of small molecule metabolic process	3/332	99/23328	0.167319	0.572061	0.542952	Soga1/Dbi/Bmp5	3
GO:0048593	camera-type eye morphogenesis	4/332	151/23328	0.168986	0.572061	0.542952	Tenm3/Hipk2/Cryaa/Crygb	4
GO:0055001	muscle cell development	5/332	205/23328	0.169007	0.572061	0.542952	Notch1/Slc8a1/Lmod1/Tmod1/Krt8	5
GO:0001974	blood vessel remodeling	2/332	52/23328	0.169064	0.572061	0.542952	Acvr2b/Atp7a	2
GO:0009583	detection of light stimulus	2/332	52/23328	0.169064	0.572061	0.542952	Gucy2f/Gngt1	2
GO:0010828	positive regulation of glucose transmembrane transport	2/332	52/23328	0.169064	0.572061	0.542952	Sorbs1/Irs1	2
GO:0030857	negative regulation of epithelial cell differentiation	2/332	52/23328	0.169064	0.572061	0.542952	Notch1/Xdh	2
GO:0043268	positive regulation of potassium ion transport	2/332	52/23328	0.169064	0.572061	0.542952	Kcna1/Ano6	2
GO:0048483	autonomic nervous system development	2/332	52/23328	0.169064	0.572061	0.542952	Sox4/Sox10	2
GO:0065002	intracellular protein transmembrane transport	2/332	52/23328	0.169064	0.572061	0.542952	Romo1/Srp54a	2
GO:0005996	monosaccharide metabolic process	6/332	261/23328	0.169605	0.572061	0.542952	Soga1/Sorbs1/Gpld1/Dgkq/Irs1/H6pd	6
GO:0001553	luteinization	1/332	13/23328	0.170051	0.572061	0.542952	Retn	1
GO:0001574	ganglioside biosynthetic process	1/332	13/23328	0.170051	0.572061	0.542952	B4galnt1	1
GO:0001682	tRNA 5'-leader removal	1/332	13/23328	0.170051	0.572061	0.542952	Rpp40	1
GO:0001781	neutrophil apoptotic process	1/332	13/23328	0.170051	0.572061	0.542952	Itgam	1
GO:0002087	regulation of respiratory gaseous exchange by nervous system process	1/332	13/23328	0.170051	0.572061	0.542952	Glra1	1
GO:0002430	complement receptor mediated signaling pathway	1/332	13/23328	0.170051	0.572061	0.542952	Gpld1	1
GO:0006098	pentose-phosphate shunt	1/332	13/23328	0.170051	0.572061	0.542952	H6pd	1
GO:0008212	mineralocorticoid metabolic process	1/332	13/23328	0.170051	0.572061	0.542952	Bmp5	1
GO:0009404	toxin metabolic process	1/332	13/23328	0.170051	0.572061	0.542952	Atn1	1
GO:0010826	negative regulation of centrosome duplication	1/332	13/23328	0.170051	0.572061	0.542952	Kifc1	1
GO:0010838	positive regulation of keratinocyte proliferation	1/332	13/23328	0.170051	0.572061	0.542952	Mdk	1
GO:0015816	glycine transport	1/332	13/23328	0.170051	0.572061	0.542952	Slc6a9	1
GO:0021670	lateral ventricle development	1/332	13/23328	0.170051	0.572061	0.542952	Dbi	1
GO:0021859	pyramidal neuron differentiation	1/332	13/23328	0.170051	0.572061	0.542952	Atp7a	1
GO:0031953	negative regulation of protein autophosphorylation	1/332	13/23328	0.170051	0.572061	0.542952	Tesk1	1
GO:0032026	response to magnesium ion	1/332	13/23328	0.170051	0.572061	0.542952	Kcna1	1
GO:0032060	bleb assembly	1/332	13/23328	0.170051	0.572061	0.542952	Ano6	1
GO:0032372	negative regulation of sterol transport	1/332	13/23328	0.170051	0.572061	0.542952	Apoc1	1
GO:0032375	negative regulation of cholesterol transport	1/332	13/23328	0.170051	0.572061	0.542952	Apoc1	1
GO:0034497	protein localization to phagophore assembly site	1/332	13/23328	0.170051	0.572061	0.542952	Atg9a	1
GO:0035630	bone mineralization involved in bone maturation	1/332	13/23328	0.170051	0.572061	0.542952	Ano6	1
GO:0038094	Fc-gamma receptor signaling pathway	1/332	13/23328	0.170051	0.572061	0.542952	Fcer1g	1
GO:0042136	neurotransmitter biosynthetic process	1/332	13/23328	0.170051	0.572061	0.542952	Chrna7	1
GO:0045906	negative regulation of vasoconstriction	1/332	13/23328	0.170051	0.572061	0.542952	Nos1	1
GO:0048711	positive regulation of astrocyte differentiation	1/332	13/23328	0.170051	0.572061	0.542952	Notch1	1
GO:0051974	negative regulation of telomerase activity	1/332	13/23328	0.170051	0.572061	0.542952	Cers1	1
GO:0052646	alditol phosphate metabolic process	1/332	13/23328	0.170051	0.572061	0.542952	Gpam	1
GO:0055091	phospholipid homeostasis	1/332	13/23328	0.170051	0.572061	0.542952	Gpam	1
GO:0055119	relaxation of cardiac muscle	1/332	13/23328	0.170051	0.572061	0.542952	Pde4d	1
GO:0060352	cell adhesion molecule production	1/332	13/23328	0.170051	0.572061	0.542952	Notch1	1
GO:0061418	regulation of transcription from RNA polymerase II promoter in response to hypoxia	1/332	13/23328	0.170051	0.572061	0.542952	Notch1	1
GO:0070071	proton-transporting two-sector ATPase complex assembly	1/332	13/23328	0.170051	0.572061	0.542952	Fmc1	1
GO:0070091	glucagon secretion	1/332	13/23328	0.170051	0.572061	0.542952	Irs1	1
GO:0070092	regulation of glucagon secretion	1/332	13/23328	0.170051	0.572061	0.542952	Irs1	1
GO:0071285	cellular response to lithium ion	1/332	13/23328	0.170051	0.572061	0.542952	Fabp4	1
GO:0071294	cellular response to zinc ion	1/332	13/23328	0.170051	0.572061	0.542952	Glra1	1
GO:0072711	cellular response to hydroxyurea	1/332	13/23328	0.170051	0.572061	0.542952	Spidr	1
GO:0086067	AV node cell to bundle of His cell communication	1/332	13/23328	0.170051	0.572061	0.542952	Scn4b	1
GO:0097090	presynaptic membrane organization	1/332	13/23328	0.170051	0.572061	0.542952	Il1rapl1	1
GO:1901201	regulation of extracellular matrix assembly	1/332	13/23328	0.170051	0.572061	0.542952	Notch1	1
GO:1902101	positive regulation of metaphase/anaphase transition of cell cycle	1/332	13/23328	0.170051	0.572061	0.542952	Mapk15	1
GO:1903332	regulation of protein folding	1/332	13/23328	0.170051	0.572061	0.542952	Sgtb	1
GO:1904181	positive regulation of membrane depolarization	1/332	13/23328	0.170051	0.572061	0.542952	Dcn	1
GO:2000833	positive regulation of steroid hormone secretion	1/332	13/23328	0.170051	0.572061	0.542952	Retn	1
GO:2001223	negative regulation of neuron migration	1/332	13/23328	0.170051	0.572061	0.542952	Col3a1	1
GO:0098659	inorganic cation import across plasma membrane	3/332	100/23328	0.170803	0.572061	0.542952	Slc8a1/Slc9a7/Kcnj6	3
GO:0099587	inorganic ion import across plasma membrane	3/332	100/23328	0.170803	0.572061	0.542952	Slc8a1/Slc9a7/Kcnj6	3
GO:0099024	plasma membrane invagination	5/332	206/23328	0.171348	0.572061	0.542952	Xkr7/Ano6/Xkr4/Itgam/Fcer1g	5
GO:0050729	positive regulation of inflammatory response	4/332	152/23328	0.171754	0.572061	0.542952	Mdk/Fabp4/Fcer1g/Alox5ap	4
GO:0045765	regulation of angiogenesis	7/332	320/23328	0.173274	0.572061	0.542952	Notch1/Vash1/Mdk/Chrna7/Dcn/Hipk2/Cd160	7
GO:2000377	regulation of reactive oxygen species metabolic process	5/332	207/23328	0.173702	0.572061	0.542952	Romo1/Atp7a/Itgam/Xdh/Tyrobp	5
GO:0001662	behavioral fear response	2/332	53/23328	0.174138	0.572061	0.542952	Mdk/Dbi	2
GO:0006111	regulation of gluconeogenesis	2/332	53/23328	0.174138	0.572061	0.542952	Soga1/Dgkq	2
GO:0030514	negative regulation of BMP signaling pathway	2/332	53/23328	0.174138	0.572061	0.542952	Notch1/Hipk2	2
GO:0048713	regulation of oligodendrocyte differentiation	2/332	53/23328	0.174138	0.572061	0.542952	Notch1/Mdk	2
GO:0061383	trabecula morphogenesis	2/332	53/23328	0.174138	0.572061	0.542952	Notch1/Bmp5	2
GO:0009062	fatty acid catabolic process	3/332	101/23328	0.174307	0.572061	0.542952	Etfb/Dbi/Irs1	3
GO:0033555	multicellular organismal response to stress	3/332	101/23328	0.174307	0.572061	0.542952	Mdk/Dbi/Nos1	3
GO:0050673	epithelial cell proliferation	9/332	438/23328	0.174495	0.572061	0.542952	Notch1/Vash1/Klf9/Mdk/Fmc1/Atp7a/Fabp7/Xdh/Bmp5	9
GO:0071560	cellular response to transforming growth factor beta stimulus	5/332	208/23328	0.176068	0.572061	0.542952	Glg1/Usp9x/Hipk2/Il17rd/Col3a1	5
GO:0014013	regulation of gliogenesis	4/332	154/23328	0.177338	0.572061	0.542952	Notch1/Mdk/Sox10/Trf	4
GO:0045582	positive regulation of T cell differentiation	3/332	102/23328	0.177832	0.572061	0.542952	Mdk/Sox4/Zbtb16	3
GO:0022409	positive regulation of cell-cell adhesion	6/332	265/23328	0.177903	0.572061	0.542952	Gpam/Mdk/Sox4/Piezo1/Zbtb16/Cd160	6
GO:0002209	behavioral defense response	2/332	54/23328	0.179235	0.572061	0.542952	Mdk/Dbi	2
GO:0014014	negative regulation of gliogenesis	2/332	54/23328	0.179235	0.572061	0.542952	Notch1/Sox10	2
GO:0045687	positive regulation of glial cell differentiation	2/332	54/23328	0.179235	0.572061	0.542952	Notch1/Mdk	2
GO:0046456	icosanoid biosynthetic process	2/332	54/23328	0.179235	0.572061	0.542952	Ptgds/Alox5ap	2
GO:0071806	protein transmembrane transport	2/332	54/23328	0.179235	0.572061	0.542952	Romo1/Srp54a	2
GO:2001222	regulation of neuron migration	2/332	54/23328	0.179235	0.572061	0.542952	Mdk/Col3a1	2
GO:0097530	granulocyte migration	4/332	155/23328	0.180152	0.572061	0.542952	Pde4d/Mdk/Itgam/Fcer1g	4
GO:0009150	purine ribonucleotide metabolic process	7/332	324/23328	0.180805	0.572061	0.542952	Pde4d/Atp5k/Gpam/Adcy9/Nudt2/Gucy2f/Adcy3	7
GO:0044264	cellular polysaccharide metabolic process	3/332	103/23328	0.181377	0.572061	0.542952	Sorbs1/Ndst1/Irs1	3
GO:0001865	NK T cell differentiation	1/332	14/23328	0.181869	0.572061	0.542952	Zbtb16	1
GO:0002885	positive regulation of hypersensitivity	1/332	14/23328	0.181869	0.572061	0.542952	Fcer1g	1
GO:0006740	NADPH regeneration	1/332	14/23328	0.181869	0.572061	0.542952	H6pd	1
GO:0006901	vesicle coating	1/332	14/23328	0.181869	0.572061	0.542952	Mapk15	1
GO:0009143	nucleoside triphosphate catabolic process	1/332	14/23328	0.181869	0.572061	0.542952	Dctpp1	1
GO:0010226	response to lithium ion	1/332	14/23328	0.181869	0.572061	0.542952	Fabp4	1
GO:0010882	regulation of cardiac muscle contraction by calcium ion signaling	1/332	14/23328	0.181869	0.572061	0.542952	Slc8a1	1
GO:0019370	leukotriene biosynthetic process	1/332	14/23328	0.181869	0.572061	0.542952	Alox5ap	1
GO:0019511	peptidyl-proline hydroxylation	1/332	14/23328	0.181869	0.572061	0.542952	P3h2	1
GO:0036376	sodium ion export across plasma membrane	1/332	14/23328	0.181869	0.572061	0.542952	Slc8a1	1
GO:0042048	olfactory behavior	1/332	14/23328	0.181869	0.572061	0.542952	Adcy3	1
GO:0043248	proteasome assembly	1/332	14/23328	0.181869	0.572061	0.542952	Psmg4	1
GO:0043312	neutrophil degranulation	1/332	14/23328	0.181869	0.572061	0.542952	Itgam	1
GO:0044804	autophagy of nucleus	1/332	14/23328	0.181869	0.572061	0.542952	Atg9a	1
GO:0046606	negative regulation of centrosome cycle	1/332	14/23328	0.181869	0.572061	0.542952	Kifc1	1
GO:0048103	somatic stem cell division	1/332	14/23328	0.181869	0.572061	0.542952	Notch1	1
GO:0048505	regulation of timing of cell differentiation	1/332	14/23328	0.181869	0.572061	0.542952	Notch1	1
GO:0061469	regulation of type B pancreatic cell proliferation	1/332	14/23328	0.181869	0.572061	0.542952	Fmc1	1
GO:0070207	protein homotrimerization	1/332	14/23328	0.181869	0.572061	0.542952	Alox5ap	1
GO:0071340	skeletal muscle acetylcholine-gated channel clustering	1/332	14/23328	0.181869	0.572061	0.542952	Sorbs1	1
GO:0071371	cellular response to gonadotropin stimulus	1/332	14/23328	0.181869	0.572061	0.542952	Notch1	1
GO:0071397	cellular response to cholesterol	1/332	14/23328	0.181869	0.572061	0.542952	Gpld1	1
GO:0072413	signal transduction involved in mitotic cell cycle checkpoint	1/332	14/23328	0.181869	0.572061	0.542952	Sox4	1
GO:0072710	response to hydroxyurea	1/332	14/23328	0.181869	0.572061	0.542952	Spidr	1
GO:0097066	response to thyroid hormone	1/332	14/23328	0.181869	0.572061	0.542952	Klf9	1
GO:1901841	regulation of high voltage-gated calcium channel activity	1/332	14/23328	0.181869	0.572061	0.542952	Nos1ap	1
GO:1902402	signal transduction involved in mitotic DNA damage checkpoint	1/332	14/23328	0.181869	0.572061	0.542952	Sox4	1
GO:1902403	signal transduction involved in mitotic DNA integrity checkpoint	1/332	14/23328	0.181869	0.572061	0.542952	Sox4	1
GO:1902563	regulation of neutrophil activation	1/332	14/23328	0.181869	0.572061	0.542952	Itgam	1
GO:1902931	negative regulation of alcohol biosynthetic process	1/332	14/23328	0.181869	0.572061	0.542952	Bmp5	1
GO:1904396	regulation of neuromuscular junction development	1/332	14/23328	0.181869	0.572061	0.542952	Sorbs1	1
GO:1905820	positive regulation of chromosome separation	1/332	14/23328	0.181869	0.572061	0.542952	Mapk15	1
GO:2000347	positive regulation of hepatocyte proliferation	1/332	14/23328	0.181869	0.572061	0.542952	Mdk	1
GO:0070371	ERK1 and ERK2 cascade	7/332	325/23328	0.18271	0.572061	0.542952	Timp3/Notch1/Dusp4/Dcc/Chrna7/Psca/Trf	7
GO:0032675	regulation of interleukin-6 production	4/332	156/23328	0.182981	0.572061	0.542952	Chrna7/Fcer1g/Tyrobp/Prg4	4
GO:0042180	cellular ketone metabolic process	5/332	211/23328	0.18324	0.572061	0.542952	Dbi/Dgkq/Irs1/H6pd/Bmp5	5
GO:0002042	cell migration involved in sprouting angiogenesis	2/332	55/23328	0.184356	0.572061	0.542952	Notch1/Gpld1	2
GO:0002673	regulation of acute inflammatory response	2/332	55/23328	0.184356	0.572061	0.542952	Fcer1g/Alox5ap	2
GO:0002720	positive regulation of cytokine production involved in immune response	2/332	55/23328	0.184356	0.572061	0.542952	Fcer1g/Cd160	2
GO:0006754	ATP biosynthetic process	2/332	55/23328	0.184356	0.572061	0.542952	Atp5k/Nudt2	2
GO:0016126	sterol biosynthetic process	2/332	55/23328	0.184356	0.572061	0.542952	Dhcr24/Npc1l1	2
GO:0033619	membrane protein proteolysis	2/332	55/23328	0.184356	0.572061	0.542952	Timp3/Gpld1	2
GO:0046580	negative regulation of Ras protein signal transduction	2/332	55/23328	0.184356	0.572061	0.542952	Kctd10/Ccdc125	2
GO:0051496	positive regulation of stress fiber assembly	2/332	55/23328	0.184356	0.572061	0.542952	Tesk1/Kiss1r	2
GO:2000351	regulation of endothelial cell apoptotic process	2/332	55/23328	0.184356	0.572061	0.542952	Ano6/Cd160	2
GO:0014074	response to purine-containing compound	3/332	104/23328	0.18494	0.572061	0.542952	Slc8a1/Dgkq/Irs1	3
GO:0034766	negative regulation of ion transmembrane transport	3/332	104/23328	0.18494	0.572061	0.542952	Slc6a9/Atp7a/Nos1	3
GO:0071559	response to transforming growth factor beta	5/332	212/23328	0.185655	0.572061	0.542952	Glg1/Usp9x/Hipk2/Il17rd/Col3a1	5
GO:0060402	calcium ion transport into cytosol	4/332	157/23328	0.185826	0.572061	0.542952	Slc8a1/Pde4d/Dbi/Adcyap1r1	4
GO:0010324	membrane invagination	5/332	213/23328	0.188081	0.572061	0.542952	Xkr7/Ano6/Xkr4/Itgam/Fcer1g	5
GO:0002444	myeloid leukocyte mediated immunity	3/332	105/23328	0.188522	0.572061	0.542952	Itgam/Fcer1g/Tyrobp	3
GO:0043484	regulation of RNA splicing	4/332	158/23328	0.188684	0.572061	0.542952	Rbm12b2/Rbfox1/Aff2/Mettl4	4
GO:0017145	stem cell division	2/332	56/23328	0.189497	0.572061	0.542952	Notch1/Zbtb16	2
GO:0021587	cerebellum morphogenesis	2/332	56/23328	0.189497	0.572061	0.542952	Usp9x/Atp7a	2
GO:0043647	inositol phosphate metabolic process	2/332	56/23328	0.189497	0.572061	0.542952	Adcyap1r1/Itpkc	2
GO:0045777	positive regulation of blood pressure	2/332	56/23328	0.189497	0.572061	0.542952	Chrna7/Npff	2
GO:0061900	glial cell activation	2/332	56/23328	0.189497	0.572061	0.542952	Itgam/Tyrobp	2
GO:0071675	regulation of mononuclear cell migration	2/332	56/23328	0.189497	0.572061	0.542952	Mdk/Ano6	2
GO:0071715	icosanoid transport	2/332	56/23328	0.189497	0.572061	0.542952	Nmb/Kiss1r	2
GO:1900449	regulation of glutamate receptor signaling pathway	2/332	56/23328	0.189497	0.572061	0.542952	Slc6a9/Rgs9	2
GO:1901571	fatty acid derivative transport	2/332	56/23328	0.189497	0.572061	0.542952	Nmb/Kiss1r	2
GO:1903350	response to dopamine	2/332	56/23328	0.189497	0.572061	0.542952	Rgs9/Alk	2
GO:1903351	cellular response to dopamine	2/332	56/23328	0.189497	0.572061	0.542952	Rgs9/Alk	2
GO:0010810	regulation of cell-substrate adhesion	5/332	214/23328	0.190518	0.572061	0.542952	Notch1/Mdk/Rell2/Vcl/Rhod	5
GO:0006605	protein targeting	6/332	271/23328	0.19065	0.572061	0.542952	Sgtb/Romo1/Srp54a/Itgam/Ap4b1/Rhod	6
GO:0051056	regulation of small GTPase mediated signal transduction	6/332	271/23328	0.19065	0.572061	0.542952	Notch1/Kctd10/Ccdc125/Dgki/Adcyap1r1/Col3a1	6
GO:0014812	muscle cell migration	3/332	106/23328	0.192121	0.572061	0.542952	Mdk/Retn/Atp7a	3
GO:0110110	positive regulation of animal organ morphogenesis	3/332	106/23328	0.192121	0.572061	0.542952	Notch1/Mdk/Wnt2b	3
GO:0007204	positive regulation of cytosolic calcium ion concentration	7/332	330/23328	0.192355	0.572061	0.542952	Slc8a1/Pde4d/Dbi/Npff/Adcyap1r1/Cd52/Nmb	7
GO:0008154	actin polymerization or depolymerization	5/332	215/23328	0.192967	0.572061	0.542952	Sptb/Tenm1/Lmod1/Tmod1/Tmsb15b1	5
GO:0000478	endonucleolytic cleavage involved in rRNA processing	1/332	15/23328	0.19352	0.572061	0.542952	Rpp40	1
GO:0000479	endonucleolytic cleavage of tricistronic rRNA transcript (SSU-rRNA, 5.8S rRNA, LSU-rRNA)	1/332	15/23328	0.19352	0.572061	0.542952	Rpp40	1
GO:0001845	phagolysosome assembly	1/332	15/23328	0.19352	0.572061	0.542952	Srpx	1
GO:0003188	heart valve formation	1/332	15/23328	0.19352	0.572061	0.542952	Notch1	1
GO:0006264	mitochondrial DNA replication	1/332	15/23328	0.19352	0.572061	0.542952	Mettl4	1
GO:0006924	activation-induced cell death of T cells	1/332	15/23328	0.19352	0.572061	0.542952	Gpam	1
GO:0006978	DNA damage response, signal transduction by p53 class mediator resulting in transcription of p21 class mediator	1/332	15/23328	0.19352	0.572061	0.542952	Hipk2	1
GO:0009220	pyrimidine ribonucleotide biosynthetic process	1/332	15/23328	0.19352	0.572061	0.542952	Uprt	1
GO:0010839	negative regulation of keratinocyte proliferation	1/332	15/23328	0.19352	0.572061	0.542952	Klf9	1
GO:0010960	magnesium ion homeostasis	1/332	15/23328	0.19352	0.572061	0.542952	Kcna1	1
GO:0016553	base conversion or substitution editing	1/332	15/23328	0.19352	0.572061	0.542952	Adat2	1
GO:0030259	lipid glycosylation	1/332	15/23328	0.19352	0.572061	0.542952	B4galnt1	1
GO:0030299	intestinal cholesterol absorption	1/332	15/23328	0.19352	0.572061	0.542952	Npc1l1	1
GO:0032222	regulation of synaptic transmission, cholinergic	1/332	15/23328	0.19352	0.572061	0.542952	Chrna7	1
GO:0034698	response to gonadotropin	1/332	15/23328	0.19352	0.572061	0.542952	Notch1	1
GO:0042428	serotonin metabolic process	1/332	15/23328	0.19352	0.572061	0.542952	Atp7a	1
GO:0045605	negative regulation of epidermal cell differentiation	1/332	15/23328	0.19352	0.572061	0.542952	Notch1	1
GO:0045618	positive regulation of keratinocyte differentiation	1/332	15/23328	0.19352	0.572061	0.542952	Notch1	1
GO:0046322	negative regulation of fatty acid oxidation	1/332	15/23328	0.19352	0.572061	0.542952	Dbi	1
GO:0048680	positive regulation of axon regeneration	1/332	15/23328	0.19352	0.572061	0.542952	Stk24	1
GO:0050746	regulation of lipoprotein metabolic process	1/332	15/23328	0.19352	0.572061	0.542952	Dbi	1
GO:0051923	sulfation	1/332	15/23328	0.19352	0.572061	0.542952	Ndst1	1
GO:0060134	prepulse inhibition	1/332	15/23328	0.19352	0.572061	0.542952	Fabp7	1
GO:0060732	positive regulation of inositol phosphate biosynthetic process	1/332	15/23328	0.19352	0.572061	0.542952	Adcyap1r1	1
GO:0060742	epithelial cell differentiation involved in prostate gland development	1/332	15/23328	0.19352	0.572061	0.542952	Notch1	1
GO:0070593	dendrite self-avoidance	1/332	15/23328	0.19352	0.572061	0.542952	Cntn5	1
GO:0071280	cellular response to copper ion	1/332	15/23328	0.19352	0.572061	0.542952	Atp7a	1
GO:0090594	inflammatory response to wounding	1/332	15/23328	0.19352	0.572061	0.542952	Mdk	1
GO:0098917	retrograde trans-synaptic signaling	1/332	15/23328	0.19352	0.572061	0.542952	Nos1	1
GO:0099116	tRNA 5'-end processing	1/332	15/23328	0.19352	0.572061	0.542952	Rpp40	1
GO:0150105	protein localization to cell-cell junction	1/332	15/23328	0.19352	0.572061	0.542952	Vcl	1
GO:1902043	positive regulation of extrinsic apoptotic signaling pathway via death domain receptors	1/332	15/23328	0.19352	0.572061	0.542952	Timp3	1
GO:1903818	positive regulation of voltage-gated potassium channel activity	1/332	15/23328	0.19352	0.572061	0.542952	Kcna1	1
GO:1904862	inhibitory synapse assembly	1/332	15/23328	0.19352	0.572061	0.542952	Gabrb2	1
GO:2000811	negative regulation of anoikis	1/332	15/23328	0.19352	0.572061	0.542952	Notch1	1
GO:2001241	positive regulation of extrinsic apoptotic signaling pathway in absence of ligand	1/332	15/23328	0.19352	0.572061	0.542952	Srpx	1
GO:0018105	peptidyl-serine phosphorylation	7/332	331/23328	0.194309	0.572061	0.542952	Pde4d/Tenm1/Dgkq/Chrna7/Nos1/Hipk2/Paqr3	7
GO:0002067	glandular epithelial cell differentiation	2/332	57/23328	0.194657	0.572061	0.542952	Notch1/Bmp5	2
GO:0003170	heart valve development	2/332	57/23328	0.194657	0.572061	0.542952	Notch1/Sox4	2
GO:0006584	catecholamine metabolic process	2/332	57/23328	0.194657	0.572061	0.542952	Atp7a/Itgam	2
GO:0007585	respiratory gaseous exchange by respiratory system	2/332	57/23328	0.194657	0.572061	0.542952	Ndst1/Glra1	2
GO:0009712	catechol-containing compound metabolic process	2/332	57/23328	0.194657	0.572061	0.542952	Atp7a/Itgam	2
GO:0051591	response to cAMP	2/332	57/23328	0.194657	0.572061	0.542952	Slc8a1/Dgkq	2
GO:1901292	nucleoside phosphate catabolic process	2/332	57/23328	0.194657	0.572061	0.542952	Pde4d/Dctpp1	2
GO:2000648	positive regulation of stem cell proliferation	2/332	57/23328	0.194657	0.572061	0.542952	Notch1/Sox10	2
GO:0002699	positive regulation of immune effector process	6/332	273/23328	0.194976	0.572061	0.542952	H2-T24/Cd37/Itgam/Fcer1g/Tyrobp/Cd160	6
GO:0019395	fatty acid oxidation	3/332	107/23328	0.195738	0.572061	0.542952	Etfb/Dbi/Irs1	3
GO:0030178	negative regulation of Wnt signaling pathway	4/332	161/23328	0.197343	0.572061	0.542952	Notch1/Mdk/Apcdd1/Sox10	4
GO:0060560	developmental growth involved in morphogenesis	6/332	275/23328	0.199339	0.572061	0.542952	Adnp/Notch1/Slit1/Usp9x/Flrt1/Vcl	6
GO:0034754	cellular hormone metabolic process	3/332	108/23328	0.199371	0.572061	0.542952	Rdh8/Dgkq/Bmp5	3
GO:0043266	regulation of potassium ion transport	3/332	108/23328	0.199371	0.572061	0.542952	Kcna1/Ano6/Nos1	3
GO:0032653	regulation of interleukin-10 production	2/332	58/23328	0.199835	0.572061	0.542952	Fcer1g/Tyrobp	2
GO:0035019	somatic stem cell population maintenance	2/332	58/23328	0.199835	0.572061	0.542952	Sox4/Erdr1	2
GO:0035690	cellular response to drug	2/332	58/23328	0.199835	0.572061	0.542952	Gpld1/Cers1	2
GO:0042596	fear response	2/332	58/23328	0.199835	0.572061	0.542952	Mdk/Dbi	2
GO:0072577	endothelial cell apoptotic process	2/332	58/23328	0.199835	0.572061	0.542952	Ano6/Cd160	2
GO:0031214	biomineral tissue development	4/332	162/23328	0.200256	0.572061	0.542952	Notch1/Slc8a1/Acvr2b/Ano6	4
GO:0110148	biomineralization	4/332	162/23328	0.200256	0.572061	0.542952	Notch1/Slc8a1/Acvr2b/Ano6	4
GO:0007188	adenylate cyclase-modulating G protein-coupled receptor signaling pathway	5/332	219/23328	0.202872	0.572061	0.542952	Gpr26/Adcy9/Nos1/Adcyap1r1/Adcy3	5
GO:0002702	positive regulation of production of molecular mediator of immune response	3/332	109/23328	0.203021	0.572061	0.542952	Cd37/Fcer1g/Cd160	3
GO:0009141	nucleoside triphosphate metabolic process	3/332	109/23328	0.203021	0.572061	0.542952	Atp5k/Dctpp1/Nudt2	3
GO:0035249	synaptic transmission, glutamatergic	3/332	109/23328	0.203021	0.572061	0.542952	Shc3/Dgki/Grik3	3
GO:0051209	release of sequestered calcium ion into cytosol	3/332	109/23328	0.203021	0.572061	0.542952	Slc8a1/Pde4d/Dbi	3
GO:1900006	positive regulation of dendrite development	3/332	109/23328	0.203021	0.572061	0.542952	Alk/Il1rapl1/Bmp5	3
GO:0006941	striated muscle contraction	4/332	163/23328	0.203182	0.572061	0.542952	Slc8a1/Pde4d/Scn4b/Nos1	4
GO:0002407	dendritic cell chemotaxis	1/332	16/23328	0.205005	0.572061	0.542952	Ano6	1
GO:0002866	positive regulation of acute inflammatory response to antigenic stimulus	1/332	16/23328	0.205005	0.572061	0.542952	Fcer1g	1
GO:0003161	cardiac conduction system development	1/332	16/23328	0.205005	0.572061	0.542952	Notch1	1
GO:0003222	ventricular trabecula myocardium morphogenesis	1/332	16/23328	0.205005	0.572061	0.542952	Notch1	1
GO:0006620	posttranslational protein targeting to endoplasmic reticulum membrane	1/332	16/23328	0.205005	0.572061	0.542952	Sgtb	1
GO:0006825	copper ion transport	1/332	16/23328	0.205005	0.572061	0.542952	Atp7a	1
GO:0006878	cellular copper ion homeostasis	1/332	16/23328	0.205005	0.572061	0.542952	Atp7a	1
GO:0007216	G protein-coupled glutamate receptor signaling pathway	1/332	16/23328	0.205005	0.572061	0.542952	Grik3	1
GO:0009147	pyrimidine nucleoside triphosphate metabolic process	1/332	16/23328	0.205005	0.572061	0.542952	Dctpp1	1
GO:0009218	pyrimidine ribonucleotide metabolic process	1/332	16/23328	0.205005	0.572061	0.542952	Uprt	1
GO:0010896	regulation of triglyceride catabolic process	1/332	16/23328	0.205005	0.572061	0.542952	Gpld1	1
GO:0019886	antigen processing and presentation of exogenous peptide antigen via MHC class II	1/332	16/23328	0.205005	0.572061	0.542952	Fcer1g	1
GO:0030322	stabilization of membrane potential	1/332	16/23328	0.205005	0.572061	0.542952	Kcnk12	1
GO:0032688	negative regulation of interferon-beta production	1/332	16/23328	0.205005	0.572061	0.542952	Atg9a	1
GO:0035590	purinergic nucleotide receptor signaling pathway	1/332	16/23328	0.205005	0.572061	0.542952	Ano6	1
GO:0040034	regulation of development, heterochronic	1/332	16/23328	0.205005	0.572061	0.542952	Notch1	1
GO:0042492	gamma-delta T cell differentiation	1/332	16/23328	0.205005	0.572061	0.542952	Sox4	1
GO:0042640	anagen	1/332	16/23328	0.205005	0.572061	0.542952	Notch1	1
GO:0042772	DNA damage response, signal transduction resulting in transcription	1/332	16/23328	0.205005	0.572061	0.542952	Hipk2	1
GO:0044065	regulation of respiratory system process	1/332	16/23328	0.205005	0.572061	0.542952	Glra1	1
GO:0046033	AMP metabolic process	1/332	16/23328	0.205005	0.572061	0.542952	Nudt2	1
GO:0048715	negative regulation of oligodendrocyte differentiation	1/332	16/23328	0.205005	0.572061	0.542952	Notch1	1
GO:0051044	positive regulation of membrane protein ectodomain proteolysis	1/332	16/23328	0.205005	0.572061	0.542952	Gpld1	1
GO:0055089	fatty acid homeostasis	1/332	16/23328	0.205005	0.572061	0.542952	Gpam	1
GO:0060100	positive regulation of phagocytosis, engulfment	1/332	16/23328	0.205005	0.572061	0.542952	Ano6	1
GO:0060314	regulation of ryanodine-sensitive calcium-release channel activity	1/332	16/23328	0.205005	0.572061	0.542952	Pde4d	1
GO:0060979	vasculogenesis involved in coronary vascular morphogenesis	1/332	16/23328	0.205005	0.572061	0.542952	Notch1	1
GO:0070572	positive regulation of neuron projection regeneration	1/332	16/23328	0.205005	0.572061	0.542952	Stk24	1
GO:0071404	cellular response to low-density lipoprotein particle stimulus	1/332	16/23328	0.205005	0.572061	0.542952	Fcer1g	1
GO:0071501	cellular response to sterol depletion	1/332	16/23328	0.205005	0.572061	0.542952	Npc1l1	1
GO:0072109	glomerular mesangium development	1/332	16/23328	0.205005	0.572061	0.542952	Notch1	1
GO:0090051	negative regulation of cell migration involved in sprouting angiogenesis	1/332	16/23328	0.205005	0.572061	0.542952	Notch1	1
GO:0090136	epithelial cell-cell adhesion	1/332	16/23328	0.205005	0.572061	0.542952	Vcl	1
GO:0090141	positive regulation of mitochondrial fission	1/332	16/23328	0.205005	0.572061	0.542952	Dcn	1
GO:0090494	dopamine uptake	1/332	16/23328	0.205005	0.572061	0.542952	Mapk15	1
GO:0097284	hepatocyte apoptotic process	1/332	16/23328	0.205005	0.572061	0.542952	Krt8	1
GO:0098696	regulation of neurotransmitter receptor localization to postsynaptic specialization membrane	1/332	16/23328	0.205005	0.572061	0.542952	Gpc6	1
GO:0106070	regulation of adenylate cyclase-activating G protein-coupled receptor signaling pathway	1/332	16/23328	0.205005	0.572061	0.542952	Nos1	1
GO:1901077	regulation of relaxation of muscle	1/332	16/23328	0.205005	0.572061	0.542952	Pde4d	1
GO:1901550	regulation of endothelial cell development	1/332	16/23328	0.205005	0.572061	0.542952	Vcl	1
GO:1902337	regulation of apoptotic process involved in morphogenesis	1/332	16/23328	0.205005	0.572061	0.542952	Notch1	1
GO:1902430	negative regulation of amyloid-beta formation	1/332	16/23328	0.205005	0.572061	0.542952	Chrna7	1
GO:1903140	regulation of establishment of endothelial barrier	1/332	16/23328	0.205005	0.572061	0.542952	Vcl	1
GO:1903779	regulation of cardiac conduction	1/332	16/23328	0.205005	0.572061	0.542952	Pde4d	1
GO:1905048	regulation of metallopeptidase activity	1/332	16/23328	0.205005	0.572061	0.542952	Timp3	1
GO:1905155	positive regulation of membrane invagination	1/332	16/23328	0.205005	0.572061	0.542952	Ano6	1
GO:1905516	positive regulation of fertilization	1/332	16/23328	0.205005	0.572061	0.542952	Glra1	1
GO:1905564	positive regulation of vascular endothelial cell proliferation	1/332	16/23328	0.205005	0.572061	0.542952	Mdk	1
GO:1905941	positive regulation of gonad development	1/332	16/23328	0.205005	0.572061	0.542952	Retn	1
GO:2000194	regulation of female gonad development	1/332	16/23328	0.205005	0.572061	0.542952	Retn	1
GO:2001212	regulation of vasculogenesis	1/332	16/23328	0.205005	0.572061	0.542952	Xdh	1
GO:0002011	morphogenesis of an epithelial sheet	2/332	59/23328	0.205029	0.572061	0.542952	Notch1/Bmp5	2
GO:0010659	cardiac muscle cell apoptotic process	2/332	59/23328	0.205029	0.572061	0.542952	Mdk/Gngt1	2
GO:0045017	glycerolipid biosynthetic process	4/332	164/23328	0.20612	0.572061	0.542952	Gpam/Gpld1/Dgkq/Dgkg	4
GO:0051224	negative regulation of protein transport	4/332	164/23328	0.20612	0.572061	0.542952	Stxbp5l/Irs1/Nos1/Npff	4
GO:0002526	acute inflammatory response	3/332	110/23328	0.206686	0.572061	0.542952	Ano6/Fcer1g/Alox5ap	3
GO:0017015	regulation of transforming growth factor beta receptor signaling pathway	3/332	110/23328	0.206686	0.572061	0.542952	Glg1/Hipk2/Il17rd	3
GO:0032612	interleukin-1 production	3/332	110/23328	0.206686	0.572061	0.542952	Chrna7/S100a13/Tyrobp	3
GO:0048709	oligodendrocyte differentiation	3/332	110/23328	0.206686	0.572061	0.542952	Notch1/Mdk/Sox10	3
GO:0051283	negative regulation of sequestering of calcium ion	3/332	110/23328	0.206686	0.572061	0.542952	Slc8a1/Pde4d/Dbi	3
GO:1903039	positive regulation of leukocyte cell-cell adhesion	5/332	221/23328	0.207888	0.572061	0.542952	Gpam/Mdk/Sox4/Zbtb16/Cd160	5
GO:0010524	positive regulation of calcium ion transport into cytosol	2/332	60/23328	0.210238	0.572061	0.542952	Dbi/Adcyap1r1	2
GO:0021575	hindbrain morphogenesis	2/332	60/23328	0.210238	0.572061	0.542952	Usp9x/Atp7a	2
GO:0051893	regulation of focal adhesion assembly	2/332	60/23328	0.210238	0.572061	0.542952	Vcl/Rhod	2
GO:0060711	labyrinthine layer development	2/332	60/23328	0.210238	0.572061	0.542952	Vash1/Bmp5	2
GO:0090109	regulation of cell-substrate junction assembly	2/332	60/23328	0.210238	0.572061	0.542952	Vcl/Rhod	2
GO:1905517	macrophage migration	2/332	60/23328	0.210238	0.572061	0.542952	Mdk/Mmp28	2
GO:2001238	positive regulation of extrinsic apoptotic signaling pathway	2/332	60/23328	0.210238	0.572061	0.542952	Timp3/Srpx	2
GO:0019218	regulation of steroid metabolic process	3/332	111/23328	0.210366	0.572061	0.542952	Dgkq/H6pd/Bmp5	3
GO:0030316	osteoclast differentiation	3/332	111/23328	0.210366	0.572061	0.542952	Fcer1g/Tyrobp/Trf	3
GO:0030324	lung development	5/332	222/23328	0.210411	0.572061	0.542952	Notch1/Acvr2b/Atp7a/Wnt2b/Adamts2	5
GO:0007596	blood coagulation	4/332	166/23328	0.212034	0.572061	0.542952	Vwf/Ano6/Klkb1/Fcer1g	4
GO:0010594	regulation of endothelial cell migration	4/332	166/23328	0.212034	0.572061	0.542952	Notch1/Vash1/Gpld1/Dcn	4
GO:0098739	import across plasma membrane	4/332	166/23328	0.212034	0.572061	0.542952	Slc8a1/Slc9a7/Slc6a9/Kcnj6	4
GO:0016054	organic acid catabolic process	5/332	223/23328	0.212944	0.572061	0.542952	Etfb/Dbi/Irs1/Nos1/Gcat	5
GO:0046395	carboxylic acid catabolic process	5/332	223/23328	0.212944	0.572061	0.542952	Etfb/Dbi/Irs1/Nos1/Gcat	5
GO:0030038	contractile actin filament bundle assembly	3/332	112/23328	0.214061	0.572061	0.542952	Sorbs1/Tesk1/Kiss1r	3
GO:0043149	stress fiber assembly	3/332	112/23328	0.214061	0.572061	0.542952	Sorbs1/Tesk1/Kiss1r	3
GO:0051282	regulation of sequestering of calcium ion	3/332	112/23328	0.214061	0.572061	0.542952	Slc8a1/Pde4d/Dbi	3
GO:1903844	regulation of cellular response to transforming growth factor beta stimulus	3/332	112/23328	0.214061	0.572061	0.542952	Glg1/Hipk2/Il17rd	3
GO:0032635	interleukin-6 production	4/332	167/23328	0.215009	0.572061	0.542952	Chrna7/Fcer1g/Tyrobp/Prg4	4
GO:0050920	regulation of chemotaxis	5/332	224/23328	0.215487	0.572061	0.542952	Notch1/Slit1/Mdk/Ano6/Mmp28	5
GO:1903708	positive regulation of hemopoiesis	5/332	224/23328	0.215487	0.572061	0.542952	Mdk/Sox4/Zbtb16/Itgam/Tyrobp	5
GO:0015711	organic anion transport	9/332	463/23328	0.216169	0.572061	0.542952	Slc6a9/Dbi/Fabp4/Xkr7/Ano6/Slc17a4/Xkr4/Nmb/Kiss1r	9
GO:0002431	Fc receptor mediated stimulatory signaling pathway	1/332	17/23328	0.216327	0.572061	0.542952	Fcer1g	1
GO:0002689	negative regulation of leukocyte chemotaxis	1/332	17/23328	0.216327	0.572061	0.542952	Mmp28	1
GO:0003184	pulmonary valve morphogenesis	1/332	17/23328	0.216327	0.572061	0.542952	Notch1	1
GO:0003198	epithelial to mesenchymal transition involved in endocardial cushion formation	1/332	17/23328	0.216327	0.572061	0.542952	Notch1	1
GO:0006359	regulation of transcription by RNA polymerase III	1/332	17/23328	0.216327	0.572061	0.542952	Tenm1	1
GO:0006991	response to sterol depletion	1/332	17/23328	0.216327	0.572061	0.542952	Npc1l1	1
GO:0010752	regulation of cGMP-mediated signaling	1/332	17/23328	0.216327	0.572061	0.542952	Pde11a	1
GO:0021681	cerebellar granular layer development	1/332	17/23328	0.216327	0.572061	0.542952	Mdk	1
GO:0033623	regulation of integrin activation	1/332	17/23328	0.216327	0.572061	0.542952	Piezo1	1
GO:0036035	osteoclast development	1/332	17/23328	0.216327	0.572061	0.542952	Tyrobp	1
GO:0036120	cellular response to platelet-derived growth factor stimulus	1/332	17/23328	0.216327	0.572061	0.542952	Atp7a	1
GO:0042415	norepinephrine metabolic process	1/332	17/23328	0.216327	0.572061	0.542952	Atp7a	1
GO:0045793	positive regulation of cell size	1/332	17/23328	0.216327	0.572061	0.542952	Atp7a	1
GO:0045836	positive regulation of meiotic nuclear division	1/332	17/23328	0.216327	0.572061	0.542952	Mapk15	1
GO:0051004	regulation of lipoprotein lipase activity	1/332	17/23328	0.216327	0.572061	0.542952	Apoc1	1
GO:0051589	negative regulation of neurotransmitter transport	1/332	17/23328	0.216327	0.572061	0.542952	Nos1	1
GO:0055070	copper ion homeostasis	1/332	17/23328	0.216327	0.572061	0.542952	Atp7a	1
GO:0060413	atrial septum morphogenesis	1/332	17/23328	0.216327	0.572061	0.542952	Sox4	1
GO:0060628	regulation of ER to Golgi vesicle-mediated transport	1/332	17/23328	0.216327	0.572061	0.542952	Mapk15	1
GO:0060973	cell migration involved in heart development	1/332	17/23328	0.216327	0.572061	0.542952	Notch1	1
GO:0070206	protein trimerization	1/332	17/23328	0.216327	0.572061	0.542952	Alox5ap	1
GO:0072529	pyrimidine-containing compound catabolic process	1/332	17/23328	0.216327	0.572061	0.542952	Dctpp1	1
GO:0072672	neutrophil extravasation	1/332	17/23328	0.216327	0.572061	0.542952	Mdk	1
GO:0086012	membrane depolarization during cardiac muscle cell action potential	1/332	17/23328	0.216327	0.572061	0.542952	Scn4b	1
GO:0090493	catecholamine uptake	1/332	17/23328	0.216327	0.572061	0.542952	Mapk15	1
GO:0098814	spontaneous synaptic transmission	1/332	17/23328	0.216327	0.572061	0.542952	Doc2g	1
GO:1900452	regulation of long-term synaptic depression	1/332	17/23328	0.216327	0.572061	0.542952	Dgki	1
GO:1901160	primary amino compound metabolic process	1/332	17/23328	0.216327	0.572061	0.542952	Atp7a	1
GO:1904355	positive regulation of telomere capping	1/332	17/23328	0.216327	0.572061	0.542952	Mapk15	1
GO:1904748	regulation of apoptotic process involved in development	1/332	17/23328	0.216327	0.572061	0.542952	Notch1	1
GO:2000047	regulation of cell-cell adhesion mediated by cadherin	1/332	17/23328	0.216327	0.572061	0.542952	Notch1	1
GO:2000252	negative regulation of feeding behavior	1/332	17/23328	0.216327	0.572061	0.542952	Retn	1
GO:0051208	sequestering of calcium ion	3/332	113/23328	0.217769	0.572061	0.542952	Slc8a1/Pde4d/Dbi	3
GO:0007599	hemostasis	4/332	168/23328	0.217996	0.572061	0.542952	Vwf/Ano6/Klkb1/Fcer1g	4
GO:0030323	respiratory tube development	5/332	225/23328	0.218039	0.572061	0.542952	Notch1/Acvr2b/Atp7a/Wnt2b/Adamts2	5
GO:0051495	positive regulation of cytoskeleton organization	5/332	225/23328	0.218039	0.572061	0.542952	Tenm1/Tesk1/Lmod1/Kiss1r/Mapk15	5
GO:0006081	cellular aldehyde metabolic process	2/332	62/23328	0.220694	0.572061	0.542952	Pdxk/Bmp5	2
GO:0010658	striated muscle cell apoptotic process	2/332	62/23328	0.220694	0.572061	0.542952	Mdk/Gngt1	2
GO:0015695	organic cation transport	2/332	62/23328	0.220694	0.572061	0.542952	Nos1/Fcer1g	2
GO:0030330	DNA damage response, signal transduction by p53 class mediator	2/332	62/23328	0.220694	0.572061	0.542952	Sox4/Hipk2	2
GO:0031018	endocrine pancreas development	2/332	62/23328	0.220694	0.572061	0.542952	Sox4/Bmp5	2
GO:0032613	interleukin-10 production	2/332	62/23328	0.220694	0.572061	0.542952	Fcer1g/Tyrobp	2
GO:0046513	ceramide biosynthetic process	2/332	62/23328	0.220694	0.572061	0.542952	Cers1/B4galnt1	2
GO:0046850	regulation of bone remodeling	2/332	62/23328	0.220694	0.572061	0.542952	Mdk/Trf	2
GO:0050854	regulation of antigen receptor-mediated signaling pathway	2/332	62/23328	0.220694	0.572061	0.542952	Usp9x/Cd160	2
GO:0050982	detection of mechanical stimulus	2/332	62/23328	0.220694	0.572061	0.542952	Kcna1/Piezo1	2
GO:0051058	negative regulation of small GTPase mediated signal transduction	2/332	62/23328	0.220694	0.572061	0.542952	Kctd10/Ccdc125	2
GO:0050817	coagulation	4/332	169/23328	0.220993	0.572061	0.542952	Vwf/Ano6/Klkb1/Fcer1g	4
GO:0051017	actin filament bundle assembly	4/332	169/23328	0.220993	0.572061	0.542952	Sorbs1/Tesk1/Kiss1r/Rhod	4
GO:1904950	negative regulation of establishment of protein localization	4/332	169/23328	0.220993	0.572061	0.542952	Stxbp5l/Irs1/Nos1/Npff	4
GO:0005976	polysaccharide metabolic process	3/332	114/23328	0.221491	0.572061	0.542952	Sorbs1/Ndst1/Irs1	3
GO:0010927	cellular component assembly involved in morphogenesis	3/332	114/23328	0.221491	0.572061	0.542952	Lmod1/Tmod1/Krt8	3
GO:0034440	lipid oxidation	3/332	114/23328	0.221491	0.572061	0.542952	Etfb/Dbi/Irs1	3
GO:0002366	leukocyte activation involved in immune response	6/332	285/23328	0.221673	0.572061	0.542952	Mdk/Atp7a/Itgam/Fcer1g/Tyrobp/Cd160	6
GO:0032271	regulation of protein polymerization	5/332	227/23328	0.223172	0.572061	0.542952	Sptb/Tenm1/Lmod1/Tmod1/Tmsb15b1	5
GO:0001776	leukocyte homeostasis	3/332	115/23328	0.225225	0.572061	0.542952	Gpam/Itgam/Fcer1g	3
GO:0018958	phenol-containing compound metabolic process	3/332	115/23328	0.225225	0.572061	0.542952	Atp7a/Kcnj6/Itgam	3
GO:0045661	regulation of myoblast differentiation	2/332	63/23328	0.225938	0.572061	0.542952	Notch1/Nr2c2	2
GO:0071260	cellular response to mechanical stimulus	2/332	63/23328	0.225938	0.572061	0.542952	Piezo1/Nos1	2
GO:0097479	synaptic vesicle localization	2/332	63/23328	0.225938	0.572061	0.542952	Lin7a/Syn3	2
GO:0150116	regulation of cell-substrate junction organization	2/332	63/23328	0.225938	0.572061	0.542952	Vcl/Rhod	2
GO:0070482	response to oxygen levels	6/332	287/23328	0.226238	0.572061	0.542952	Notch1/Slc8a1/Sox4/Chrna7/Cryaa/Gngt1	6
GO:0019827	stem cell population maintenance	4/332	171/23328	0.227021	0.572061	0.542952	Sox4/Med21/Mmp24/Erdr1	4
GO:0046661	male sex differentiation	4/332	171/23328	0.227021	0.572061	0.542952	Dhcr24/Atn1/Adam4/Bmp5	4
GO:0006631	fatty acid metabolic process	8/332	408/23328	0.227276	0.572061	0.542952	Fads2/Gpam/Etfb/Dbi/Fabp4/Irs1/Ptgds/Alox5ap	8
GO:0000188	inactivation of MAPK activity	1/332	18/23328	0.227488	0.572061	0.542952	Dusp4	1
GO:0001820	serotonin secretion	1/332	18/23328	0.227488	0.572061	0.542952	Fcer1g	1
GO:0002281	macrophage activation involved in immune response	1/332	18/23328	0.227488	0.572061	0.542952	Tyrobp	1
GO:0002836	positive regulation of response to tumor cell	1/332	18/23328	0.227488	0.572061	0.542952	Cd160	1
GO:0002839	positive regulation of immune response to tumor cell	1/332	18/23328	0.227488	0.572061	0.542952	Cd160	1
GO:0002883	regulation of hypersensitivity	1/332	18/23328	0.227488	0.572061	0.542952	Fcer1g	1
GO:0003214	cardiac left ventricle morphogenesis	1/332	18/23328	0.227488	0.572061	0.542952	Notch1	1
GO:0006474	N-terminal protein amino acid acetylation	1/332	18/23328	0.227488	0.572061	0.542952	Sox4	1
GO:0006614	SRP-dependent cotranslational protein targeting to membrane	1/332	18/23328	0.227488	0.572061	0.542952	Srp54a	1
GO:0010002	cardioblast differentiation	1/332	18/23328	0.227488	0.572061	0.542952	Notch1	1
GO:0010801	negative regulation of peptidyl-threonine phosphorylation	1/332	18/23328	0.227488	0.572061	0.542952	Dgkq	1
GO:0010832	negative regulation of myotube differentiation	1/332	18/23328	0.227488	0.572061	0.542952	Notch1	1
GO:0010919	regulation of inositol phosphate biosynthetic process	1/332	18/23328	0.227488	0.572061	0.542952	Adcyap1r1	1
GO:0021542	dentate gyrus development	1/332	18/23328	0.227488	0.572061	0.542952	Mdk	1
GO:0021702	cerebellar Purkinje cell differentiation	1/332	18/23328	0.227488	0.572061	0.542952	Atp7a	1
GO:0030150	protein import into mitochondrial matrix	1/332	18/23328	0.227488	0.572061	0.542952	Romo1	1
GO:0030575	nuclear body organization	1/332	18/23328	0.227488	0.572061	0.542952	Aff2	1
GO:0031281	positive regulation of cyclase activity	1/332	18/23328	0.227488	0.572061	0.542952	Nos1	1
GO:0031571	mitotic G1 DNA damage checkpoint	1/332	18/23328	0.227488	0.572061	0.542952	Sox4	1
GO:0033631	cell-cell adhesion mediated by integrin	1/332	18/23328	0.227488	0.572061	0.542952	Piezo1	1
GO:0034471	ncRNA 5'-end processing	1/332	18/23328	0.227488	0.572061	0.542952	Rpp40	1
GO:0036119	response to platelet-derived growth factor	1/332	18/23328	0.227488	0.572061	0.542952	Atp7a	1
GO:0036315	cellular response to sterol	1/332	18/23328	0.227488	0.572061	0.542952	Gpld1	1
GO:0038093	Fc receptor signaling pathway	1/332	18/23328	0.227488	0.572061	0.542952	Fcer1g	1
GO:0042448	progesterone metabolic process	1/332	18/23328	0.227488	0.572061	0.542952	Dgkq	1
GO:0042487	regulation of odontogenesis of dentin-containing tooth	1/332	18/23328	0.227488	0.572061	0.542952	Apcdd1	1
GO:0043094	cellular metabolic compound salvage	1/332	18/23328	0.227488	0.572061	0.542952	Pdxk	1
GO:0044241	lipid digestion	1/332	18/23328	0.227488	0.572061	0.542952	Npc1l1	1
GO:0045603	positive regulation of endothelial cell differentiation	1/332	18/23328	0.227488	0.572061	0.542952	Notch1	1
GO:0050872	white fat cell differentiation	1/332	18/23328	0.227488	0.572061	0.542952	Fabp4	1
GO:0051580	regulation of neurotransmitter uptake	1/332	18/23328	0.227488	0.572061	0.542952	Nos1	1
GO:0060046	regulation of acrosome reaction	1/332	18/23328	0.227488	0.572061	0.542952	Glra1	1
GO:0060192	negative regulation of lipase activity	1/332	18/23328	0.227488	0.572061	0.542952	Apoc1	1
GO:0060572	morphogenesis of an epithelial bud	1/332	18/23328	0.227488	0.572061	0.542952	Wnt2b	1
GO:0060947	cardiac vascular smooth muscle cell differentiation	1/332	18/23328	0.227488	0.572061	0.542952	Notch1	1
GO:0072148	epithelial cell fate commitment	1/332	18/23328	0.227488	0.572061	0.542952	Notch1	1
GO:0097091	synaptic vesicle clustering	1/332	18/23328	0.227488	0.572061	0.542952	Syn3	1
GO:0098856	intestinal lipid absorption	1/332	18/23328	0.227488	0.572061	0.542952	Npc1l1	1
GO:1902992	negative regulation of amyloid precursor protein catabolic process	1/332	18/23328	0.227488	0.572061	0.542952	Chrna7	1
GO:1990000	amyloid fibril formation	1/332	18/23328	0.227488	0.572061	0.542952	Chrna7	1
GO:0016485	protein processing	5/332	229/23328	0.228341	0.573763	0.544567	Dhcr24/Glg1/Asprv1/Klkb1/Adamts2	5
GO:0019882	antigen processing and presentation	3/332	116/23328	0.228972	0.57446	0.545229	H2-T24/Fcer1g/Psmb9	3
GO:0051952	regulation of amine transport	3/332	116/23328	0.228972	0.57446	0.545229	Pcp4/Chrna7/Syt10	3
GO:0022618	ribonucleoprotein complex assembly	4/332	172/23328	0.230051	0.576278	0.546954	Rpl38/Snrpg/Rps28/mt-Rnr1	4
GO:0061572	actin filament bundle organization	4/332	172/23328	0.230051	0.576278	0.546954	Sorbs1/Tesk1/Kiss1r/Rhod	4
GO:0002263	cell activation involved in immune response	6/332	289/23328	0.230834	0.576986	0.547626	Mdk/Atp7a/Itgam/Fcer1g/Tyrobp/Cd160	6
GO:0006879	cellular iron ion homeostasis	2/332	64/23328	0.231191	0.576986	0.547626	Bola2/Trf	2
GO:0046173	polyol biosynthetic process	2/332	64/23328	0.231191	0.576986	0.547626	Adcyap1r1/Itpkc	2
GO:1902305	regulation of sodium ion transmembrane transport	2/332	64/23328	0.231191	0.576986	0.547626	Scn4b/Nos1	2
GO:0002286	T cell activation involved in immune response	3/332	117/23328	0.23273	0.576986	0.547626	Mdk/Atp7a/Fcer1g	3
GO:0006612	protein targeting to membrane	3/332	117/23328	0.23273	0.576986	0.547626	Sgtb/Srp54a/Itgam	3
GO:0032414	positive regulation of ion transmembrane transporter activity	3/332	117/23328	0.23273	0.576986	0.547626	Kcna1/Rgs9/Atp7a	3
GO:0045621	positive regulation of lymphocyte differentiation	3/332	117/23328	0.23273	0.576986	0.547626	Mdk/Sox4/Zbtb16	3
GO:1901890	positive regulation of cell junction assembly	3/332	117/23328	0.23273	0.576986	0.547626	Adnp/Flrt1/Il1rapl1	3
GO:0007265	Ras protein signal transduction	7/332	350/23328	0.232845	0.576986	0.547626	Notch1/Kctd10/Dhcr24/Arhgef11/Ccdc125/Dgki/Col3a1	7
GO:0071902	positive regulation of protein serine/threonine kinase activity	6/332	291/23328	0.235459	0.576986	0.547626	Tenm1/Map3k9/Chrna7/Alk/Kiss1r/Trf	6
GO:0043271	negative regulation of ion transport	4/332	174/23328	0.23614	0.576986	0.547626	Slc6a9/Atp7a/Nos1/Best3	4
GO:0051648	vesicle localization	4/332	174/23328	0.23614	0.576986	0.547626	Kifc1/Lin7a/Syn3/Mapk15	4
GO:0009206	purine ribonucleoside triphosphate biosynthetic process	2/332	65/23328	0.236451	0.576986	0.547626	Atp5k/Nudt2	2
GO:0032233	positive regulation of actin filament bundle assembly	2/332	65/23328	0.236451	0.576986	0.547626	Tesk1/Kiss1r	2
GO:0018107	peptidyl-threonine phosphorylation	3/332	118/23328	0.2365	0.576986	0.547626	Cdc42bpb/Dgkq/Hipk2	3
GO:0030317	flagellated sperm motility	3/332	118/23328	0.2365	0.576986	0.547626	Chrna7/Spem1/Adcy3	3
GO:0002524	hypersensitivity	1/332	19/23328	0.238491	0.576986	0.547626	Fcer1g	1
GO:0003180	aortic valve morphogenesis	1/332	19/23328	0.238491	0.576986	0.547626	Notch1	1
GO:0006525	arginine metabolic process	1/332	19/23328	0.238491	0.576986	0.547626	Nos1	1
GO:0006613	cotranslational protein targeting to membrane	1/332	19/23328	0.238491	0.576986	0.547626	Srp54a	1
GO:0009200	deoxyribonucleoside triphosphate metabolic process	1/332	19/23328	0.238491	0.576986	0.547626	Dctpp1	1
GO:0014061	regulation of norepinephrine secretion	1/332	19/23328	0.238491	0.576986	0.547626	Chrna7	1
GO:0021694	cerebellar Purkinje cell layer formation	1/332	19/23328	0.238491	0.576986	0.547626	Atp7a	1
GO:0035372	protein localization to microtubule	1/332	19/23328	0.238491	0.576986	0.547626	Mid1	1
GO:0035994	response to muscle stretch	1/332	19/23328	0.238491	0.576986	0.547626	Slc8a1	1
GO:0036158	outer dynein arm assembly	1/332	19/23328	0.238491	0.576986	0.547626	Dnaaf2	1
GO:0042730	fibrinolysis	1/332	19/23328	0.238491	0.576986	0.547626	Klkb1	1
GO:0043162	ubiquitin-dependent protein catabolic process via the multivesicular body sorting pathway	1/332	19/23328	0.238491	0.576986	0.547626	Ubap1l	1
GO:0044783	G1 DNA damage checkpoint	1/332	19/23328	0.238491	0.576986	0.547626	Sox4	1
GO:0045721	negative regulation of gluconeogenesis	1/332	19/23328	0.238491	0.576986	0.547626	Soga1	1
GO:0045956	positive regulation of calcium ion-dependent exocytosis	1/332	19/23328	0.238491	0.576986	0.547626	Syt10	1
GO:0046068	cGMP metabolic process	1/332	19/23328	0.238491	0.576986	0.547626	Gucy2f	1
GO:0046321	positive regulation of fatty acid oxidation	1/332	19/23328	0.238491	0.576986	0.547626	Irs1	1
GO:0048148	behavioral response to cocaine	1/332	19/23328	0.238491	0.576986	0.547626	Nos1	1
GO:0048243	norepinephrine secretion	1/332	19/23328	0.238491	0.576986	0.547626	Chrna7	1
GO:0048484	enteric nervous system development	1/332	19/23328	0.238491	0.576986	0.547626	Sox10	1
GO:0050884	neuromuscular process controlling posture	1/332	19/23328	0.238491	0.576986	0.547626	Glra1	1
GO:0051349	positive regulation of lyase activity	1/332	19/23328	0.238491	0.576986	0.547626	Nos1	1
GO:0060099	regulation of phagocytosis, engulfment	1/332	19/23328	0.238491	0.576986	0.547626	Ano6	1
GO:0061081	positive regulation of myeloid leukocyte cytokine production involved in immune response	1/332	19/23328	0.238491	0.576986	0.547626	Fcer1g	1
GO:0097623	potassium ion export across plasma membrane	1/332	19/23328	0.238491	0.576986	0.547626	Ano6	1
GO:0098962	regulation of postsynaptic neurotransmitter receptor activity	1/332	19/23328	0.238491	0.576986	0.547626	Dlgap2	1
GO:0150146	cell junction disassembly	1/332	19/23328	0.238491	0.576986	0.547626	Itgam	1
GO:1900451	positive regulation of glutamate receptor signaling pathway	1/332	19/23328	0.238491	0.576986	0.547626	Rgs9	1
GO:1904754	positive regulation of vascular associated smooth muscle cell migration	1/332	19/23328	0.238491	0.576986	0.547626	Atp7a	1
GO:0090150	establishment of protein localization to membrane	5/332	233/23328	0.238783	0.576986	0.547626	Prepl/Sgtb/Romo1/Srp54a/Itgam	5
GO:0035107	appendage morphogenesis	4/332	175/23328	0.239199	0.576986	0.547626	Notch1/Sox4/Atp7a/Zbtb16	4
GO:0035108	limb morphogenesis	4/332	175/23328	0.239199	0.576986	0.547626	Notch1/Sox4/Atp7a/Zbtb16	4
GO:0098727	maintenance of cell number	4/332	175/23328	0.239199	0.576986	0.547626	Sox4/Med21/Mmp24/Erdr1	4
GO:0042476	odontogenesis	3/332	119/23328	0.24028	0.578735	0.549287	Acvr2b/Slc24a4/Apcdd1	3
GO:0043534	blood vessel endothelial cell migration	3/332	119/23328	0.24028	0.578735	0.549287	Notch1/Vash1/Gpld1	3
GO:0009145	purine nucleoside triphosphate biosynthetic process	2/332	66/23328	0.241719	0.580053	0.550537	Atp5k/Nudt2	2
GO:0032623	interleukin-2 production	2/332	66/23328	0.241719	0.580053	0.550537	Gpam/Fcer1g	2
GO:0042982	amyloid precursor protein metabolic process	2/332	66/23328	0.241719	0.580053	0.550537	Dhcr24/Chrna7	2
GO:0070972	protein localization to endoplasmic reticulum	2/332	66/23328	0.241719	0.580053	0.550537	Sgtb/Srp54a	2
GO:0097006	regulation of plasma lipoprotein particle levels	2/332	66/23328	0.241719	0.580053	0.550537	Gpld1/Apoc1	2
GO:0051604	protein maturation	6/332	294/23328	0.242449	0.581378	0.551794	Dhcr24/Glg1/Sox4/Asprv1/Klkb1/Adamts2	6
GO:0007389	pattern specification process	9/332	478/23328	0.242892	0.582011	0.552396	Notch1/Acvr2b/Wnt2b/Hipk2/Zbtb16/Fezf1/Itgam/Dnaaf2/Bmp5	9
GO:0010632	regulation of epithelial cell migration	5/332	235/23328	0.244053	0.582026	0.55241	Arsb/Notch1/Vash1/Gpld1/Dcn	5
GO:0030282	bone mineralization	3/332	120/23328	0.24407	0.582026	0.55241	Slc8a1/Acvr2b/Ano6	3
GO:0051298	centrosome duplication	2/332	67/23328	0.246991	0.582026	0.55241	Usp33/Kifc1	2
GO:0060688	regulation of morphogenesis of a branching structure	2/332	67/23328	0.246991	0.582026	0.55241	Mdk/Wnt2b	2
GO:0086003	cardiac muscle cell contraction	2/332	67/23328	0.246991	0.582026	0.55241	Pde4d/Scn4b	2
GO:1901570	fatty acid derivative biosynthetic process	2/332	67/23328	0.246991	0.582026	0.55241	Ptgds/Alox5ap	2
GO:2000756	regulation of peptidyl-lysine acetylation	2/332	67/23328	0.246991	0.582026	0.55241	Sox4/Nos1	2
GO:0002688	regulation of leukocyte chemotaxis	3/332	121/23328	0.24787	0.582026	0.55241	Mdk/Ano6/Mmp28	3
GO:0015837	amine transport	3/332	121/23328	0.24787	0.582026	0.55241	Pcp4/Chrna7/Syt10	3
GO:0072329	monocarboxylic acid catabolic process	3/332	121/23328	0.24787	0.582026	0.55241	Etfb/Dbi/Irs1	3
GO:0097722	sperm motility	3/332	121/23328	0.24787	0.582026	0.55241	Chrna7/Spem1/Adcy3	3
GO:0007005	mitochondrion organization	9/332	481/23328	0.248372	0.582026	0.55241	Atg9a/Romo1/Ndufaf8/Ndufa5/Fmc1/Atp7a/Dcn/Pet100/Cryaa	9
GO:0050821	protein stabilization	4/332	178/23328	0.248431	0.582026	0.55241	Usp33/Usp9x/Sox4/Tyrobp	4
GO:0000966	RNA 5'-end processing	1/332	20/23328	0.249337	0.582026	0.55241	Rpp40	1
GO:0006883	cellular sodium ion homeostasis	1/332	20/23328	0.249337	0.582026	0.55241	Slc8a1	1
GO:0009127	purine nucleoside monophosphate biosynthetic process	1/332	20/23328	0.249337	0.582026	0.55241	Nudt2	1
GO:0009168	purine ribonucleoside monophosphate biosynthetic process	1/332	20/23328	0.249337	0.582026	0.55241	Nudt2	1
GO:0010528	regulation of transposition	1/332	20/23328	0.249337	0.582026	0.55241	Zfp457	1
GO:0010529	negative regulation of transposition	1/332	20/23328	0.249337	0.582026	0.55241	Zfp457	1
GO:0010763	positive regulation of fibroblast migration	1/332	20/23328	0.249337	0.582026	0.55241	Slc8a1	1
GO:0030810	positive regulation of nucleotide biosynthetic process	1/332	20/23328	0.249337	0.582026	0.55241	Nos1	1
GO:0030889	negative regulation of B cell proliferation	1/332	20/23328	0.249337	0.582026	0.55241	Tyrobp	1
GO:0032495	response to muramyl dipeptide	1/332	20/23328	0.249337	0.582026	0.55241	Notch1	1
GO:0033033	negative regulation of myeloid cell apoptotic process	1/332	20/23328	0.249337	0.582026	0.55241	Fcer1g	1
GO:0035970	peptidyl-threonine dephosphorylation	1/332	20/23328	0.249337	0.582026	0.55241	Dusp4	1
GO:0044819	mitotic G1/S transition checkpoint	1/332	20/23328	0.249337	0.582026	0.55241	Sox4	1
GO:0046629	gamma-delta T cell activation	1/332	20/23328	0.249337	0.582026	0.55241	Sox4	1
GO:0048199	vesicle targeting, to, from or within Golgi	1/332	20/23328	0.249337	0.582026	0.55241	Mapk15	1
GO:0050965	detection of temperature stimulus involved in sensory perception of pain	1/332	20/23328	0.249337	0.582026	0.55241	Mmp24	1
GO:0060307	regulation of ventricular cardiac muscle cell membrane repolarization	1/332	20/23328	0.249337	0.582026	0.55241	Scn4b	1
GO:0070723	response to cholesterol	1/332	20/23328	0.249337	0.582026	0.55241	Gpld1	1
GO:1900373	positive regulation of purine nucleotide biosynthetic process	1/332	20/23328	0.249337	0.582026	0.55241	Nos1	1
GO:1903909	regulation of receptor clustering	1/332	20/23328	0.249337	0.582026	0.55241	Sorbs1	1
GO:1904385	cellular response to angiotensin	1/332	20/23328	0.249337	0.582026	0.55241	Irs1	1
GO:1905153	regulation of membrane invagination	1/332	20/23328	0.249337	0.582026	0.55241	Ano6	1
GO:2000136	regulation of cell proliferation involved in heart morphogenesis	1/332	20/23328	0.249337	0.582026	0.55241	Notch1	1
GO:0071826	ribonucleoprotein complex subunit organization	4/332	179/23328	0.251525	0.586341	0.556505	Rpl38/Snrpg/Rps28/mt-Rnr1	4
GO:0002763	positive regulation of myeloid leukocyte differentiation	2/332	68/23328	0.252267	0.586341	0.556505	Itgam/Tyrobp	2
GO:0009201	ribonucleoside triphosphate biosynthetic process	2/332	68/23328	0.252267	0.586341	0.556505	Atp5k/Nudt2	2
GO:0017156	calcium-ion regulated exocytosis	2/332	68/23328	0.252267	0.586341	0.556505	Notch1/Syt10	2
GO:0046324	regulation of glucose import	2/332	68/23328	0.252267	0.586341	0.556505	Sorbs1/Irs1	2
GO:0046635	positive regulation of alpha-beta T cell activation	2/332	68/23328	0.252267	0.586341	0.556505	Zbtb16/Cd160	2
GO:1901653	cellular response to peptide	6/332	299/23328	0.254234	0.587595	0.557696	Soga1/Sik2/Gpam/Sorbs1/Gpld1/Irs1	6
GO:0003341	cilium movement	4/332	180/23328	0.254628	0.587595	0.557696	Chrna7/Spem1/Adcy3/Dnaaf2	4
GO:0046474	glycerophospholipid biosynthetic process	3/332	123/23328	0.255497	0.587595	0.557696	Gpam/Dgkq/Dgkg	3
GO:0046578	regulation of Ras protein signal transduction	5/332	240/23328	0.257358	0.587595	0.557696	Notch1/Kctd10/Ccdc125/Dgki/Col3a1	5
GO:0031638	zymogen activation	2/332	69/23328	0.257546	0.587595	0.557696	Dhcr24/Klkb1	2
GO:0048678	response to axon injury	2/332	69/23328	0.257546	0.587595	0.557696	Stk24/Tyrobp	2
GO:0007266	Rho protein signal transduction	4/332	181/23328	0.257739	0.587595	0.557696	Kctd10/Arhgef11/Ccdc125/Col3a1	4
GO:0048511	rhythmic process	6/332	301/23328	0.258992	0.587595	0.557696	Usp9x/Klf9/Mdk/Retn/Chrna7/Ptgds	6
GO:0032411	positive regulation of transporter activity	3/332	124/23328	0.259323	0.587595	0.557696	Kcna1/Rgs9/Atp7a	3
GO:0090277	positive regulation of peptide hormone secretion	3/332	124/23328	0.259323	0.587595	0.557696	Gpld1/Sox4/Irs1	3
GO:0001976	nervous system process involved in regulation of systemic arterial blood pressure	1/332	21/23328	0.26003	0.587595	0.557696	Chrna7	1
GO:0002097	tRNA wobble base modification	1/332	21/23328	0.26003	0.587595	0.557696	Adat2	1
GO:0002495	antigen processing and presentation of peptide antigen via MHC class II	1/332	21/23328	0.26003	0.587595	0.557696	Fcer1g	1
GO:0002863	positive regulation of inflammatory response to antigenic stimulus	1/332	21/23328	0.26003	0.587595	0.557696	Fcer1g	1
GO:0003177	pulmonary valve development	1/332	21/23328	0.26003	0.587595	0.557696	Notch1	1
GO:0007190	activation of adenylate cyclase activity	1/332	21/23328	0.26003	0.587595	0.557696	Adcy3	1
GO:0007202	activation of phospholipase C activity	1/332	21/23328	0.26003	0.587595	0.557696	Adcyap1r1	1
GO:0007625	grooming behavior	1/332	21/23328	0.26003	0.587595	0.557696	Cntnap4	1
GO:0009110	vitamin biosynthetic process	1/332	21/23328	0.26003	0.587595	0.557696	Pdxk	1
GO:0019430	removal of superoxide radicals	1/332	21/23328	0.26003	0.587595	0.557696	Atp7a	1
GO:0031290	retinal ganglion cell axon guidance	1/332	21/23328	0.26003	0.587595	0.557696	Slit1	1
GO:0032332	positive regulation of chondrocyte differentiation	1/332	21/23328	0.26003	0.587595	0.557696	Zbtb16	1
GO:0032693	negative regulation of interleukin-10 production	1/332	21/23328	0.26003	0.587595	0.557696	Tyrobp	1
GO:0033605	positive regulation of catecholamine secretion	1/332	21/23328	0.26003	0.587595	0.557696	Pcp4	1
GO:0033617	mitochondrial cytochrome c oxidase assembly	1/332	21/23328	0.26003	0.587595	0.557696	Pet100	1
GO:0033630	positive regulation of cell adhesion mediated by integrin	1/332	21/23328	0.26003	0.587595	0.557696	Piezo1	1
GO:0036336	dendritic cell migration	1/332	21/23328	0.26003	0.587595	0.557696	Ano6	1
GO:0042053	regulation of dopamine metabolic process	1/332	21/23328	0.26003	0.587595	0.557696	Itgam	1
GO:0043931	ossification involved in bone maturation	1/332	21/23328	0.26003	0.587595	0.557696	Ano6	1
GO:0050434	positive regulation of viral transcription	1/332	21/23328	0.26003	0.587595	0.557696	Notch1	1
GO:0050966	detection of mechanical stimulus involved in sensory perception of pain	1/332	21/23328	0.26003	0.587595	0.557696	Kcna1	1
GO:0051204	protein insertion into mitochondrial membrane	1/332	21/23328	0.26003	0.587595	0.557696	Romo1	1
GO:0051900	regulation of mitochondrial depolarization	1/332	21/23328	0.26003	0.587595	0.557696	Dcn	1
GO:0061323	cell proliferation involved in heart morphogenesis	1/332	21/23328	0.26003	0.587595	0.557696	Notch1	1
GO:0090026	positive regulation of monocyte chemotaxis	1/332	21/23328	0.26003	0.587595	0.557696	Ano6	1
GO:0090036	regulation of protein kinase C signaling	1/332	21/23328	0.26003	0.587595	0.557696	Dgkg	1
GO:1902004	positive regulation of amyloid-beta formation	1/332	21/23328	0.26003	0.587595	0.557696	Chrna7	1
GO:1903209	positive regulation of oxidative stress-induced cell death	1/332	21/23328	0.26003	0.587595	0.557696	Itgam	1
GO:2000209	regulation of anoikis	1/332	21/23328	0.26003	0.587595	0.557696	Notch1	1
GO:2001224	positive regulation of neuron migration	1/332	21/23328	0.26003	0.587595	0.557696	Mdk	1
GO:0006914	autophagy	8/332	425/23328	0.260528	0.587904	0.557989	Arsb/Usp33/Soga1/Atg9a/Dapl1/Srpx/Dcn/Mapk15	8
GO:0061919	process utilizing autophagic mechanism	8/332	425/23328	0.260528	0.587904	0.557989	Arsb/Usp33/Soga1/Atg9a/Dapl1/Srpx/Dcn/Mapk15	8
GO:0030512	negative regulation of transforming growth factor beta receptor signaling pathway	2/332	70/23328	0.262827	0.58912	0.559143	Glg1/Il17rd	2
GO:0055117	regulation of cardiac muscle contraction	2/332	70/23328	0.262827	0.58912	0.559143	Slc8a1/Pde4d	2
GO:0150076	neuroinflammatory response	2/332	70/23328	0.262827	0.58912	0.559143	Itgam/Tyrobp	2
GO:1903317	regulation of protein maturation	2/332	70/23328	0.262827	0.58912	0.559143	Glg1/Sox4	2
GO:2000107	negative regulation of leukocyte apoptotic process	2/332	70/23328	0.262827	0.58912	0.559143	Gpam/Fcer1g	2
GO:1902414	protein localization to cell junction	3/332	125/23328	0.263156	0.58912	0.559143	Gpc6/Vcl/Tyrobp	3
GO:0022407	regulation of cell-cell adhesion	8/332	427/23328	0.264536	0.58912	0.559143	Notch1/Gpam/Mdk/Sox4/Tenm3/Piezo1/Zbtb16/Cd160	8
GO:0050708	regulation of protein secretion	7/332	365/23328	0.264922	0.58912	0.559143	Stxbp5l/Gpam/Gpld1/Sox4/Irs1/Nos1/Npff	7
GO:0001889	liver development	3/332	126/23328	0.266996	0.58912	0.559143	Notch1/Mdk/Vwf	3
GO:0030048	actin filament-based movement	3/332	126/23328	0.266996	0.58912	0.559143	Pde4d/Scn4b/Nos1	3
GO:0120254	olefinic compound metabolic process	3/332	126/23328	0.266996	0.58912	0.559143	Dgkq/H6pd/Bmp5	3
GO:1901216	positive regulation of neuron death	3/332	126/23328	0.266996	0.58912	0.559143	Nos1/Itgam/Tyrobp	3
GO:0002437	inflammatory response to antigenic stimulus	2/332	71/23328	0.268108	0.58912	0.559143	Notch1/Fcer1g	2
GO:0007040	lysosome organization	2/332	71/23328	0.268108	0.58912	0.559143	Srpx/Clvs1	2
GO:0007492	endoderm development	2/332	71/23328	0.268108	0.58912	0.559143	Notch1/Dusp4	2
GO:0042733	embryonic digit morphogenesis	2/332	71/23328	0.268108	0.58912	0.559143	Notch1/Zbtb16	2
GO:0043407	negative regulation of MAP kinase activity	2/332	71/23328	0.268108	0.58912	0.559143	Dusp4/Paqr3	2
GO:0080171	lytic vacuole organization	2/332	71/23328	0.268108	0.58912	0.559143	Srpx/Clvs1	2
GO:0001573	ganglioside metabolic process	1/332	22/23328	0.27057	0.58912	0.559143	B4galnt1	1
GO:0002504	antigen processing and presentation of peptide or polysaccharide antigen via MHC class II	1/332	22/23328	0.27057	0.58912	0.559143	Fcer1g	1
GO:0003323	type B pancreatic cell development	1/332	22/23328	0.27057	0.58912	0.559143	Bmp5	1
GO:0006144	purine nucleobase metabolic process	1/332	22/23328	0.27057	0.58912	0.559143	Xdh	1
GO:0006221	pyrimidine nucleotide biosynthetic process	1/332	22/23328	0.27057	0.58912	0.559143	Uprt	1
GO:0006353	DNA-templated transcription, termination	1/332	22/23328	0.27057	0.58912	0.559143	Mterf1b	1
GO:0006688	glycosphingolipid biosynthetic process	1/332	22/23328	0.27057	0.58912	0.559143	B4galnt1	1
GO:0007635	chemosensory behavior	1/332	22/23328	0.27057	0.58912	0.559143	Adcy3	1
GO:0008356	asymmetric cell division	1/332	22/23328	0.27057	0.58912	0.559143	Zbtb16	1
GO:0009154	purine ribonucleotide catabolic process	1/332	22/23328	0.27057	0.58912	0.559143	Pde4d	1
GO:0009261	ribonucleotide catabolic process	1/332	22/23328	0.27057	0.58912	0.559143	Pde4d	1
GO:0010499	proteasomal ubiquitin-independent protein catabolic process	1/332	22/23328	0.27057	0.58912	0.559143	Psmb9	1
GO:0010842	retina layer formation	1/332	22/23328	0.27057	0.58912	0.559143	Hipk2	1
GO:0016226	iron-sulfur cluster assembly	1/332	22/23328	0.27057	0.58912	0.559143	Bola2	1
GO:0031163	metallo-sulfur cluster assembly	1/332	22/23328	0.27057	0.58912	0.559143	Bola2	1
GO:0044851	hair cycle phase	1/332	22/23328	0.27057	0.58912	0.559143	Notch1	1
GO:0045683	negative regulation of epidermis development	1/332	22/23328	0.27057	0.58912	0.559143	Notch1	1
GO:0048532	anatomical structure arrangement	1/332	22/23328	0.27057	0.58912	0.559143	Usp9x	1
GO:0050860	negative regulation of T cell receptor signaling pathway	1/332	22/23328	0.27057	0.58912	0.559143	Cd160	1
GO:0050908	detection of light stimulus involved in visual perception	1/332	22/23328	0.27057	0.58912	0.559143	Gucy2f	1
GO:0050962	detection of light stimulus involved in sensory perception	1/332	22/23328	0.27057	0.58912	0.559143	Gucy2f	1
GO:0051873	killing by host of symbiont cells	1/332	22/23328	0.27057	0.58912	0.559143	Romo1	1
GO:0060080	inhibitory postsynaptic potential	1/332	22/23328	0.27057	0.58912	0.559143	Glra1	1
GO:0071577	zinc ion transmembrane transport	1/332	22/23328	0.27057	0.58912	0.559143	Slc39a7	1
GO:0080111	DNA demethylation	1/332	22/23328	0.27057	0.58912	0.559143	Usp9x	1
GO:0099170	postsynaptic modulation of chemical synaptic transmission	1/332	22/23328	0.27057	0.58912	0.559143	Dcc	1
GO:0099625	ventricular cardiac muscle cell membrane repolarization	1/332	22/23328	0.27057	0.58912	0.559143	Scn4b	1
GO:1901522	positive regulation of transcription from RNA polymerase II promoter involved in cellular response to chemical stimulus	1/332	22/23328	0.27057	0.58912	0.559143	Notch1	1
GO:1902307	positive regulation of sodium ion transmembrane transport	1/332	22/23328	0.27057	0.58912	0.559143	Nos1	1
GO:1904996	positive regulation of leukocyte adhesion to vascular endothelial cell	1/332	22/23328	0.27057	0.58912	0.559143	Mdk	1
GO:1990776	response to angiotensin	1/332	22/23328	0.27057	0.58912	0.559143	Irs1	1
GO:2001026	regulation of endothelial cell chemotaxis	1/332	22/23328	0.27057	0.58912	0.559143	Notch1	1
GO:0018210	peptidyl-threonine modification	3/332	127/23328	0.270843	0.58912	0.559143	Cdc42bpb/Dgkq/Hipk2	3
GO:0042157	lipoprotein metabolic process	3/332	127/23328	0.270843	0.58912	0.559143	Dbi/Apoc1/Npc1l1	3
GO:0060048	cardiac muscle contraction	3/332	127/23328	0.270843	0.58912	0.559143	Slc8a1/Pde4d/Scn4b	3
GO:0090090	negative regulation of canonical Wnt signaling pathway	3/332	127/23328	0.270843	0.58912	0.559143	Notch1/Mdk/Sox10	3
GO:0045123	cellular extravasation	2/332	72/23328	0.273389	0.593022	0.562846	Mdk/Itgam	2
GO:0048002	antigen processing and presentation of peptide antigen	2/332	72/23328	0.273389	0.593022	0.562846	H2-T24/Fcer1g	2
GO:1903845	negative regulation of cellular response to transforming growth factor beta stimulus	2/332	72/23328	0.273389	0.593022	0.562846	Glg1/Il17rd	2
GO:0007187	G protein-coupled receptor signaling pathway, coupled to cyclic nucleotide second messenger	5/332	246/23328	0.273548	0.593022	0.562846	Gpr26/Adcy9/Nos1/Adcyap1r1/Adcy3	5
GO:0043583	ear development	5/332	246/23328	0.273548	0.593022	0.562846	Gabrb2/Notch1/Rpl38/Lin7a/Bmp5	5
GO:0070372	regulation of ERK1 and ERK2 cascade	6/332	308/23328	0.275827	0.593283	0.563094	Timp3/Notch1/Dusp4/Dcc/Chrna7/Psca	6
GO:0008202	steroid metabolic process	6/332	309/23328	0.278253	0.593283	0.563094	Dhcr24/Dgkq/H6pd/Apoc1/Npc1l1/Bmp5	6
GO:0014065	phosphatidylinositol 3-kinase signaling	3/332	129/23328	0.278555	0.593283	0.563094	Irs1/Dcn/Cd160	3
GO:0033138	positive regulation of peptidyl-serine phosphorylation	3/332	129/23328	0.278555	0.593283	0.563094	Tenm1/Chrna7/Nos1	3
GO:0060294	cilium movement involved in cell motility	3/332	129/23328	0.278555	0.593283	0.563094	Chrna7/Spem1/Adcy3	3
GO:0061008	hepaticobiliary system development	3/332	129/23328	0.278555	0.593283	0.563094	Notch1/Mdk/Vwf	3
GO:0043627	response to estrogen	2/332	73/23328	0.278668	0.593283	0.563094	Arsb/Nos1	2
GO:0090501	RNA phosphodiester bond hydrolysis	2/332	73/23328	0.278668	0.593283	0.563094	Nynrin/Rpp40	2
GO:0097120	receptor localization to synapse	2/332	73/23328	0.278668	0.593283	0.563094	Gpc6/Tyrobp	2
GO:0045785	positive regulation of cell adhesion	8/332	435/23328	0.280746	0.593283	0.563094	Gpam/Mdk/Sox4/Rell2/Piezo1/Zbtb16/Rhod/Cd160	8
GO:0002834	regulation of response to tumor cell	1/332	23/23328	0.280961	0.593283	0.563094	Cd160	1
GO:0002837	regulation of immune response to tumor cell	1/332	23/23328	0.280961	0.593283	0.563094	Cd160	1
GO:0003176	aortic valve development	1/332	23/23328	0.280961	0.593283	0.563094	Notch1	1
GO:0003283	atrial septum development	1/332	23/23328	0.280961	0.593283	0.563094	Sox4	1
GO:0009065	glutamine family amino acid catabolic process	1/332	23/23328	0.280961	0.593283	0.563094	Nos1	1
GO:0010996	response to auditory stimulus	1/332	23/23328	0.280961	0.593283	0.563094	Mdk	1
GO:0021692	cerebellar Purkinje cell layer morphogenesis	1/332	23/23328	0.280961	0.593283	0.563094	Atp7a	1
GO:0032196	transposition	1/332	23/23328	0.280961	0.593283	0.563094	Zfp457	1
GO:0036003	positive regulation of transcription from RNA polymerase II promoter in response to stress	1/332	23/23328	0.280961	0.593283	0.563094	Notch1	1
GO:0042572	retinol metabolic process	1/332	23/23328	0.280961	0.593283	0.563094	Rdh8	1
GO:0043576	regulation of respiratory gaseous exchange	1/332	23/23328	0.280961	0.593283	0.563094	Glra1	1
GO:0045606	positive regulation of epidermal cell differentiation	1/332	23/23328	0.280961	0.593283	0.563094	Notch1	1
GO:0046931	pore complex assembly	1/332	23/23328	0.280961	0.593283	0.563094	Ano6	1
GO:0048485	sympathetic nervous system development	1/332	23/23328	0.280961	0.593283	0.563094	Sox4	1
GO:0050961	detection of temperature stimulus involved in sensory perception	1/332	23/23328	0.280961	0.593283	0.563094	Mmp24	1
GO:0051156	glucose 6-phosphate metabolic process	1/332	23/23328	0.280961	0.593283	0.563094	H6pd	1
GO:0070977	bone maturation	1/332	23/23328	0.280961	0.593283	0.563094	Ano6	1
GO:0071450	cellular response to oxygen radical	1/332	23/23328	0.280961	0.593283	0.563094	Atp7a	1
GO:0071451	cellular response to superoxide	1/332	23/23328	0.280961	0.593283	0.563094	Atp7a	1
GO:0071467	cellular response to pH	1/332	23/23328	0.280961	0.593283	0.563094	Gpld1	1
GO:0090190	positive regulation of branching involved in ureteric bud morphogenesis	1/332	23/23328	0.280961	0.593283	0.563094	Wnt2b	1
GO:0097186	amelogenesis	1/332	23/23328	0.280961	0.593283	0.563094	Slc24a4	1
GO:0098703	calcium ion import across plasma membrane	1/332	23/23328	0.280961	0.593283	0.563094	Slc8a1	1
GO:0101023	vascular endothelial cell proliferation	1/332	23/23328	0.280961	0.593283	0.563094	Mdk	1
GO:1900242	regulation of synaptic vesicle endocytosis	1/332	23/23328	0.280961	0.593283	0.563094	Dgkq	1
GO:1901626	regulation of postsynaptic membrane organization	1/332	23/23328	0.280961	0.593283	0.563094	Sorbs1	1
GO:1903306	negative regulation of regulated secretory pathway	1/332	23/23328	0.280961	0.593283	0.563094	Notch1	1
GO:1905562	regulation of vascular endothelial cell proliferation	1/332	23/23328	0.280961	0.593283	0.563094	Mdk	1
GO:2000345	regulation of hepatocyte proliferation	1/332	23/23328	0.280961	0.593283	0.563094	Mdk	1
GO:2000831	regulation of steroid hormone secretion	1/332	23/23328	0.280961	0.593283	0.563094	Retn	1
GO:0032368	regulation of lipid transport	3/332	130/23328	0.282419	0.595973	0.565647	Dbi/Retn/Apoc1	3
GO:0090596	sensory organ morphogenesis	6/332	311/23328	0.28312	0.597067	0.566685	Rpl38/Tenm3/Hipk2/Cryaa/Gngt1/Crygb	6
GO:0002292	T cell differentiation involved in immune response	2/332	74/23328	0.283944	0.597255	0.566864	Atp7a/Fcer1g	2
GO:0007422	peripheral nervous system development	2/332	74/23328	0.283944	0.597255	0.566864	Sox10/Lgi4	2
GO:0034404	nucleobase-containing small molecule biosynthetic process	2/332	74/23328	0.283944	0.597255	0.566864	Pde4d/Dctpp1	2
GO:0042273	ribosomal large subunit biogenesis	2/332	74/23328	0.283944	0.597255	0.566864	Rpl38/Wdr74	2
GO:0031330	negative regulation of cellular catabolic process	5/332	250/23328	0.284459	0.597952	0.567525	Timp3/Gpld1/Dapl1/Dbi/Hipk2	5
GO:0055002	striated muscle cell development	4/332	190/23328	0.286043	0.600875	0.5703	Slc8a1/Lmod1/Tmod1/Krt8	4
GO:0007368	determination of left/right symmetry	3/332	131/23328	0.286287	0.600875	0.5703	Notch1/Acvr2b/Dnaaf2	3
GO:0043254	regulation of protein-containing complex assembly	8/332	438/23328	0.286893	0.600875	0.5703	Sptb/Tenm1/Piezo1/Spidr/Lmod1/Tmod1/Tmsb15b1/Mapk15	8
GO:0048645	animal organ formation	2/332	75/23328	0.289217	0.600875	0.5703	Notch1/Wnt2b	2
GO:0034763	negative regulation of transmembrane transport	3/332	132/23328	0.29016	0.600875	0.5703	Slc6a9/Atp7a/Nos1	3
GO:0045860	positive regulation of protein kinase activity	8/332	440/23328	0.29101	0.600875	0.5703	Adnp/Acvr2b/Tenm1/Map3k9/Chrna7/Alk/Kiss1r/Trf	8
GO:0000466	maturation of 5.8S rRNA from tricistronic rRNA transcript (SSU-rRNA, 5.8S rRNA, LSU-rRNA)	1/332	24/23328	0.291205	0.600875	0.5703	Rpp40	1
GO:0002864	regulation of acute inflammatory response to antigenic stimulus	1/332	24/23328	0.291205	0.600875	0.5703	Fcer1g	1
GO:0006298	mismatch repair	1/332	24/23328	0.291205	0.600875	0.5703	Rpa3	1
GO:0006691	leukotriene metabolic process	1/332	24/23328	0.291205	0.600875	0.5703	Alox5ap	1
GO:0008535	respiratory chain complex IV assembly	1/332	24/23328	0.291205	0.600875	0.5703	Pet100	1
GO:0015985	energy coupled proton transport, down electrochemical gradient	1/332	24/23328	0.291205	0.600875	0.5703	Atp5k	1
GO:0015986	ATP synthesis coupled proton transport	1/332	24/23328	0.291205	0.600875	0.5703	Atp5k	1
GO:0022010	central nervous system myelination	1/332	24/23328	0.291205	0.600875	0.5703	Sox10	1
GO:0032291	axon ensheathment in central nervous system	1/332	24/23328	0.291205	0.600875	0.5703	Sox10	1
GO:0032691	negative regulation of interleukin-1 beta production	1/332	24/23328	0.291205	0.600875	0.5703	Chrna7	1
GO:0033008	positive regulation of mast cell activation involved in immune response	1/332	24/23328	0.291205	0.600875	0.5703	Fcer1g	1
GO:0035510	DNA dealkylation	1/332	24/23328	0.291205	0.600875	0.5703	Usp9x	1
GO:0036314	response to sterol	1/332	24/23328	0.291205	0.600875	0.5703	Gpld1	1
GO:0042474	middle ear morphogenesis	1/332	24/23328	0.291205	0.600875	0.5703	Rpl38	1
GO:0043306	positive regulation of mast cell degranulation	1/332	24/23328	0.291205	0.600875	0.5703	Fcer1g	1
GO:0051882	mitochondrial depolarization	1/332	24/23328	0.291205	0.600875	0.5703	Dcn	1
GO:0060972	left/right pattern formation	1/332	24/23328	0.291205	0.600875	0.5703	Notch1	1
GO:0070199	establishment of protein localization to chromosome	1/332	24/23328	0.291205	0.600875	0.5703	Spidr	1
GO:0072525	pyridine-containing compound biosynthetic process	1/332	24/23328	0.291205	0.600875	0.5703	Pdxk	1
GO:0097150	neuronal stem cell population maintenance	1/332	24/23328	0.291205	0.600875	0.5703	Mmp24	1
GO:0098869	cellular oxidant detoxification	1/332	24/23328	0.291205	0.600875	0.5703	Atp7a	1
GO:0099623	regulation of cardiac muscle cell membrane repolarization	1/332	24/23328	0.291205	0.600875	0.5703	Scn4b	1
GO:1902656	calcium ion import into cytosol	1/332	24/23328	0.291205	0.600875	0.5703	Slc8a1	1
GO:0006094	gluconeogenesis	2/332	76/23328	0.294485	0.60649	0.575628	Soga1/Dgkq	2
GO:0050663	cytokine secretion	2/332	76/23328	0.294485	0.60649	0.575628	Gpam/S100a13	2
GO:1901606	alpha-amino acid catabolic process	2/332	76/23328	0.294485	0.60649	0.575628	Nos1/Gcat	2
GO:0060541	respiratory system development	5/332	254/23328	0.295451	0.607459	0.576548	Notch1/Acvr2b/Atp7a/Wnt2b/Adamts2	5
GO:0003002	regionalization	7/332	379/23328	0.295892	0.607459	0.576548	Notch1/Acvr2b/Wnt2b/Hipk2/Zbtb16/Fezf1/Itgam	7
GO:0001936	regulation of endothelial cell proliferation	3/332	134/23328	0.297917	0.607459	0.576548	Vash1/Mdk/Xdh	3
GO:0045995	regulation of embryonic development	3/332	134/23328	0.297917	0.607459	0.576548	Notch1/Nr2c2/Wnt2b	3
GO:0003205	cardiac chamber development	4/332	194/23328	0.298769	0.607459	0.576548	Notch1/Ndst1/Sox4/Bmp5	4
GO:0043507	positive regulation of JUN kinase activity	2/332	77/23328	0.299747	0.607459	0.576548	Map3k9/Trf	2
GO:0002418	immune response to tumor cell	1/332	25/23328	0.301303	0.607459	0.576548	Cd160	1
GO:0003094	glomerular filtration	1/332	25/23328	0.301303	0.607459	0.576548	Tbc1d8b	1
GO:0009394	2'-deoxyribonucleotide metabolic process	1/332	25/23328	0.301303	0.607459	0.576548	Dctpp1	1
GO:0010759	positive regulation of macrophage chemotaxis	1/332	25/23328	0.301303	0.607459	0.576548	Mdk	1
GO:0010894	negative regulation of steroid biosynthetic process	1/332	25/23328	0.301303	0.607459	0.576548	Bmp5	1
GO:0019692	deoxyribose phosphate metabolic process	1/332	25/23328	0.301303	0.607459	0.576548	Dctpp1	1
GO:0032480	negative regulation of type I interferon production	1/332	25/23328	0.301303	0.607459	0.576548	Atg9a	1
GO:0032753	positive regulation of interleukin-4 production	1/332	25/23328	0.301303	0.607459	0.576548	Fcer1g	1
GO:0042430	indole-containing compound metabolic process	1/332	25/23328	0.301303	0.607459	0.576548	Atp7a	1
GO:0043567	regulation of insulin-like growth factor receptor signaling pathway	1/332	25/23328	0.301303	0.607459	0.576548	Bmp5	1
GO:0045939	negative regulation of steroid metabolic process	1/332	25/23328	0.301303	0.607459	0.576548	Bmp5	1
GO:0046471	phosphatidylglycerol metabolic process	1/332	25/23328	0.301303	0.607459	0.576548	Gpam	1
GO:0046688	response to copper ion	1/332	25/23328	0.301303	0.607459	0.576548	Atp7a	1
GO:0051883	killing of cells in other organism involved in symbiotic interaction	1/332	25/23328	0.301303	0.607459	0.576548	Romo1	1
GO:0060004	reflex	1/332	25/23328	0.301303	0.607459	0.576548	Glra1	1
GO:0061213	positive regulation of mesonephros development	1/332	25/23328	0.301303	0.607459	0.576548	Wnt2b	1
GO:0070633	transepithelial transport	1/332	25/23328	0.301303	0.607459	0.576548	Gpld1	1
GO:0071108	protein K48-linked deubiquitination	1/332	25/23328	0.301303	0.607459	0.576548	Usp33	1
GO:0072528	pyrimidine-containing compound biosynthetic process	1/332	25/23328	0.301303	0.607459	0.576548	Uprt	1
GO:0086019	cell-cell signaling involved in cardiac conduction	1/332	25/23328	0.301303	0.607459	0.576548	Scn4b	1
GO:0090114	COPII-coated vesicle budding	1/332	25/23328	0.301303	0.607459	0.576548	Mapk15	1
GO:0090151	establishment of protein localization to mitochondrial membrane	1/332	25/23328	0.301303	0.607459	0.576548	Romo1	1
GO:0090169	regulation of spindle assembly	1/332	25/23328	0.301303	0.607459	0.576548	Mapk15	1
GO:0097164	ammonium ion metabolic process	1/332	25/23328	0.301303	0.607459	0.576548	Atp7a	1
GO:1902993	positive regulation of amyloid precursor protein catabolic process	1/332	25/23328	0.301303	0.607459	0.576548	Chrna7	1
GO:1904738	vascular associated smooth muscle cell migration	1/332	25/23328	0.301303	0.607459	0.576548	Atp7a	1
GO:1904752	regulation of vascular associated smooth muscle cell migration	1/332	25/23328	0.301303	0.607459	0.576548	Atp7a	1
GO:2000737	negative regulation of stem cell differentiation	1/332	25/23328	0.301303	0.607459	0.576548	Notch1	1
GO:0043467	regulation of generation of precursor metabolites and energy	3/332	135/23328	0.3018	0.608085	0.577143	Sorbs1/Atp7a/Irs1	3
GO:0003208	cardiac ventricle morphogenesis	2/332	78/23328	0.305004	0.610875	0.57979	Notch1/Sox4	2
GO:0005977	glycogen metabolic process	2/332	78/23328	0.305004	0.610875	0.57979	Sorbs1/Irs1	2
GO:0006073	cellular glucan metabolic process	2/332	78/23328	0.305004	0.610875	0.57979	Sorbs1/Irs1	2
GO:0009142	nucleoside triphosphate biosynthetic process	2/332	78/23328	0.305004	0.610875	0.57979	Atp5k/Nudt2	2
GO:0044042	glucan metabolic process	2/332	78/23328	0.305004	0.610875	0.57979	Sorbs1/Irs1	2
GO:0060563	neuroepithelial cell differentiation	2/332	78/23328	0.305004	0.610875	0.57979	Notch1/Sox4	2
GO:0060976	coronary vasculature development	2/332	78/23328	0.305004	0.610875	0.57979	Notch1/Ndst1	2
GO:1901983	regulation of protein acetylation	2/332	78/23328	0.305004	0.610875	0.57979	Sox4/Nos1	2
GO:0048771	tissue remodeling	4/332	196/23328	0.305159	0.610875	0.57979	Acvr2b/Mdk/Atp7a/Trf	4
GO:0097553	calcium ion transmembrane import into cytosol	3/332	136/23328	0.305685	0.610875	0.57979	Slc8a1/Pde4d/Dbi	3
GO:0050773	regulation of dendrite development	4/332	197/23328	0.308359	0.610875	0.57979	Alk/Dgkg/Il1rapl1/Bmp5	4
GO:0007050	cell cycle arrest	3/332	137/23328	0.309573	0.610875	0.57979	Notch1/Vash1/Sox4	3
GO:0009205	purine ribonucleoside triphosphate metabolic process	2/332	79/23328	0.310252	0.610875	0.57979	Atp5k/Nudt2	2
GO:0019319	hexose biosynthetic process	2/332	79/23328	0.310252	0.610875	0.57979	Soga1/Dgkq	2
GO:0045471	response to ethanol	2/332	79/23328	0.310252	0.610875	0.57979	Glra1/Chrna7	2
GO:0051966	regulation of synaptic transmission, glutamatergic	2/332	79/23328	0.310252	0.610875	0.57979	Dgki/Grik3	2
GO:0060191	regulation of lipase activity	2/332	79/23328	0.310252	0.610875	0.57979	Adcyap1r1/Apoc1	2
GO:0000303	response to superoxide	1/332	26/23328	0.311257	0.610875	0.57979	Atp7a	1
GO:0001780	neutrophil homeostasis	1/332	26/23328	0.311257	0.610875	0.57979	Itgam	1
GO:0003084	positive regulation of systemic arterial blood pressure	1/332	26/23328	0.311257	0.610875	0.57979	Chrna7	1
GO:0006195	purine nucleotide catabolic process	1/332	26/23328	0.311257	0.610875	0.57979	Pde4d	1
GO:0009713	catechol-containing compound biosynthetic process	1/332	26/23328	0.311257	0.610875	0.57979	Atp7a	1
GO:0010592	positive regulation of lamellipodium assembly	1/332	26/23328	0.311257	0.610875	0.57979	Atp7a	1
GO:0030204	chondroitin sulfate metabolic process	1/332	26/23328	0.311257	0.610875	0.57979	Dcn	1
GO:0030325	adrenal gland development	1/332	26/23328	0.311257	0.610875	0.57979	Mdk	1
GO:0033622	integrin activation	1/332	26/23328	0.311257	0.610875	0.57979	Piezo1	1
GO:0035929	steroid hormone secretion	1/332	26/23328	0.311257	0.610875	0.57979	Retn	1
GO:0042104	positive regulation of activated T cell proliferation	1/332	26/23328	0.311257	0.610875	0.57979	Gpam	1
GO:0042423	catecholamine biosynthetic process	1/332	26/23328	0.311257	0.610875	0.57979	Atp7a	1
GO:0044342	type B pancreatic cell proliferation	1/332	26/23328	0.311257	0.610875	0.57979	Fmc1	1
GO:0048791	calcium ion-regulated exocytosis of neurotransmitter	1/332	26/23328	0.311257	0.610875	0.57979	Syt10	1
GO:0051307	meiotic chromosome separation	1/332	26/23328	0.311257	0.610875	0.57979	Mapk15	1
GO:0055094	response to lipoprotein particle	1/332	26/23328	0.311257	0.610875	0.57979	Fcer1g	1
GO:0065005	protein-lipid complex assembly	1/332	26/23328	0.311257	0.610875	0.57979	Pcdhga3	1
GO:0070168	negative regulation of biomineral tissue development	1/332	26/23328	0.311257	0.610875	0.57979	Notch1	1
GO:0070233	negative regulation of T cell apoptotic process	1/332	26/23328	0.311257	0.610875	0.57979	Gpam	1
GO:0072012	glomerulus vasculature development	1/332	26/23328	0.311257	0.610875	0.57979	Notch1	1
GO:0090189	regulation of branching involved in ureteric bud morphogenesis	1/332	26/23328	0.311257	0.610875	0.57979	Wnt2b	1
GO:0090382	phagosome maturation	1/332	26/23328	0.311257	0.610875	0.57979	Srpx	1
GO:0097205	renal filtration	1/332	26/23328	0.311257	0.610875	0.57979	Tbc1d8b	1
GO:0110150	negative regulation of biomineralization	1/332	26/23328	0.311257	0.610875	0.57979	Notch1	1
GO:0140058	neuron projection arborization	1/332	26/23328	0.311257	0.610875	0.57979	Chrna7	1
GO:1904353	regulation of telomere capping	1/332	26/23328	0.311257	0.610875	0.57979	Mapk15	1
GO:0035023	regulation of Rho protein signal transduction	3/332	138/23328	0.313462	0.613095	0.581897	Kctd10/Ccdc125/Col3a1	3
GO:0071887	leukocyte apoptotic process	3/332	138/23328	0.313462	0.613095	0.581897	Gpam/Itgam/Fcer1g	3
GO:0002703	regulation of leukocyte mediated immunity	5/332	261/23328	0.314851	0.613095	0.581897	H2-T24/Itgam/Fcer1g/Tyrobp/Cd160	5
GO:0016042	lipid catabolic process	6/332	324/23328	0.315178	0.613095	0.581897	Gpld1/Etfb/Dbi/Fmc1/Irs1/Apoc1	6
GO:0032651	regulation of interleukin-1 beta production	2/332	80/23328	0.315493	0.613095	0.581897	Chrna7/Tyrobp	2
GO:2001259	positive regulation of cation channel activity	2/332	80/23328	0.315493	0.613095	0.581897	Kcna1/Rgs9	2
GO:1902905	positive regulation of supramolecular fiber organization	4/332	200/23328	0.317979	0.613095	0.581897	Tenm1/Tesk1/Lmod1/Kiss1r	4
GO:0010389	regulation of G2/M transition of mitotic cell cycle	2/332	81/23328	0.320725	0.613095	0.581897	Kcnh5/Mta3	2
GO:0043525	positive regulation of neuron apoptotic process	2/332	81/23328	0.320725	0.613095	0.581897	Itgam/Tyrobp	2
GO:0000305	response to oxygen radical	1/332	27/23328	0.32107	0.613095	0.581897	Atp7a	1
GO:0000469	cleavage involved in rRNA processing	1/332	27/23328	0.32107	0.613095	0.581897	Rpp40	1
GO:0002068	glandular epithelial cell development	1/332	27/23328	0.32107	0.613095	0.581897	Bmp5	1
GO:0002478	antigen processing and presentation of exogenous peptide antigen	1/332	27/23328	0.32107	0.613095	0.581897	Fcer1g	1
GO:0006779	porphyrin-containing compound biosynthetic process	1/332	27/23328	0.32107	0.613095	0.581897	Sptb	1
GO:0006882	cellular zinc ion homeostasis	1/332	27/23328	0.32107	0.613095	0.581897	Slc39a7	1
GO:0006925	inflammatory cell apoptotic process	1/332	27/23328	0.32107	0.613095	0.581897	Itgam	1
GO:0010971	positive regulation of G2/M transition of mitotic cell cycle	1/332	27/23328	0.32107	0.613095	0.581897	Mta3	1
GO:0014829	vascular associated smooth muscle contraction	1/332	27/23328	0.32107	0.613095	0.581897	Slc8a1	1
GO:0015874	norepinephrine transport	1/332	27/23328	0.32107	0.613095	0.581897	Chrna7	1
GO:0016048	detection of temperature stimulus	1/332	27/23328	0.32107	0.613095	0.581897	Mmp24	1
GO:0030194	positive regulation of blood coagulation	1/332	27/23328	0.32107	0.613095	0.581897	Ano6	1
GO:0032925	regulation of activin receptor signaling pathway	1/332	27/23328	0.32107	0.613095	0.581897	Acvr2b	1
GO:0033014	tetrapyrrole biosynthetic process	1/332	27/23328	0.32107	0.613095	0.581897	Sptb	1
GO:0045780	positive regulation of bone resorption	1/332	27/23328	0.32107	0.613095	0.581897	Trf	1
GO:0046852	positive regulation of bone remodeling	1/332	27/23328	0.32107	0.613095	0.581897	Trf	1
GO:0048745	smooth muscle tissue development	1/332	27/23328	0.32107	0.613095	0.581897	Col3a1	1
GO:0048799	animal organ maturation	1/332	27/23328	0.32107	0.613095	0.581897	Ano6	1
GO:0048843	negative regulation of axon extension involved in axon guidance	1/332	27/23328	0.32107	0.613095	0.581897	Slit1	1
GO:0051767	nitric-oxide synthase biosynthetic process	1/332	27/23328	0.32107	0.613095	0.581897	Pggt1b	1
GO:0051769	regulation of nitric-oxide synthase biosynthetic process	1/332	27/23328	0.32107	0.613095	0.581897	Pggt1b	1
GO:0060045	positive regulation of cardiac muscle cell proliferation	1/332	27/23328	0.32107	0.613095	0.581897	Notch1	1
GO:0060713	labyrinthine layer morphogenesis	1/332	27/23328	0.32107	0.613095	0.581897	Bmp5	1
GO:0060716	labyrinthine layer blood vessel development	1/332	27/23328	0.32107	0.613095	0.581897	Vash1	1
GO:0061298	retina vasculature development in camera-type eye	1/332	27/23328	0.32107	0.613095	0.581897	Acvr2b	1
GO:0061437	renal system vasculature development	1/332	27/23328	0.32107	0.613095	0.581897	Notch1	1
GO:0061440	kidney vasculature development	1/332	27/23328	0.32107	0.613095	0.581897	Notch1	1
GO:0071361	cellular response to ethanol	1/332	27/23328	0.32107	0.613095	0.581897	Glra1	1
GO:0071677	positive regulation of mononuclear cell migration	1/332	27/23328	0.32107	0.613095	0.581897	Ano6	1
GO:0090023	positive regulation of neutrophil chemotaxis	1/332	27/23328	0.32107	0.613095	0.581897	Mdk	1
GO:1900048	positive regulation of hemostasis	1/332	27/23328	0.32107	0.613095	0.581897	Ano6	1
GO:1901018	positive regulation of potassium ion transmembrane transporter activity	1/332	27/23328	0.32107	0.613095	0.581897	Kcna1	1
GO:1903010	regulation of bone development	1/332	27/23328	0.32107	0.613095	0.581897	Tyrobp	1
GO:1903319	positive regulation of protein maturation	1/332	27/23328	0.32107	0.613095	0.581897	Sox4	1
GO:1904994	regulation of leukocyte adhesion to vascular endothelial cell	1/332	27/23328	0.32107	0.613095	0.581897	Mdk	1
GO:1905939	regulation of gonad development	1/332	27/23328	0.32107	0.613095	0.581897	Retn	1
GO:0009855	determination of bilateral symmetry	3/332	140/23328	0.321243	0.613095	0.581897	Notch1/Acvr2b/Dnaaf2	3
GO:0046330	positive regulation of JNK cascade	3/332	140/23328	0.321243	0.613095	0.581897	Map3k9/Hipk2/Trf	3
GO:0009799	specification of symmetry	3/332	141/23328	0.325135	0.61647	0.585101	Notch1/Acvr2b/Dnaaf2	3
GO:0032370	positive regulation of lipid transport	2/332	82/23328	0.325947	0.61647	0.585101	Dbi/Retn	2
GO:0060113	inner ear receptor cell differentiation	2/332	82/23328	0.325947	0.61647	0.585101	Gabrb2/Notch1	2
GO:1901019	regulation of calcium ion transmembrane transporter activity	2/332	82/23328	0.325947	0.61647	0.585101	Pde4d/Nos1ap	2
GO:0002285	lymphocyte activation involved in immune response	4/332	203/23328	0.327623	0.61647	0.585101	Mdk/Atp7a/Fcer1g/Cd160	4
GO:0046488	phosphatidylinositol metabolic process	3/332	142/23328	0.329026	0.61647	0.585101	Gpld1/Sacm1l/Itpkc	3
GO:0050906	detection of stimulus involved in sensory perception	3/332	142/23328	0.329026	0.61647	0.585101	Kcna1/Mmp24/Gucy2f	3
GO:0002347	response to tumor cell	1/332	28/23328	0.330744	0.61647	0.585101	Cd160	1
GO:0002693	positive regulation of cellular extravasation	1/332	28/23328	0.330744	0.61647	0.585101	Mdk	1
GO:0007271	synaptic transmission, cholinergic	1/332	28/23328	0.330744	0.61647	0.585101	Chrna7	1
GO:0008156	negative regulation of DNA replication	1/332	28/23328	0.330744	0.61647	0.585101	Mapk15	1
GO:0008340	determination of adult lifespan	1/332	28/23328	0.330744	0.61647	0.585101	Atn1	1
GO:0010155	regulation of proton transport	1/332	28/23328	0.330744	0.61647	0.585101	Atp7a	1
GO:0010460	positive regulation of heart rate	1/332	28/23328	0.330744	0.61647	0.585101	Chrna7	1
GO:0019835	cytolysis	1/332	28/23328	0.330744	0.61647	0.585101	Romo1	1
GO:0031365	N-terminal protein amino acid modification	1/332	28/23328	0.330744	0.61647	0.585101	Sox4	1
GO:0042744	hydrogen peroxide catabolic process	1/332	28/23328	0.330744	0.61647	0.585101	Hbb-bt	1
GO:0045663	positive regulation of myoblast differentiation	1/332	28/23328	0.330744	0.61647	0.585101	Nr2c2	1
GO:0045922	negative regulation of fatty acid metabolic process	1/332	28/23328	0.330744	0.61647	0.585101	Dbi	1
GO:0045954	positive regulation of natural killer cell mediated cytotoxicity	1/332	28/23328	0.330744	0.61647	0.585101	Cd160	1
GO:0046856	phosphatidylinositol dephosphorylation	1/332	28/23328	0.330744	0.61647	0.585101	Sacm1l	1
GO:0048820	hair follicle maturation	1/332	28/23328	0.330744	0.61647	0.585101	Notch1	1
GO:0051446	positive regulation of meiotic cell cycle	1/332	28/23328	0.330744	0.61647	0.585101	Mapk15	1
GO:0055069	zinc ion homeostasis	1/332	28/23328	0.330744	0.61647	0.585101	Slc39a7	1
GO:0060037	pharyngeal system development	1/332	28/23328	0.330744	0.61647	0.585101	Bmp5	1
GO:0060384	innervation	1/332	28/23328	0.330744	0.61647	0.585101	Gabrb2	1
GO:0061217	regulation of mesonephros development	1/332	28/23328	0.330744	0.61647	0.585101	Wnt2b	1
GO:0071402	cellular response to lipoprotein particle stimulus	1/332	28/23328	0.330744	0.61647	0.585101	Fcer1g	1
GO:0072395	signal transduction involved in cell cycle checkpoint	1/332	28/23328	0.330744	0.61647	0.585101	Sox4	1
GO:0072401	signal transduction involved in DNA integrity checkpoint	1/332	28/23328	0.330744	0.61647	0.585101	Sox4	1
GO:0072422	signal transduction involved in DNA damage checkpoint	1/332	28/23328	0.330744	0.61647	0.585101	Sox4	1
GO:0090025	regulation of monocyte chemotaxis	1/332	28/23328	0.330744	0.61647	0.585101	Ano6	1
GO:1901532	regulation of hematopoietic progenitor cell differentiation	1/332	28/23328	0.330744	0.61647	0.585101	Notch1	1
GO:1902668	negative regulation of axon guidance	1/332	28/23328	0.330744	0.61647	0.585101	Slit1	1
GO:1903671	negative regulation of sprouting angiogenesis	1/332	28/23328	0.330744	0.61647	0.585101	Notch1	1
GO:0002532	production of molecular mediator involved in inflammatory response	2/332	83/23328	0.331158	0.61647	0.585101	Fcer1g/Alox5ap	2
GO:0006664	glycolipid metabolic process	2/332	83/23328	0.331158	0.61647	0.585101	Gpld1/B4galnt1	2
GO:0009199	ribonucleoside triphosphate metabolic process	2/332	83/23328	0.331158	0.61647	0.585101	Atp5k/Nudt2	2
GO:0030168	platelet activation	2/332	83/23328	0.331158	0.61647	0.585101	Vwf/Fcer1g	2
GO:0042147	retrograde transport, endosome to Golgi	2/332	83/23328	0.331158	0.61647	0.585101	Prepl/Sgsm2	2
GO:0046323	glucose import	2/332	83/23328	0.331158	0.61647	0.585101	Sorbs1/Irs1	2
GO:0060415	muscle tissue morphogenesis	2/332	83/23328	0.331158	0.61647	0.585101	Notch1/Col3a1	2
GO:0072384	organelle transport along microtubule	2/332	83/23328	0.331158	0.61647	0.585101	Kif3c/Kifc1	2
GO:0048588	developmental cell growth	5/332	267/23328	0.331609	0.616956	0.585562	Adnp/Slit1/Usp9x/Flrt1/Vcl	5
GO:0006942	regulation of striated muscle contraction	2/332	84/23328	0.336358	0.621015	0.589415	Slc8a1/Pde4d	2
GO:0030148	sphingolipid biosynthetic process	2/332	84/23328	0.336358	0.621015	0.589415	Cers1/B4galnt1	2
GO:0043154	negative regulation of cysteine-type endopeptidase activity involved in apoptotic process	2/332	84/23328	0.336358	0.621015	0.589415	Dhcr24/Cryaa	2
GO:0046530	photoreceptor cell differentiation	2/332	84/23328	0.336358	0.621015	0.589415	Notch1/Gngt1	2
GO:0050766	positive regulation of phagocytosis	2/332	84/23328	0.336358	0.621015	0.589415	Ano6/Fcer1g	2
GO:1903509	liposaccharide metabolic process	2/332	84/23328	0.336358	0.621015	0.589415	Gpld1/B4galnt1	2
GO:0001837	epithelial to mesenchymal transition	3/332	144/23328	0.336808	0.621015	0.589415	Notch1/Mdk/Il17rd	3
GO:0002708	positive regulation of lymphocyte mediated immunity	3/332	144/23328	0.336808	0.621015	0.589415	H2-T24/Fcer1g/Cd160	3
GO:0071333	cellular response to glucose stimulus	3/332	144/23328	0.336808	0.621015	0.589415	Gpld1/Sox4/Ptprn2	3
GO:0106106	cold-induced thermogenesis	3/332	144/23328	0.336808	0.621015	0.589415	Notch1/Acvr2b/Fabp4	3
GO:0120161	regulation of cold-induced thermogenesis	3/332	144/23328	0.336808	0.621015	0.589415	Notch1/Acvr2b/Fabp4	3
GO:0001516	prostaglandin biosynthetic process	1/332	29/23328	0.34028	0.621015	0.589415	Ptgds	1
GO:0002717	positive regulation of natural killer cell mediated immunity	1/332	29/23328	0.34028	0.621015	0.589415	Cd160	1
GO:0007214	gamma-aminobutyric acid signaling pathway	1/332	29/23328	0.34028	0.621015	0.589415	Gabrb2	1
GO:0007602	phototransduction	1/332	29/23328	0.34028	0.621015	0.589415	Gngt1	1
GO:0009167	purine ribonucleoside monophosphate metabolic process	1/332	29/23328	0.34028	0.621015	0.589415	Nudt2	1
GO:0018126	protein hydroxylation	1/332	29/23328	0.34028	0.621015	0.589415	P3h2	1
GO:0021952	central nervous system projection neuron axonogenesis	1/332	29/23328	0.34028	0.621015	0.589415	Dcc	1
GO:0030318	melanocyte differentiation	1/332	29/23328	0.34028	0.621015	0.589415	Sox10	1
GO:0030511	positive regulation of transforming growth factor beta receptor signaling pathway	1/332	29/23328	0.34028	0.621015	0.589415	Hipk2	1
GO:0031295	T cell costimulation	1/332	29/23328	0.34028	0.621015	0.589415	Cd160	1
GO:0035094	response to nicotine	1/332	29/23328	0.34028	0.621015	0.589415	Chrna7	1
GO:0042403	thyroid hormone metabolic process	1/332	29/23328	0.34028	0.621015	0.589415	Kcnj6	1
GO:0045187	regulation of circadian sleep/wake cycle, sleep	1/332	29/23328	0.34028	0.621015	0.589415	Ptgds	1
GO:0045589	regulation of regulatory T cell differentiation	1/332	29/23328	0.34028	0.621015	0.589415	Mdk	1
GO:0046457	prostanoid biosynthetic process	1/332	29/23328	0.34028	0.621015	0.589415	Ptgds	1
GO:0050858	negative regulation of antigen receptor-mediated signaling pathway	1/332	29/23328	0.34028	0.621015	0.589415	Cd160	1
GO:0061311	cell surface receptor signaling pathway involved in heart development	1/332	29/23328	0.34028	0.621015	0.589415	Notch1	1
GO:0071624	positive regulation of granulocyte chemotaxis	1/332	29/23328	0.34028	0.621015	0.589415	Mdk	1
GO:0090140	regulation of mitochondrial fission	1/332	29/23328	0.34028	0.621015	0.589415	Dcn	1
GO:0090314	positive regulation of protein targeting to membrane	1/332	29/23328	0.34028	0.621015	0.589415	Itgam	1
GO:0099622	cardiac muscle cell membrane repolarization	1/332	29/23328	0.34028	0.621015	0.589415	Scn4b	1
GO:1903846	positive regulation of cellular response to transforming growth factor beta stimulus	1/332	29/23328	0.34028	0.621015	0.589415	Hipk2	1
GO:2000272	negative regulation of signaling receptor activity	1/332	29/23328	0.34028	0.621015	0.589415	Slc6a9	1
GO:0001101	response to acid chemical	4/332	207/23328	0.340508	0.621083	0.58948	Atp7a/Glra1/Krt8/Col3a1	4
GO:0002718	regulation of cytokine production involved in immune response	2/332	85/23328	0.341546	0.621583	0.589954	Fcer1g/Cd160	2
GO:0030203	glycosaminoglycan metabolic process	2/332	85/23328	0.341546	0.621583	0.589954	Ndst1/Dcn	2
GO:0030301	cholesterol transport	2/332	85/23328	0.341546	0.621583	0.589954	Apoc1/Npc1l1	2
GO:0046364	monosaccharide biosynthetic process	2/332	85/23328	0.341546	0.621583	0.589954	Soga1/Dgkq	2
GO:0050679	positive regulation of epithelial cell proliferation	4/332	208/23328	0.343732	0.623144	0.591435	Notch1/Mdk/Atp7a/Bmp5	4
GO:1904018	positive regulation of vasculature development	4/332	208/23328	0.343732	0.623144	0.591435	Notch1/Mdk/Chrna7/Hipk2	4
GO:0061041	regulation of wound healing	3/332	146/23328	0.344584	0.623144	0.591435	Ano6/Klkb1/Fcer1g	3
GO:0071331	cellular response to hexose stimulus	3/332	146/23328	0.344584	0.623144	0.591435	Gpld1/Sox4/Ptprn2	3
GO:0003281	ventricular septum development	2/332	86/23328	0.346721	0.623144	0.591435	Notch1/Sox4	2
GO:0015918	sterol transport	2/332	86/23328	0.346721	0.623144	0.591435	Apoc1/Npc1l1	2
GO:0035050	embryonic heart tube development	2/332	86/23328	0.346721	0.623144	0.591435	Notch1/Slc8a1	2
GO:0048708	astrocyte differentiation	2/332	86/23328	0.346721	0.623144	0.591435	Notch1/Lamc3	2
GO:1901379	regulation of potassium ion transmembrane transport	2/332	86/23328	0.346721	0.623144	0.591435	Kcna1/Ano6	2
GO:0042593	glucose homeostasis	5/332	273/23328	0.348448	0.623144	0.591435	Stxbp5l/Gpld1/Sox4/Ptprn2/Nmb	5
GO:0003206	cardiac chamber morphogenesis	3/332	147/23328	0.34847	0.623144	0.591435	Notch1/Sox4/Bmp5	3
GO:0035270	endocrine system development	3/332	147/23328	0.34847	0.623144	0.591435	Mdk/Sox4/Bmp5	3
GO:0071326	cellular response to monosaccharide stimulus	3/332	147/23328	0.34847	0.623144	0.591435	Gpld1/Sox4/Ptprn2	3
GO:0000027	ribosomal large subunit assembly	1/332	30/23328	0.34968	0.623144	0.591435	Rpl38	1
GO:0001759	organ induction	1/332	30/23328	0.34968	0.623144	0.591435	Wnt2b	1
GO:0003309	type B pancreatic cell differentiation	1/332	30/23328	0.34968	0.623144	0.591435	Bmp5	1
GO:0006767	water-soluble vitamin metabolic process	1/332	30/23328	0.34968	0.623144	0.591435	Pdxk	1
GO:0006829	zinc ion transport	1/332	30/23328	0.34968	0.623144	0.591435	Slc39a7	1
GO:0009126	purine nucleoside monophosphate metabolic process	1/332	30/23328	0.34968	0.623144	0.591435	Nudt2	1
GO:0009262	deoxyribonucleotide metabolic process	1/332	30/23328	0.34968	0.623144	0.591435	Dctpp1	1
GO:0010863	positive regulation of phospholipase C activity	1/332	30/23328	0.34968	0.623144	0.591435	Adcyap1r1	1
GO:0010955	negative regulation of protein processing	1/332	30/23328	0.34968	0.623144	0.591435	Glg1	1
GO:0019433	triglyceride catabolic process	1/332	30/23328	0.34968	0.623144	0.591435	Gpld1	1
GO:0035767	endothelial cell chemotaxis	1/332	30/23328	0.34968	0.623144	0.591435	Notch1	1
GO:0043552	positive regulation of phosphatidylinositol 3-kinase activity	1/332	30/23328	0.34968	0.623144	0.591435	Irs1	1
GO:0048521	negative regulation of behavior	1/332	30/23328	0.34968	0.623144	0.591435	Retn	1
GO:0048714	positive regulation of oligodendrocyte differentiation	1/332	30/23328	0.34968	0.623144	0.591435	Mdk	1
GO:0050802	circadian sleep/wake cycle, sleep	1/332	30/23328	0.34968	0.623144	0.591435	Ptgds	1
GO:0050820	positive regulation of coagulation	1/332	30/23328	0.34968	0.623144	0.591435	Ano6	1
GO:0050951	sensory perception of temperature stimulus	1/332	30/23328	0.34968	0.623144	0.591435	Mmp24	1
GO:0050996	positive regulation of lipid catabolic process	1/332	30/23328	0.34968	0.623144	0.591435	Irs1	1
GO:0060143	positive regulation of syncytium formation by plasma membrane fusion	1/332	30/23328	0.34968	0.623144	0.591435	Tyrobp	1
GO:0060317	cardiac epithelial to mesenchymal transition	1/332	30/23328	0.34968	0.623144	0.591435	Notch1	1
GO:0061082	myeloid leukocyte cytokine production	1/332	30/23328	0.34968	0.623144	0.591435	Fcer1g	1
GO:0070286	axonemal dynein complex assembly	1/332	30/23328	0.34968	0.623144	0.591435	Dnaaf2	1
GO:0080154	regulation of fertilization	1/332	30/23328	0.34968	0.623144	0.591435	Glra1	1
GO:1902751	positive regulation of cell cycle G2/M phase transition	1/332	30/23328	0.34968	0.623144	0.591435	Mta3	1
GO:1903318	negative regulation of protein maturation	1/332	30/23328	0.34968	0.623144	0.591435	Glg1	1
GO:2000027	regulation of animal organ morphogenesis	4/332	210/23328	0.350183	0.623698	0.591961	Notch1/Mdk/Apcdd1/Wnt2b	4
GO:0033500	carbohydrate homeostasis	5/332	274/23328	0.351261	0.625275	0.593458	Stxbp5l/Gpld1/Sox4/Ptprn2/Nmb	5
GO:0034103	regulation of tissue remodeling	2/332	87/23328	0.351883	0.625698	0.59386	Mdk/Trf	2
GO:0044728	DNA methylation or demethylation	2/332	87/23328	0.351883	0.625698	0.59386	Usp9x/Mettl4	2
GO:0050680	negative regulation of epithelial cell proliferation	3/332	148/23328	0.352353	0.626192	0.594328	Vash1/Klf9/Xdh	3
GO:0051346	negative regulation of hydrolase activity	7/332	405/23328	0.355199	0.627628	0.595691	Timp3/Dhcr24/Papln/Nos1/Ptprn2/Apoc1/Cryaa	7
GO:0001935	endothelial cell proliferation	3/332	149/23328	0.356234	0.627628	0.595691	Vash1/Mdk/Xdh	3
GO:0007613	memory	3/332	149/23328	0.356234	0.627628	0.595691	Adnp/Mdk/Chrna7	3
GO:0043542	endothelial cell migration	4/332	212/23328	0.356635	0.627628	0.595691	Notch1/Vash1/Gpld1/Dcn	4
GO:0034599	cellular response to oxidative stress	5/332	276/23328	0.356888	0.627628	0.595691	Slc8a1/Stk24/Romo1/Atp7a/Itgam	5
GO:0006112	energy reserve metabolic process	2/332	88/23328	0.357031	0.627628	0.595691	Sorbs1/Irs1	2
GO:0008593	regulation of Notch signaling pathway	2/332	88/23328	0.357031	0.627628	0.595691	Notch1/Kctd10	2
GO:0009144	purine nucleoside triphosphate metabolic process	2/332	88/23328	0.357031	0.627628	0.595691	Atp5k/Nudt2	2
GO:0010827	regulation of glucose transmembrane transport	2/332	88/23328	0.357031	0.627628	0.595691	Sorbs1/Irs1	2
GO:0035914	skeletal muscle cell differentiation	2/332	88/23328	0.357031	0.627628	0.595691	Notch1/Rbfox1	2
GO:0046683	response to organophosphorus	2/332	88/23328	0.357031	0.627628	0.595691	Slc8a1/Dgkq	2
GO:0002791	regulation of peptide secretion	7/332	406/23328	0.35751	0.627628	0.595691	Stxbp5l/Gpam/Gpld1/Sox4/Irs1/Nos1/Npff	7
GO:0003351	epithelial cilium movement involved in extracellular fluid movement	1/332	31/23328	0.358948	0.627628	0.595691	Dnaaf2	1
GO:0007097	nuclear migration	1/332	31/23328	0.358948	0.627628	0.595691	Slit1	1
GO:0021533	cell differentiation in hindbrain	1/332	31/23328	0.358948	0.627628	0.595691	Atp7a	1
GO:0022011	myelination in peripheral nervous system	1/332	31/23328	0.358948	0.627628	0.595691	Lgi4	1
GO:0031294	lymphocyte costimulation	1/332	31/23328	0.358948	0.627628	0.595691	Cd160	1
GO:0032292	peripheral nervous system axon ensheathment	1/332	31/23328	0.358948	0.627628	0.595691	Lgi4	1
GO:0042481	regulation of odontogenesis	1/332	31/23328	0.358948	0.627628	0.595691	Apcdd1	1
GO:0043276	anoikis	1/332	31/23328	0.358948	0.627628	0.595691	Notch1	1
GO:0045662	negative regulation of myoblast differentiation	1/332	31/23328	0.358948	0.627628	0.595691	Notch1	1
GO:0072574	hepatocyte proliferation	1/332	31/23328	0.358948	0.627628	0.595691	Mdk	1
GO:0072575	epithelial cell proliferation involved in liver morphogenesis	1/332	31/23328	0.358948	0.627628	0.595691	Mdk	1
GO:0086010	membrane depolarization during action potential	1/332	31/23328	0.358948	0.627628	0.595691	Scn4b	1
GO:0098810	neurotransmitter reuptake	1/332	31/23328	0.358948	0.627628	0.595691	Nos1	1
GO:1902932	positive regulation of alcohol biosynthetic process	1/332	31/23328	0.358948	0.627628	0.595691	Adcyap1r1	1
GO:1903421	regulation of synaptic vesicle recycling	1/332	31/23328	0.358948	0.627628	0.595691	Dgkq	1
GO:1905314	semi-lunar valve development	1/332	31/23328	0.358948	0.627628	0.595691	Notch1	1
GO:1905523	positive regulation of macrophage migration	1/332	31/23328	0.358948	0.627628	0.595691	Mdk	1
GO:2001014	regulation of skeletal muscle cell differentiation	1/332	31/23328	0.358948	0.627628	0.595691	Rbfox1	1
GO:0008361	regulation of cell size	4/332	213/23328	0.359861	0.628312	0.596341	Adnp/Slit1/Ano6/Atp7a	4
GO:0051651	maintenance of location in cell	4/332	213/23328	0.359861	0.628312	0.596341	Slc8a1/Pde4d/Dbi/Tmsb15b1	4
GO:0002065	columnar/cuboidal epithelial cell differentiation	3/332	150/23328	0.360111	0.628312	0.596341	Notch1/Sox4/Bmp5	3
GO:0034614	cellular response to reactive oxygen species	3/332	150/23328	0.360111	0.628312	0.596341	Slc8a1/Romo1/Atp7a	3
GO:0014031	mesenchymal cell development	2/332	89/23328	0.362163	0.630391	0.598314	Notch1/Sox10	2
GO:0042490	mechanoreceptor differentiation	2/332	89/23328	0.362163	0.630391	0.598314	Gabrb2/Notch1	2
GO:0042770	signal transduction in response to DNA damage	2/332	89/23328	0.362163	0.630391	0.598314	Sox4/Hipk2	2
GO:0071674	mononuclear cell migration	2/332	89/23328	0.362163	0.630391	0.598314	Mdk/Ano6	2
GO:0010506	regulation of autophagy	5/332	278/23328	0.36252	0.630391	0.598314	Usp33/Soga1/Dapl1/Dcn/Mapk15	5
GO:0031349	positive regulation of defense response	5/332	278/23328	0.36252	0.630391	0.598314	Mdk/Fabp4/Fcer1g/Alox5ap/Cd160	5
GO:0007160	cell-matrix adhesion	4/332	214/23328	0.363086	0.630391	0.598314	Sorbs1/Vcl/Rhod/Col3a1	4
GO:0032984	protein-containing complex disassembly	4/332	214/23328	0.363086	0.630391	0.598314	Sptb/Mid1/Lmod1/Tmod1	4
GO:0006672	ceramide metabolic process	2/332	90/23328	0.367281	0.630391	0.598314	Cers1/B4galnt1	2
GO:0009063	cellular amino acid catabolic process	2/332	90/23328	0.367281	0.630391	0.598314	Nos1/Gcat	2
GO:0032024	positive regulation of insulin secretion	2/332	90/23328	0.367281	0.630391	0.598314	Gpld1/Sox4	2
GO:1903035	negative regulation of response to wounding	2/332	90/23328	0.367281	0.630391	0.598314	Mdk/Klkb1	2
GO:0007159	leukocyte cell-cell adhesion	6/332	345/23328	0.367991	0.630391	0.598314	Gpam/Mdk/Sox4/Zbtb16/Itgam/Cd160	6
GO:0000387	spliceosomal snRNP assembly	1/332	32/23328	0.368083	0.630391	0.598314	Snrpg	1
GO:0002438	acute inflammatory response to antigenic stimulus	1/332	32/23328	0.368083	0.630391	0.598314	Fcer1g	1
GO:0006270	DNA replication initiation	1/332	32/23328	0.368083	0.630391	0.598314	Mcm10	1
GO:0007007	inner mitochondrial membrane organization	1/332	32/23328	0.368083	0.630391	0.598314	Romo1	1
GO:0009584	detection of visible light	1/332	32/23328	0.368083	0.630391	0.598314	Gucy2f	1
GO:0010043	response to zinc ion	1/332	32/23328	0.368083	0.630391	0.598314	Glra1	1
GO:0010614	negative regulation of cardiac muscle hypertrophy	1/332	32/23328	0.368083	0.630391	0.598314	Notch1	1
GO:0021697	cerebellar cortex formation	1/332	32/23328	0.368083	0.630391	0.598314	Atp7a	1
GO:0032212	positive regulation of telomere maintenance via telomerase	1/332	32/23328	0.368083	0.630391	0.598314	Mapk15	1
GO:0032673	regulation of interleukin-4 production	1/332	32/23328	0.368083	0.630391	0.598314	Fcer1g	1
GO:0032692	negative regulation of interleukin-1 production	1/332	32/23328	0.368083	0.630391	0.598314	Chrna7	1
GO:0035066	positive regulation of histone acetylation	1/332	32/23328	0.368083	0.630391	0.598314	Nos1	1
GO:0040036	regulation of fibroblast growth factor receptor signaling pathway	1/332	32/23328	0.368083	0.630391	0.598314	Lrit3	1
GO:0042749	regulation of circadian sleep/wake cycle	1/332	32/23328	0.368083	0.630391	0.598314	Ptgds	1
GO:0043901	negative regulation of multi-organism process	1/332	32/23328	0.368083	0.630391	0.598314	Ptgds	1
GO:0051491	positive regulation of filopodium assembly	1/332	32/23328	0.368083	0.630391	0.598314	Tenm1	1
GO:0060306	regulation of membrane repolarization	1/332	32/23328	0.368083	0.630391	0.598314	Scn4b	1
GO:0060669	embryonic placenta morphogenesis	1/332	32/23328	0.368083	0.630391	0.598314	Bmp5	1
GO:0060977	coronary vasculature morphogenesis	1/332	32/23328	0.368083	0.630391	0.598314	Notch1	1
GO:0062125	regulation of mitochondrial gene expression	1/332	32/23328	0.368083	0.630391	0.598314	Mettl4	1
GO:0070536	protein K63-linked deubiquitination	1/332	32/23328	0.368083	0.630391	0.598314	Usp33	1
GO:0099560	synaptic membrane adhesion	1/332	32/23328	0.368083	0.630391	0.598314	Gpc6	1
GO:0060485	mesenchyme development	5/332	281/23328	0.370971	0.634114	0.601847	Notch1/Mdk/Il17rd/Sox10/Bmp5	5
GO:0055088	lipid homeostasis	3/332	153/23328	0.371722	0.634114	0.601847	Gpam/Fabp4/Npc1l1	3
GO:0002181	cytoplasmic translation	2/332	91/23328	0.372382	0.634114	0.601847	Rpl38/Rps28	2
GO:0032611	interleukin-1 beta production	2/332	91/23328	0.372382	0.634114	0.601847	Chrna7/Tyrobp	2
GO:0042632	cholesterol homeostasis	2/332	91/23328	0.372382	0.634114	0.601847	Fabp4/Npc1l1	2
GO:0048644	muscle organ morphogenesis	2/332	91/23328	0.372382	0.634114	0.601847	Notch1/Col3a1	2
GO:0072091	regulation of stem cell proliferation	2/332	91/23328	0.372382	0.634114	0.601847	Notch1/Sox10	2
GO:1900407	regulation of cellular response to oxidative stress	2/332	91/23328	0.372382	0.634114	0.601847	Atp7a/Itgam	2
GO:2000117	negative regulation of cysteine-type endopeptidase activity	2/332	91/23328	0.372382	0.634114	0.601847	Dhcr24/Cryaa	2
GO:0002696	positive regulation of leukocyte activation	8/332	479/23328	0.373536	0.634114	0.601847	Gpam/Mdk/Sox4/Zbtb16/Itgam/Fcer1g/Tyrobp/Cd160	8
GO:0030217	T cell differentiation	5/332	282/23328	0.373788	0.634114	0.601847	Mdk/Sox4/Atp7a/Zbtb16/Fcer1g	5
GO:0000186	activation of MAPKK activity	1/332	33/23328	0.377089	0.634114	0.601847	Kiss1r	1
GO:0002486	antigen processing and presentation of endogenous peptide antigen via MHC class I via ER pathway, TAP-independent	1/332	33/23328	0.377089	0.634114	0.601847	H2-T24	1
GO:0006505	GPI anchor metabolic process	1/332	33/23328	0.377089	0.634114	0.601847	Gpld1	1
GO:0010667	negative regulation of cardiac muscle cell apoptotic process	1/332	33/23328	0.377089	0.634114	0.601847	Mdk	1
GO:0021884	forebrain neuron development	1/332	33/23328	0.377089	0.634114	0.601847	Atp7a	1
GO:0022410	circadian sleep/wake cycle process	1/332	33/23328	0.377089	0.634114	0.601847	Ptgds	1
GO:0032369	negative regulation of lipid transport	1/332	33/23328	0.377089	0.634114	0.601847	Apoc1	1
GO:0034260	negative regulation of GTPase activity	1/332	33/23328	0.377089	0.634114	0.601847	Ptprn2	1
GO:0045066	regulatory T cell differentiation	1/332	33/23328	0.377089	0.634114	0.601847	Mdk	1
GO:0045616	regulation of keratinocyte differentiation	1/332	33/23328	0.377089	0.634114	0.601847	Notch1	1
GO:0045672	positive regulation of osteoclast differentiation	1/332	33/23328	0.377089	0.634114	0.601847	Tyrobp	1
GO:0045745	positive regulation of G protein-coupled receptor signaling pathway	1/332	33/23328	0.377089	0.634114	0.601847	Nos1	1
GO:0048841	regulation of axon extension involved in axon guidance	1/332	33/23328	0.377089	0.634114	0.601847	Slit1	1
GO:0050654	chondroitin sulfate proteoglycan metabolic process	1/332	33/23328	0.377089	0.634114	0.601847	Dcn	1
GO:0051984	positive regulation of chromosome segregation	1/332	33/23328	0.377089	0.634114	0.601847	Mapk15	1
GO:0060706	cell differentiation involved in embryonic placenta development	1/332	33/23328	0.377089	0.634114	0.601847	Krt8	1
GO:0060740	prostate gland epithelium morphogenesis	1/332	33/23328	0.377089	0.634114	0.601847	Notch1	1
GO:0060914	heart formation	1/332	33/23328	0.377089	0.634114	0.601847	Notch1	1
GO:0072524	pyridine-containing compound metabolic process	1/332	33/23328	0.377089	0.634114	0.601847	Pdxk	1
GO:0072576	liver morphogenesis	1/332	33/23328	0.377089	0.634114	0.601847	Mdk	1
GO:1902745	positive regulation of lamellipodium organization	1/332	33/23328	0.377089	0.634114	0.601847	Atp7a	1
GO:0035773	insulin secretion involved in cellular response to glucose stimulus	2/332	92/23328	0.377467	0.634114	0.601847	Gpld1/Ptprn2	2
GO:0043900	regulation of multi-organism process	2/332	92/23328	0.377467	0.634114	0.601847	Glra1/Ptgds	2
GO:0045685	regulation of glial cell differentiation	2/332	92/23328	0.377467	0.634114	0.601847	Notch1/Mdk	2
GO:0055072	iron ion homeostasis	2/332	92/23328	0.377467	0.634114	0.601847	Bola2/Trf	2
GO:0055092	sterol homeostasis	2/332	92/23328	0.377467	0.634114	0.601847	Fabp4/Npc1l1	2
GO:0044242	cellular lipid catabolic process	4/332	219/23328	0.379202	0.635595	0.603253	Gpld1/Etfb/Dbi/Irs1	4
GO:0060070	canonical Wnt signaling pathway	5/332	284/23328	0.379423	0.635595	0.603253	Notch1/Mdk/Sox4/Wnt2b/Sox10	5
GO:0051650	establishment of vesicle localization	3/332	155/23328	0.379441	0.635595	0.603253	Kifc1/Lin7a/Mapk15	3
GO:0071322	cellular response to carbohydrate stimulus	3/332	155/23328	0.379441	0.635595	0.603253	Gpld1/Sox4/Ptprn2	3
GO:0045861	negative regulation of proteolysis	6/332	350/23328	0.380655	0.635595	0.603253	Timp3/Dhcr24/Glg1/Papln/Hipk2/Cryaa	6
GO:0002573	myeloid leukocyte differentiation	4/332	220/23328	0.382421	0.635595	0.603253	Itgam/Fcer1g/Tyrobp/Trf	4
GO:0043506	regulation of JUN kinase activity	2/332	93/23328	0.382535	0.635595	0.603253	Map3k9/Trf	2
GO:0045445	myoblast differentiation	2/332	93/23328	0.382535	0.635595	0.603253	Notch1/Nr2c2	2
GO:0006937	regulation of muscle contraction	3/332	156/23328	0.383294	0.635595	0.603253	Slc8a1/Pde4d/Kcna1	3
GO:0030856	regulation of epithelial cell differentiation	3/332	156/23328	0.383294	0.635595	0.603253	Notch1/Vcl/Xdh	3
GO:0032103	positive regulation of response to external stimulus	7/332	418/23328	0.385328	0.635595	0.603253	Stk24/Mdk/Fabp4/Ano6/Fcer1g/Alox5ap/Cd160	7
GO:0098656	anion transmembrane transport	4/332	221/23328	0.385638	0.635595	0.603253	Gabrb2/Slc6a9/Ano6/Glra1	4
GO:0002476	antigen processing and presentation of endogenous peptide antigen via MHC class Ib	1/332	34/23328	0.385967	0.635595	0.603253	H2-T24	1
GO:0002484	antigen processing and presentation of endogenous peptide antigen via MHC class I via ER pathway	1/332	34/23328	0.385967	0.635595	0.603253	H2-T24	1
GO:0006858	extracellular transport	1/332	34/23328	0.385967	0.635595	0.603253	Dnaaf2	1
GO:0006884	cell volume homeostasis	1/332	34/23328	0.385967	0.635595	0.603253	Ano6	1
GO:0010714	positive regulation of collagen metabolic process	1/332	34/23328	0.385967	0.635595	0.603253	Retn	1
GO:0014044	Schwann cell development	1/332	34/23328	0.385967	0.635595	0.603253	Lgi4	1
GO:0014741	negative regulation of muscle hypertrophy	1/332	34/23328	0.385967	0.635595	0.603253	Notch1	1
GO:0016073	snRNA metabolic process	1/332	34/23328	0.385967	0.635595	0.603253	Mettl4	1
GO:0019884	antigen processing and presentation of exogenous antigen	1/332	34/23328	0.385967	0.635595	0.603253	Fcer1g	1
GO:0021591	ventricular system development	1/332	34/23328	0.385967	0.635595	0.603253	Dbi	1
GO:0030808	regulation of nucleotide biosynthetic process	1/332	34/23328	0.385967	0.635595	0.603253	Nos1	1
GO:0033032	regulation of myeloid cell apoptotic process	1/332	34/23328	0.385967	0.635595	0.603253	Fcer1g	1
GO:0035883	enteroendocrine cell differentiation	1/332	34/23328	0.385967	0.635595	0.603253	Bmp5	1
GO:0044743	protein transmembrane import into intracellular organelle	1/332	34/23328	0.385967	0.635595	0.603253	Romo1	1
GO:0045070	positive regulation of viral genome replication	1/332	34/23328	0.385967	0.635595	0.603253	Notch1	1
GO:0048013	ephrin receptor signaling pathway	1/332	34/23328	0.385967	0.635595	0.603253	Notch1	1
GO:0048194	Golgi vesicle budding	1/332	34/23328	0.385967	0.635595	0.603253	Mapk15	1
GO:0048710	regulation of astrocyte differentiation	1/332	34/23328	0.385967	0.635595	0.603253	Notch1	1
GO:0060512	prostate gland morphogenesis	1/332	34/23328	0.385967	0.635595	0.603253	Notch1	1
GO:0071634	regulation of transforming growth factor beta production	1/332	34/23328	0.385967	0.635595	0.603253	Tyrobp	1
GO:0090022	regulation of neutrophil chemotaxis	1/332	34/23328	0.385967	0.635595	0.603253	Mdk	1
GO:0090181	regulation of cholesterol metabolic process	1/332	34/23328	0.385967	0.635595	0.603253	Dgkq	1
GO:0090218	positive regulation of lipid kinase activity	1/332	34/23328	0.385967	0.635595	0.603253	Irs1	1
GO:0099633	protein localization to postsynaptic specialization membrane	1/332	34/23328	0.385967	0.635595	0.603253	Gpc6	1
GO:0099645	neurotransmitter receptor localization to postsynaptic specialization membrane	1/332	34/23328	0.385967	0.635595	0.603253	Gpc6	1
GO:1900274	regulation of phospholipase C activity	1/332	34/23328	0.385967	0.635595	0.603253	Adcyap1r1	1
GO:1900371	regulation of purine nucleotide biosynthetic process	1/332	34/23328	0.385967	0.635595	0.603253	Nos1	1
GO:1903707	negative regulation of hemopoiesis	3/332	157/23328	0.38714	0.637205	0.604781	Notch1/Mdk/Zbtb16	3
GO:0043535	regulation of blood vessel endothelial cell migration	2/332	94/23328	0.387585	0.637585	0.605141	Notch1/Vash1	2
GO:0061138	morphogenesis of a branching epithelium	4/332	222/23328	0.388853	0.637585	0.605141	Notch1/Mdk/Wnt2b/Sox10	4
GO:0021954	central nervous system neuron development	2/332	95/23328	0.392617	0.637585	0.605141	Dcc/Atp7a	2
GO:0051492	regulation of stress fiber assembly	2/332	95/23328	0.392617	0.637585	0.605141	Tesk1/Kiss1r	2
GO:1902600	proton transmembrane transport	2/332	95/23328	0.392617	0.637585	0.605141	Atp5k/Atp7a	2
GO:0050806	positive regulation of synaptic transmission	6/332	355/23328	0.393326	0.637585	0.605141	Dbi/Retn/Chrna7/Nos1/Kiss1r/Tyrobp	6
GO:0000460	maturation of 5.8S rRNA	1/332	35/23328	0.394718	0.637585	0.605141	Rpp40	1
GO:0000462	maturation of SSU-rRNA from tricistronic rRNA transcript (SSU-rRNA, 5.8S rRNA, LSU-rRNA)	1/332	35/23328	0.394718	0.637585	0.605141	Rpp40	1
GO:0001702	gastrulation with mouth forming second	1/332	35/23328	0.394718	0.637585	0.605141	Acvr2b	1
GO:0001773	myeloid dendritic cell activation	1/332	35/23328	0.394718	0.637585	0.605141	Cd37	1
GO:0002082	regulation of oxidative phosphorylation	1/332	35/23328	0.394718	0.637585	0.605141	Atp7a	1
GO:0002428	antigen processing and presentation of peptide antigen via MHC class Ib	1/332	35/23328	0.394718	0.637585	0.605141	H2-T24	1
GO:0002446	neutrophil mediated immunity	1/332	35/23328	0.394718	0.637585	0.605141	Itgam	1
GO:0003016	respiratory system process	1/332	35/23328	0.394718	0.637585	0.605141	Glra1	1
GO:0006471	protein ADP-ribosylation	1/332	35/23328	0.394718	0.637585	0.605141	Adnp	1
GO:0007026	negative regulation of microtubule depolymerization	1/332	35/23328	0.394718	0.637585	0.605141	Mid1	1
GO:0010591	regulation of lamellipodium assembly	1/332	35/23328	0.394718	0.637585	0.605141	Atp7a	1
GO:0010719	negative regulation of epithelial to mesenchymal transition	1/332	35/23328	0.394718	0.637585	0.605141	Il17rd	1
GO:0017004	cytochrome complex assembly	1/332	35/23328	0.394718	0.637585	0.605141	Pet100	1
GO:0021846	cell proliferation in forebrain	1/332	35/23328	0.394718	0.637585	0.605141	Fabp7	1
GO:0035025	positive regulation of Rho protein signal transduction	1/332	35/23328	0.394718	0.637585	0.605141	Col3a1	1
GO:0045686	negative regulation of glial cell differentiation	1/332	35/23328	0.394718	0.637585	0.605141	Notch1	1
[truncated: 1,255 more rows]

## Sheet: Female_14dpl_MF
ID	Description	GeneRatio	BgRatio	pvalue	p.adjust	qvalue	geneID	Count
GO:0005212	structural constituent of eye lens	6/331	25/22669	1.2979e-06	0.000669714	0.000605229	Cryba2/Cryba4/Crybb3/Crybb1/Cryaa/Crygb	6
GO:0015077	monovalent inorganic cation transmembrane transporter activity	15/331	361/22669	0.000298926	0.0424617	0.0383732	Slc8a1/Slc9a7/Atp5k/Kcna1/Kcnc4/Scn4b/Kcnh5/Slc6a9/Slc24a4/Cox7b/Kcnj6/Cox8b/Kcna3/Grik3/Kcnk12	15
GO:0009975	cyclase activity	4/331	25/22669	0.000443096	0.0424617	0.0383732	Adcy9/Gucy2f/Adcy3/Gucy1a2	4
GO:0016849	phosphorus-oxygen lyase activity	4/331	25/22669	0.000443096	0.0424617	0.0383732	Adcy9/Gucy2f/Adcy3/Gucy1a2	4
GO:0004143	diacylglycerol kinase activity	3/331	11/22669	0.000466618	0.0424617	0.0383732	Dgkq/Dgki/Dgkg	3
GO:0015079	potassium ion transmembrane transporter activity	9/331	156/22669	0.000493741	0.0424617	0.0383732	Slc9a7/Kcna1/Kcnc4/Kcnh5/Slc24a4/Kcnj6/Kcna3/Grik3/Kcnk12	9
GO:0046873	metal ion transmembrane transporter activity	16/331	426/22669	0.000576285	0.0424804	0.0383901	Atp2b3/Slc8a1/Slc9a7/Kcna1/Kcnc4/Scn4b/Kcnh5/Slc6a9/Slc24a4/Atp7a/Kcnj6/Slc39a7/Kcna3/Grik3/Kcnk12/Trf	16
GO:0031720	haptoglobin binding	3/331	13/22669	0.000791447	0.0467421	0.0422415	Hba-a2/Hbb-bs/Hbb-bt	3
GO:0005504	fatty acid binding	5/331	52/22669	0.000953846	0.0467421	0.0422415	Fabp4/Apoc1/Fabp7/Ptgds/Alox5ap	5
GO:0005523	tropomyosin binding	3/331	14/22669	0.000996441	0.0467421	0.0422415	S100a6/Lmod1/Tmod1	3
GO:0044548	S100 protein binding	3/331	14/22669	0.000996441	0.0467421	0.0422415	S100a6/S100a11/Anxa11	3
GO:0005216	ion channel activity	15/331	421/22669	0.00143404	0.0616637	0.0557263	Gabrb2/Kcna1/Kcnc4/Scn4b/Kcnh5/Slc24a4/Piezo1/Ano6/Glra1/Chrna7/Kcnj6/Kcna3/Grik3/Best3/Kcnk12	15
GO:0005267	potassium channel activity	7/331	120/22669	0.00193355	0.0767469	0.0693572	Kcna1/Kcnc4/Kcnh5/Kcnj6/Kcna3/Grik3/Kcnk12	7
GO:0022836	gated channel activity	12/331	323/22669	0.00298465	0.103344	0.0933932	Gabrb2/Kcna1/Kcnc4/Scn4b/Kcnh5/Piezo1/Ano6/Glra1/Chrna7/Kcnj6/Kcna3/Grik3	12
GO:0005261	cation channel activity	12/331	327/22669	0.00329526	0.103344	0.0933932	Kcna1/Kcnc4/Scn4b/Kcnh5/Slc24a4/Piezo1/Ano6/Chrna7/Kcnj6/Kcna3/Grik3/Kcnk12	12
GO:0015267	channel activity	15/331	461/22669	0.00340474	0.103344	0.0933932	Gabrb2/Kcna1/Kcnc4/Scn4b/Kcnh5/Slc24a4/Piezo1/Ano6/Glra1/Chrna7/Kcnj6/Kcna3/Grik3/Best3/Kcnk12	15
GO:0022803	passive transmembrane transporter activity	15/331	461/22669	0.00340474	0.103344	0.0933932	Gabrb2/Kcna1/Kcnc4/Scn4b/Kcnh5/Slc24a4/Piezo1/Ano6/Glra1/Chrna7/Kcnj6/Kcna3/Grik3/Best3/Kcnk12	15
GO:0015491	cation:cation antiporter activity	3/331	24/22669	0.00497385	0.142584	0.128855	Slc8a1/Slc9a7/Slc24a4	3
GO:0004222	metalloendopeptidase activity	6/331	112/22669	0.00607706	0.154805	0.139899	Papln/Mmp24/Adamts4/Tll1/Mmp28/Adamts2	6
GO:0019825	oxygen binding	3/331	26/22669	0.00625351	0.154805	0.139899	Hba-a2/Hbb-bs/Hbb-bt	3
GO:1904315	transmitter-gated ion channel activity involved in regulation of postsynaptic membrane potential	4/331	52/22669	0.00696641	0.154805	0.139899	Gabrb2/Glra1/Chrna7/Grik3	4
GO:0033293	monocarboxylic acid binding	5/331	82/22669	0.00702713	0.154805	0.139899	Fabp4/Apoc1/Fabp7/Ptgds/Alox5ap	5
GO:0004601	peroxidase activity	4/331	53/22669	0.00745014	0.154805	0.139899	Alox5ap/Hba-a2/Hbb-bs/Hbb-bt	4
GO:0005249	voltage-gated potassium channel activity	5/331	84/22669	0.00776643	0.154805	0.139899	Kcna1/Kcnc4/Kcnh5/Kcnj6/Kcna3	5
GO:0099529	neurotransmitter receptor activity involved in regulation of postsynaptic membrane potential	4/331	55/22669	0.00848279	0.154805	0.139899	Gabrb2/Glra1/Chrna7/Grik3	4
GO:0015298	solute:cation antiporter activity	3/331	29/22669	0.00851035	0.154805	0.139899	Slc8a1/Slc9a7/Slc24a4	3
GO:0015368	calcium:cation antiporter activity	2/331	10/22669	0.00885254	0.154805	0.139899	Slc8a1/Slc24a4	2
GO:0140104	molecular carrier activity	2/331	10/22669	0.00885254	0.154805	0.139899	Atp7a/Trf	2
GO:0043177	organic acid binding	9/331	241/22669	0.0092433	0.154805	0.139899	Fabp4/Glra1/P3h2/Apoc1/Fabp7/Ptgds/Alox5ap/Hba-a2/Hbb-bt	9
GO:0005251	delayed rectifier potassium channel activity	3/331	30/22669	0.00935524	0.154805	0.139899	Kcna1/Kcnc4/Kcna3	3
GO:0048306	calcium-dependent protein binding	5/331	89/22669	0.00984779	0.154805	0.139899	S100a6/Nos1/S100a11/Anxa11/S100a13	5
GO:0016684	oxidoreductase activity, acting on peroxide as acceptor	4/331	58/22669	0.0102003	0.154805	0.139899	Alox5ap/Hba-a2/Hbb-bs/Hbb-bt	4
GO:0022824	transmitter-gated ion channel activity	4/331	58/22669	0.0102003	0.154805	0.139899	Gabrb2/Glra1/Chrna7/Grik3	4
GO:0022835	transmitter-gated channel activity	4/331	58/22669	0.0102003	0.154805	0.139899	Gabrb2/Glra1/Chrna7/Grik3	4
GO:0004383	guanylate cyclase activity	2/331	11/22669	0.0107161	0.157986	0.142774	Gucy2f/Gucy1a2	2
GO:0003951	NAD+ kinase activity	2/331	12/22669	0.0127362	0.177618	0.160516	Dgkq/Dgkg	2
GO:0004016	adenylate cyclase activity	2/331	12/22669	0.0127362	0.177618	0.160516	Adcy9/Adcy3	2
GO:1901567	fatty acid derivative binding	3/331	35/22669	0.0142969	0.194137	0.175444	Dbi/Alox5ap/Acbd7	3
GO:0030492	hemoglobin binding	2/331	13/22669	0.014908	0.197244	0.178252	Hbb-bs/Hbb-bt	2
GO:0017080	sodium channel regulator activity	3/331	37/22669	0.016615	0.214333	0.193696	Gpld1/Scn4b/Nos1	3
GO:0009055	electron transfer activity	4/331	68/22669	0.0174917	0.218059	0.197063	Etfb/Cox7b/Cox8b/Xdh	4
GO:0046915	transition metal ion transmembrane transporter activity	3/331	38/22669	0.0178482	0.218059	0.197063	Atp7a/Slc39a7/Trf	3
GO:0098960	postsynaptic neurotransmitter receptor activity	4/331	69/22669	0.0183606	0.218059	0.197063	Gabrb2/Glra1/Chrna7/Grik3	4
GO:0005230	extracellular ligand-gated ion channel activity	4/331	70/22669	0.0192558	0.218059	0.197063	Gabrb2/Glra1/Chrna7/Grik3	4
GO:0022821	potassium ion antiporter activity	2/331	15/22669	0.0196873	0.218059	0.197063	Slc9a7/Slc24a4	2
GO:0034483	heparan sulfate sulfotransferase activity	2/331	15/22669	0.0196873	0.218059	0.197063	Ndst1/Hs6st3	2
GO:0005518	collagen binding	4/331	71/22669	0.0201775	0.218059	0.197063	Vwf/Rell2/Dcn/Tll1	4
GO:0008237	metallopeptidase activity	7/331	187/22669	0.020304	0.218059	0.197063	Vash1/Papln/Mmp24/Adamts4/Tll1/Mmp28/Adamts2	7
GO:0005244	voltage-gated ion channel activity	7/331	190/22669	0.0219272	0.218059	0.197063	Kcna1/Kcnc4/Scn4b/Kcnh5/Ano6/Kcnj6/Kcna3	7
GO:0022832	voltage-gated channel activity	7/331	190/22669	0.0219272	0.218059	0.197063	Kcna1/Kcnc4/Scn4b/Kcnh5/Ano6/Kcnj6/Kcna3	7
GO:0005254	chloride channel activity	4/331	73/22669	0.0221014	0.218059	0.197063	Gabrb2/Ano6/Glra1/Best3	4
GO:0008179	adenylate cyclase binding	2/331	16/22669	0.0222854	0.218059	0.197063	Chrna7/Adcyap1r1	2
GO:0015081	sodium ion transmembrane transporter activity	6/331	149/22669	0.0223975	0.218059	0.197063	Slc8a1/Slc9a7/Scn4b/Slc6a9/Slc24a4/Grik3	6
GO:0005237	inhibitory extracellular ligand-gated ion channel activity	2/331	17/22669	0.0250165	0.239047	0.21603	Gabrb2/Glra1	2
GO:0005253	anion channel activity	4/331	83/22669	0.033367	0.302038	0.272955	Gabrb2/Ano6/Glra1/Best3	4
GO:0008144	drug binding	5/331	122/22669	0.0335096	0.302038	0.272955	Pdxk/Pggt1b/Chrna7/Srp54a/Npc1l1	5
GO:0036041	long-chain fatty acid binding	2/331	20/22669	0.033964	0.302038	0.272955	Fabp4/Alox5ap	2
GO:0043395	heparan sulfate proteoglycan binding	2/331	20/22669	0.033964	0.302038	0.272955	Slit1/Itgam	2
GO:0016209	antioxidant activity	4/331	84/22669	0.034647	0.302038	0.272955	Alox5ap/Hba-a2/Hbb-bs/Hbb-bt	4
GO:0004175	endopeptidase activity	12/331	453/22669	0.0351207	0.302038	0.272955	Prepl/Usp33/Usp9x/Papln/Asprv1/Mmp24/Adamts4/Tll1/Klkb1/Psmb9/Mmp28/Adamts2	12
GO:0099095	ligand-gated anion channel activity	2/331	21/22669	0.0371838	0.314539	0.284253	Gabrb2/Glra1	2
GO:0004129	cytochrome-c oxidase activity	2/331	22/22669	0.0405156	0.321631	0.290662	Cox7b/Cox8b	2
GO:0015002	heme-copper terminal oxidase activity	2/331	22/22669	0.0405156	0.321631	0.290662	Cox7b/Cox8b	2
GO:0016676	oxidoreductase activity, acting on a heme group of donors, oxygen as acceptor	2/331	22/22669	0.0405156	0.321631	0.290662	Cox7b/Cox8b	2
GO:0019865	immunoglobulin binding	2/331	22/22669	0.0405156	0.321631	0.290662	Vwf/Fcer1g	2
GO:0005179	hormone activity	5/331	130/22669	0.0421987	0.329917	0.29815	Insl5/Retn/Sst/Npff/Nmb	5
GO:0016675	oxidoreductase activity, acting on a heme group of donors	2/331	23/22669	0.0439552	0.333262	0.301173	Cox7b/Cox8b	2
GO:0030506	ankyrin binding	2/331	23/22669	0.0439552	0.333262	0.301173	Slc8a1/Sptb	2
GO:0015276	ligand-gated ion channel activity	5/331	132/22669	0.0445641	0.333262	0.301173	Gabrb2/Glra1/Chrna7/Kcnj6/Grik3	5
GO:0004114	3',5'-cyclic-nucleotide phosphodiesterase activity	2/331	24/22669	0.047499	0.344692	0.311503	Pde4d/Pde11a	2
GO:0031267	small GTPase binding	11/331	424/22669	0.0480635	0.344692	0.311503	Usp33/Stxbp5l/Kctd10/Sgsm2/Cdc42bpb/Vcl/Atp7a/Dgki/Adcyap1r1/Tbc1d8b/Npc1l1	11
GO:0022834	ligand-gated channel activity	5/331	135/22669	0.0482583	0.344692	0.311503	Gabrb2/Glra1/Chrna7/Kcnj6/Grik3	5
GO:0031406	carboxylic acid binding	7/331	226/22669	0.0487646	0.344692	0.311503	Fabp4/Glra1/P3h2/Apoc1/Fabp7/Ptgds/Alox5ap	7
GO:0000062	fatty-acyl-CoA binding	2/331	25/22669	0.0511431	0.351864	0.317984	Dbi/Acbd7	2
GO:0005112	Notch binding	2/331	25/22669	0.0511431	0.351864	0.317984	Notch1/Kctd10	2
GO:0005319	lipid transporter activity	5/331	138/22669	0.0521284	0.353924	0.319846	Abca6/Fabp4/Ano6/Osbpl10/Npc1l1	5
GO:0051117	ATPase binding	4/331	97/22669	0.0538565	0.354001	0.319915	Pde4d/Chrna7/Nos1/Nkain1	4
GO:0022843	voltage-gated cation channel activity	5/331	140/22669	0.0548064	0.354001	0.319915	Kcna1/Kcnc4/Kcnh5/Kcnj6/Kcna3	5
GO:0004112	cyclic-nucleotide phosphodiesterase activity	2/331	26/22669	0.0548839	0.354001	0.319915	Pde4d/Pde11a	2
GO:0017134	fibroblast growth factor binding	2/331	26/22669	0.0548839	0.354001	0.319915	Glg1/S100a13	2
GO:0042923	neuropeptide binding	2/331	27/22669	0.0587178	0.366347	0.331072	Adcyap1r1/Kiss1r	2
GO:0044325	ion channel binding	5/331	143/22669	0.0589701	0.366347	0.331072	Slc8a1/Pde4d/Scn4b/Kcnh5/Nos1	5
GO:0005507	copper ion binding	3/331	61/22669	0.0597539	0.366347	0.331072	Adnp/Atp7a/S100a13	3
GO:0033218	amide binding	10/331	391/22669	0.0622616	0.366347	0.331072	Adnp/Dhcr24/Dbi/Pggt1b/Chrna7/Adcyap1r1/H2-T24/Srp54a/Kiss1r/Acbd7	10
GO:0015108	chloride transmembrane transporter activity	4/331	102/22669	0.0625071	0.366347	0.331072	Gabrb2/Ano6/Glra1/Best3	4
GO:0005158	insulin receptor binding	2/331	28/22669	0.0626413	0.366347	0.331072	Sorbs1/Irs1	2
GO:0005184	neuropeptide hormone activity	2/331	28/22669	0.0626413	0.366347	0.331072	Npff/Nmb	2
GO:0120227	acyl-CoA binding	2/331	28/22669	0.0626413	0.366347	0.331072	Dbi/Acbd7	2
GO:0005516	calmodulin binding	6/331	192/22669	0.0631877	0.366347	0.331072	Slc8a1/Kcnh5/Pcp4/Nos1/Itpkc/Adcy3	6
GO:0051219	phosphoprotein binding	4/331	104/22669	0.0661602	0.379318	0.342795	Mid1/Irs1/Shc3/Nos1	4
GO:0002020	protease binding	5/331	152/22669	0.0725139	0.411178	0.371587	Timp3/Vwf/Nos1ap/Adamts4/Col3a1	5
GO:0030159	signaling receptor complex adaptor activity	2/331	31/22669	0.0749157	0.420179	0.379721	Sorbs1/Irs1	2
GO:0017016	Ras GTPase binding	10/331	409/22669	0.0786334	0.436289	0.39428	Usp33/Stxbp5l/Kctd10/Sgsm2/Cdc42bpb/Vcl/Atp7a/Dgki/Tbc1d8b/Npc1l1	10
GO:0030594	neurotransmitter receptor activity	4/331	111/22669	0.0797952	0.438025	0.395849	Gabrb2/Glra1/Chrna7/Grik3	4
GO:0015078	proton transmembrane transporter activity	4/331	112/22669	0.0818489	0.444569	0.401762	Slc9a7/Atp5k/Cox7b/Cox8b	4
GO:0017022	myosin binding	3/331	73/22669	0.0911633	0.485021	0.43832	Stxbp5l/Npc1l1/Pdlim2	3
GO:0072509	divalent inorganic cation transmembrane transporter activity	5/331	163/22669	0.0911765	0.485021	0.43832	Atp2b3/Slc8a1/Slc24a4/Atp7a/Slc39a7	5
GO:0015297	antiporter activity	3/331	74/22669	0.094039	0.490143	0.442948	Slc8a1/Slc9a7/Slc24a4	3
GO:0097110	scaffold protein binding	3/331	74/22669	0.094039	0.490143	0.442948	Chrna7/Nos1/Krt8	3
GO:0042277	peptide binding	8/331	318/22669	0.095828	0.493682	0.446147	Adnp/Dhcr24/Pggt1b/Chrna7/Adcyap1r1/H2-T24/Srp54a/Kiss1r	8
GO:0005231	excitatory extracellular ligand-gated ion channel activity	2/331	36/22669	0.0968617	0.493682	0.446147	Glra1/Chrna7	2
GO:0022853	active ion transmembrane transporter activity	6/331	218/22669	0.100984	0.493682	0.446147	Atp2b3/Slc8a1/Slc9a7/Slc6a9/Slc24a4/Atp7a	6
GO:0071949	FAD binding	2/331	37/22669	0.101447	0.493682	0.446147	Dhcr24/Xdh	2
GO:0019199	transmembrane receptor protein kinase activity	3/331	77/22669	0.102886	0.493682	0.446147	Acvr2b/Epha6/Alk	3
GO:0015662	ion transmembrane transporter activity, phosphorylative mechanism	2/331	38/22669	0.106092	0.493682	0.446147	Atp2b3/Atp7a	2
GO:0043394	proteoglycan binding	2/331	38/22669	0.106092	0.493682	0.446147	Slit1/Itgam	2
GO:0004712	protein serine/threonine/tyrosine kinase activity	2/331	39/22669	0.110792	0.493682	0.446147	Acvr2b/Tesk1	2
GO:0019840	isoprenoid binding	2/331	39/22669	0.110792	0.493682	0.446147	Pggt1b/Ptgds	2
GO:0008509	anion transmembrane transporter activity	8/331	336/22669	0.120616	0.493682	0.446147	Gabrb2/Slc9a7/Slc6a9/Slc24a4/Ano6/Glra1/Slc17a4/Best3	8
GO:0008081	phosphoric diester hydrolase activity	3/331	83/22669	0.121509	0.493682	0.446147	Pde4d/Gpld1/Pde11a	3
GO:0004713	protein tyrosine kinase activity	4/331	130/22669	0.123048	0.493682	0.446147	Tesk1/Epha6/Alk/Hipk2	4
GO:0050839	cell adhesion molecule binding	7/331	284/22669	0.123682	0.493682	0.446147	Ptprb/Vwf/Tenm1/Tenm3/Mmp24/Cntn5/Col3a1	7
GO:0046332	SMAD binding	3/331	84/22669	0.124727	0.493682	0.446147	Usp9x/Hipk2/Col3a1	3
GO:0050660	flavin adenine dinucleotide binding	3/331	84/22669	0.124727	0.493682	0.446147	Dhcr24/Nos1/Xdh	3
GO:0003713	transcription coactivator activity	6/331	232/22669	0.12534	0.493682	0.446147	Notch1/Dcc/Atn1/Med21/Mta3/Hipk2	6
GO:0022804	active transmembrane transporter activity	8/331	341/22669	0.128054	0.493682	0.446147	Atp2b3/Slc8a1/Slc9a7/Slc6a9/Slc24a4/Abca6/Atp7a/Slc17a4	8
GO:0005272	sodium channel activity	2/331	43/22669	0.130105	0.493682	0.446147	Scn4b/Grik3	2
GO:0004706	JUN kinase kinase kinase activity	1/331	10/22669	0.13681	0.493682	0.446147	Map3k9	1
GO:0005068	transmembrane receptor protein tyrosine kinase adaptor activity	1/331	10/22669	0.13681	0.493682	0.446147	Irs1	1
GO:0005381	iron ion transmembrane transporter activity	1/331	10/22669	0.13681	0.493682	0.446147	Trf	1
GO:0008429	phosphatidylethanolamine binding	1/331	10/22669	0.13681	0.493682	0.446147	Anxa11	1
GO:0015386	potassium:proton antiporter activity	1/331	10/22669	0.13681	0.493682	0.446147	Slc9a7	1
GO:0033204	ribonuclease P RNA binding	1/331	10/22669	0.13681	0.493682	0.446147	Rpp40	1
GO:0045159	myosin II binding	1/331	10/22669	0.13681	0.493682	0.446147	Stxbp5l	1
GO:0050544	arachidonic acid binding	1/331	10/22669	0.13681	0.493682	0.446147	Alox5ap	1
GO:0070990	snRNP binding	1/331	10/22669	0.13681	0.493682	0.446147	Snrpg	1
GO:0015103	inorganic anion transmembrane transporter activity	4/331	136/22669	0.138422	0.493682	0.446147	Gabrb2/Ano6/Glra1/Best3	4
GO:0001784	phosphotyrosine residue binding	2/331	45/22669	0.140033	0.493682	0.446147	Irs1/Shc3	2
GO:0016829	lyase activity	5/331	188/22669	0.141656	0.493682	0.446147	Adcy9/Gucy2f/Adcy3/Gucy1a2/Alox5ap	5
GO:0042605	peptide antigen binding	2/331	46/22669	0.145057	0.493682	0.446147	Dhcr24/H2-T24	2
GO:0008238	exopeptidase activity	3/331	91/22669	0.148067	0.493682	0.446147	Prepl/Vash1/Pm20d2	3
GO:0002162	dystroglycan binding	1/331	11/22669	0.149419	0.493682	0.446147	Vcl	1
GO:0004000	adenosine deaminase activity	1/331	11/22669	0.149419	0.493682	0.446147	Adat2	1
GO:0004526	ribonuclease P activity	1/331	11/22669	0.149419	0.493682	0.446147	Rpp40	1
GO:0005247	voltage-gated chloride channel activity	1/331	11/22669	0.149419	0.493682	0.446147	Ano6	1
GO:0005388	calcium transmembrane transporter activity, phosphorylative mechanism	1/331	11/22669	0.149419	0.493682	0.446147	Atp2b3	1
GO:0008330	protein tyrosine/threonine phosphatase activity	1/331	11/22669	0.149419	0.493682	0.446147	Dusp4	1
GO:0015385	sodium:proton antiporter activity	1/331	11/22669	0.149419	0.493682	0.446147	Slc9a7	1
GO:0017128	phospholipid scramblase activity	1/331	11/22669	0.149419	0.493682	0.446147	Ano6	1
GO:0019103	pyrimidine nucleotide binding	1/331	11/22669	0.149419	0.493682	0.446147	Dctpp1	1
GO:0031404	chloride ion binding	1/331	11/22669	0.149419	0.493682	0.446147	Amy1	1
GO:0048495	Roundabout binding	1/331	11/22669	0.149419	0.493682	0.446147	Slit1	1
GO:0050542	icosanoid binding	1/331	11/22669	0.149419	0.493682	0.446147	Alox5ap	1
GO:0050543	icosatetraenoic acid binding	1/331	11/22669	0.149419	0.493682	0.446147	Alox5ap	1
GO:0052650	NADP-retinol dehydrogenase activity	1/331	11/22669	0.149419	0.493682	0.446147	Rdh8	1
GO:0070008	serine-type exopeptidase activity	1/331	11/22669	0.149419	0.493682	0.446147	Prepl	1
GO:0070410	co-SMAD binding	1/331	11/22669	0.149419	0.493682	0.446147	Usp9x	1
GO:0070513	death domain binding	1/331	11/22669	0.149419	0.493682	0.446147	Dapl1	1
GO:1990459	transferrin receptor binding	1/331	11/22669	0.149419	0.493682	0.446147	Trf	1
GO:0050661	NADP binding	2/331	48/22669	0.155214	0.493682	0.446147	Nos1/H6pd	2
GO:0016247	channel regulator activity	4/331	143/22669	0.157273	0.493682	0.446147	Gpld1/Scn4b/Chrna7/Nos1	4
GO:0004115	3',5'-cyclic-AMP phosphodiesterase activity	1/331	12/22669	0.161845	0.493682	0.446147	Pde4d	1
GO:0005451	monovalent cation:proton antiporter activity	1/331	12/22669	0.161845	0.493682	0.446147	Slc9a7	1
GO:0016846	carbon-sulfur lyase activity	1/331	12/22669	0.161845	0.493682	0.446147	Alox5ap	1
GO:0023023	MHC protein complex binding	1/331	12/22669	0.161845	0.493682	0.446147	Cd160	1
GO:0031543	peptidyl-proline dioxygenase activity	1/331	12/22669	0.161845	0.493682	0.446147	P3h2	1
GO:0032036	myosin heavy chain binding	1/331	12/22669	0.161845	0.493682	0.446147	Pdlim2	1
GO:0045294	alpha-catenin binding	1/331	12/22669	0.161845	0.493682	0.446147	Vcl	1
GO:0048407	platelet-derived growth factor binding	1/331	12/22669	0.161845	0.493682	0.446147	Col3a1	1
GO:0097157	pre-mRNA intronic binding	1/331	12/22669	0.161845	0.493682	0.446147	Rbm41	1
GO:0019838	growth factor binding	4/331	147/22669	0.16845	0.493682	0.446147	Glg1/Acvr2b/S100a13/Col3a1	4
GO:0005201	extracellular matrix structural constituent	4/331	148/22669	0.171288	0.493682	0.446147	Papln/Vwf/Dcn/Col3a1	4
GO:0004725	protein tyrosine phosphatase activity	3/331	98/22669	0.172683	0.493682	0.446147	Dusp4/Ptprb/Ptprn2	3
GO:0008484	sulfuric ester hydrolase activity	1/331	13/22669	0.17409	0.493682	0.446147	Arsb	1
GO:0016653	oxidoreductase activity, acting on NAD(P)H, heme protein as acceptor	1/331	13/22669	0.17409	0.493682	0.446147	Nos1	1
GO:0017017	MAP kinase tyrosine/serine/threonine phosphatase activity	1/331	13/22669	0.17409	0.493682	0.446147	Dusp4	1
GO:0022851	GABA-gated chloride ion channel activity	1/331	13/22669	0.17409	0.493682	0.446147	Gabrb2	1
GO:0030955	potassium ion binding	1/331	13/22669	0.17409	0.493682	0.446147	Pdxk	1
GO:0031402	sodium ion binding	1/331	13/22669	0.17409	0.493682	0.446147	Pdxk	1
GO:0042166	acetylcholine binding	1/331	13/22669	0.17409	0.493682	0.446147	Chrna7	1
GO:0051139	metal ion:proton antiporter activity	1/331	13/22669	0.17409	0.493682	0.446147	Slc9a7	1
GO:0055102	lipase inhibitor activity	1/331	13/22669	0.17409	0.493682	0.446147	Apoc1	1
GO:0019829	ATPase-coupled cation transmembrane transporter activity	2/331	52/22669	0.175905	0.493682	0.446147	Atp2b3/Atp7a	2
GO:0030170	pyridoxal phosphate binding	2/331	52/22669	0.175905	0.493682	0.446147	Pdxk/Gcat	2
GO:0099094	ligand-gated cation channel activity	3/331	100/22669	0.17992	0.493682	0.446147	Chrna7/Kcnj6/Grik3	3
GO:0070279	vitamin B6 binding	2/331	53/22669	0.181144	0.493682	0.446147	Pdxk/Gcat	2
GO:1901681	sulfur compound binding	6/331	260/22669	0.181552	0.493682	0.446147	Slit1/Mdk/Dbi/Glra1/Itgam/Acbd7	6
GO:0042626	ATPase-coupled transmembrane transporter activity	3/331	101/22669	0.183568	0.493682	0.446147	Atp2b3/Abca6/Atp7a	3
GO:0005005	transmembrane-ephrin receptor activity	1/331	14/22669	0.186156	0.493682	0.446147	Epha6	1
GO:0005159	insulin-like growth factor receptor binding	1/331	14/22669	0.186156	0.493682	0.446147	Irs1	1
GO:0005283	amino acid:sodium symporter activity	1/331	14/22669	0.186156	0.493682	0.446147	Slc6a9	1
GO:0005344	oxygen carrier activity	1/331	14/22669	0.186156	0.493682	0.446147	Hbb-bt	1
GO:0008191	metalloendopeptidase inhibitor activity	1/331	14/22669	0.186156	0.493682	0.446147	Timp3	1
GO:0015271	outward rectifier potassium channel activity	1/331	14/22669	0.186156	0.493682	0.446147	Kcna3	1
GO:0015643	toxic substance binding	1/331	14/22669	0.186156	0.493682	0.446147	Chrna7	1
GO:0016594	glycine binding	1/331	14/22669	0.186156	0.493682	0.446147	Glra1	1
GO:0017081	chloride channel regulator activity	1/331	14/22669	0.186156	0.493682	0.446147	Chrna7	1
GO:0030021	extracellular matrix structural constituent conferring compression resistance	1/331	14/22669	0.186156	0.493682	0.446147	Dcn	1
GO:0033549	MAP kinase phosphatase activity	1/331	14/22669	0.186156	0.493682	0.446147	Dusp4	1
GO:0048185	activin binding	1/331	14/22669	0.186156	0.493682	0.446147	Acvr2b	1
GO:0051371	muscle alpha-actinin binding	1/331	14/22669	0.186156	0.493682	0.446147	Pdlim2	1
GO:0070700	BMP receptor binding	1/331	14/22669	0.186156	0.493682	0.446147	Bmp5	1
GO:0005544	calcium-dependent phospholipid binding	2/331	55/22669	0.191691	0.493682	0.446147	Anxa11/Syt10	2
GO:0035591	signaling adaptor activity	2/331	55/22669	0.191691	0.493682	0.446147	Sorbs1/Irs1	2
GO:0042625	ATPase-coupled ion transmembrane transporter activity	2/331	55/22669	0.191691	0.493682	0.446147	Atp2b3/Atp7a	2
GO:0008146	sulfotransferase activity	2/331	56/22669	0.196994	0.493682	0.446147	Ndst1/Hs6st3	2
GO:0004549	tRNA-specific ribonuclease activity	1/331	15/22669	0.198047	0.493682	0.446147	Rpp40	1
GO:0004659	prenyltransferase activity	1/331	15/22669	0.198047	0.493682	0.446147	Pggt1b	1
GO:0005229	intracellular calcium activated chloride channel activity	1/331	15/22669	0.198047	0.493682	0.446147	Ano6	1
GO:0008432	JUN kinase binding	1/331	15/22669	0.198047	0.493682	0.446147	Atn1	1
GO:0010181	FMN binding	1/331	15/22669	0.198047	0.493682	0.446147	Nos1	1
GO:0016725	oxidoreductase activity, acting on CH or CH2 groups	1/331	15/22669	0.198047	0.493682	0.446147	Xdh	1
GO:0016805	dipeptidase activity	1/331	15/22669	0.198047	0.493682	0.446147	Pm20d2	1
GO:0022841	potassium ion leak channel activity	1/331	15/22669	0.198047	0.493682	0.446147	Kcnk12	1
GO:0030553	cGMP binding	1/331	15/22669	0.198047	0.493682	0.446147	Pde11a	1
GO:0047555	3',5'-cyclic-GMP phosphodiesterase activity	1/331	15/22669	0.198047	0.493682	0.446147	Pde11a	1
GO:0061778	intracellular chloride channel activity	1/331	15/22669	0.198047	0.493682	0.446147	Ano6	1
GO:0003735	structural constituent of ribosome	4/331	158/22669	0.200529	0.497466	0.449566	Rpl38/Rps28/Gm2000/mt-Rnr1	4
GO:0045309	protein phosphorylated amino acid binding	2/331	57/22669	0.202316	0.498794	0.450767	Irs1/Shc3	2
GO:0015399	primary active transmembrane transporter activity	3/331	108/22669	0.209625	0.498794	0.450767	Atp2b3/Abca6/Atp7a	3
GO:0004438	phosphatidylinositol-3-phosphatase activity	1/331	16/22669	0.209764	0.498794	0.450767	Sacm1l	1
GO:0005003	ephrin receptor activity	1/331	16/22669	0.209764	0.498794	0.450767	Epha6	1
GO:0008308	voltage-gated anion channel activity	1/331	16/22669	0.209764	0.498794	0.450767	Ano6	1
GO:0017160	Ral GTPase binding	1/331	16/22669	0.209764	0.498794	0.450767	Usp33	1
GO:0022848	acetylcholine-gated cation-selective channel activity	1/331	16/22669	0.209764	0.498794	0.450767	Chrna7	1
GO:0030296	protein tyrosine kinase activator activity	1/331	16/22669	0.209764	0.498794	0.450767	Dgkq	1
GO:0031005	filamin binding	1/331	16/22669	0.209764	0.498794	0.450767	Pdlim2	1
GO:0004714	transmembrane receptor protein tyrosine kinase activity	2/331	59/22669	0.213006	0.504179	0.455633	Epha6/Alk	2
GO:0017137	Rab GTPase binding	4/331	163/22669	0.215678	0.504486	0.455911	Stxbp5l/Sgsm2/Tbc1d8b/Npc1l1	4
GO:0016765	transferase activity, transferring alkyl or aryl (other than methyl) groups	2/331	60/22669	0.218371	0.504486	0.455911	Pggt1b/Alox5ap	2
GO:0001846	opsonin binding	1/331	17/22669	0.221311	0.504486	0.455911	Itgam	1
GO:0008381	mechanosensitive ion channel activity	1/331	17/22669	0.221311	0.504486	0.455911	Piezo1	1
GO:1990380	Lys48-specific deubiquitinase activity	1/331	17/22669	0.221311	0.504486	0.455911	Usp9x	1
GO:0004521	endoribonuclease activity	2/331	61/22669	0.223748	0.504486	0.455911	Nynrin/Rpp40	2
GO:0017048	Rho GTPase binding	4/331	168/22669	0.231129	0.504486	0.455911	Kctd10/Cdc42bpb/Vcl/Atp7a	4
GO:0004551	nucleotide diphosphatase activity	1/331	18/22669	0.232689	0.504486	0.455911	Nudt2	1
[truncated: 290 more rows]

## Sheet: Male_7dpl_CC
ID	Description	GeneRatio	BgRatio	pvalue	p.adjust	qvalue	geneID	Count
[truncated: 192 more rows]

[truncated: 5 more sheets: Male_7dpl_BP, Male_7dpl_MF, Male_14dpl_CC, Male_14dpl_BP, Male_14dpl_MF]
